# Supplementary material for: Comprehensive transcript profiling of two grapevine rootstock genotypes contrasting in drought susceptibility links the phenylpropanoid pathway to enhanced tolerance
Source: J Exp Bot. 2015 Jun 2;66(19):5739–52. doi: 10.1093/jxb/erv274 (PMC4566973; doi:10.1093/jxb/erv274)
Supplement: Supplementary Data [file supp_erv274_jexbot145623_file002.xlsx]

## Sheet: Table S1
Supplementary Table S1 - Summary of reads number. Sample name (Sample), replicate, Tag, total number of reads (Total), filtered reads after trimming (Filtered), good-quality reads (# Good),
aligned and percent of aligned reads (%Aligned), number of alignment (# alignment) were reported.
Sample	Replicate	Tag	Total	Filtered	# Good	Aligned	%Aligned	# alignment
T0 101.14 root	1	F3	47357264	3801565	43555699	20477154	47.01	22020594
	1	F5	47295881	1550401	45745480	24339644	53.21	33395922
	2	F3	43589227	4754918	38834309	16597353	42.74	17889778
	2	F5	43570994	3337416	40233578	22361645	55.58	30487238
T0 M4 root	1	F3	39344407	3488767	35855640	16384272	45.7	17734968
	1	F5	39297029	2741452	36555577	18798260	51.42	26286891
	2	F3	36590164	5927306	30662858	11968496	39.03	12952938
	2	F5	36530022	2578516	33951506	17778444	52.36	24803864
T1 WW 101.14 root	1	F3	37550296	3627029	33923267	16313515	48.09	17589055
	1	F5	37486447	121433	37365014	19411218	51.95	26642210
	2	F3	37621766	6277929	31343837	11784323	37.6	12787676
	2	F5	37545374	1747214	35798160	17203897	48.06	23681251
T1 WW M4 root	1	F3	59555666	6283373	53272293	21609836	40.56	23313618
	1	F5	59438992	1922343	57516649	28930181	50.3	39714535
	2	F3	56085418	9103055	46982363	15193652	32.34	16630072
	2	F5	56104964	2270567	53834397	24617043	45.73	35012754
T1 WS 101.14 root	1	F3	43371180	4779340	38591840	17720668	45.92	19033502
	1	F5	43354209	1777563	41576646	21898126	52.67	29818529
	2	F3	48120358	6924646	41195712	15999025	38.84	17185373
	2	F5	48022520	237846	47784674	23116242	48.38	31340445
T1 WS M4 root	1	F3	34041293	3928491	30112802	11323074	37.6	12194031
	1	F5	33955306	2033294	31922012	16186640	50.71	22079417
	2	F3	49156208	11035873	38120335	12899269	33.84	13938809
	2	F5	49095505	2383868	46711637	23306379	49.89	31969607
T2 WW 101.14 root	1	F3	32679676	4606918	28072758	11339631	40.39	12215644
	1	F5	32609614	2999367	29610247	12451766	42.05	17327891
	2	F3	43386590	4725452	38661138	17345688	44.87	18652306
	2	F5	43232454	809358	42423096	23290744	54.9	31443357
T2 WW M4 root	1	F3	42450120	6112453	36337667	16447007	45.26	17700520
	1	F5	42582553	3044548	39538005	17088752	43.22	23481176
	2	F3	52262893	7084303	45178590	18242548	40.38	19703140
	2	F5	52183945	2549244	49634701	24394586	49.15	33505222
T2 WS 101.14 root	1	F3	36178612	5994311	30184301	15135749	50.14	16214213
	1	F5	36041965	3611775	32430190	15452546	47.65	20929798
	2	F3	36889322	6564985	30324337	12355320	40.74	13234726
	2	F5	36805062	2043401	34761661	16801673	48.33	22859312
T2 WS M4 root	1	F3	33659991	4555660	29104331	13278080	45.62	14539136
	1	F5	33769038	3471401	30297637	13423717	44.31	19368666
	2	F3	39294622	7175428	32119194	14474388	45.06	15746592
	2	F5	39207269	4358495	34848774	15176635	43.55	21528966
T3 WW 101.14 root	1	F3	41656486	5471795	36184691	17409506	48.11	18729156
	1	F5	41662018	3818184	37843834	18014542	47.6	24745741
	2	F3	37294634	5047213	32247421	14691721	45.56	15825017
	2	F5	37228837	3338230	33890607	14786613	43.63	20469944
T3 WW M4 root	1	F3	42230102	6277079	35953023	19276763	53.62	20872084
	1	F5	42231936	2284166	39947770	19248846	48.19	26343446
	2	F3	38630874	4312384	34318490	16391744	47.76	17782347
	2	F5	38770564	3954955	34815609	15420859	44.29	21435123
T3 WS 101.14 root	1	F3	49705845	4801581	44904264	22624678	50.38	24372139
	1	F5	49716409	906409	48810000	25457737	52.16	34069722
	2	F3	43995045	4137241	39857804	17078834	42.85	18224895
	2	F5	43881888	2087471	41794417	21008503	50.27	28353356
T3 WS M4 root	1	F3	42707423	4080050	38627373	17375239	44.98	18807842
	1	F5	43038604	2299246	40739358	19669900	48.28	27878728
	2	F3	47377179	6160586	41216593	16469022	39.96	17833996
	2	F5	47387449	2596656	44790793	20224561	45.15	29810609
T4 WW 101.14 root	1	F3	47513192	5243727	42269465	17704232	41.88	19189057
	1	F5	47377537	1574293	45803244	24144794	52.71	33258719
	2	F3	35380514	4470988	30909526	11925574	38.58	13040597
	2	F5	35302577	1690964	33611613	15323706	45.59	21769068
T4 WW M4 root	1	F3	44365840	5080672	39285168	15442102	39.31	16764235
	1	F5	44362347	2059150	42303197	20167244	47.67	27840159
	2	F3	36678704	4102767	32575937	13792404	42.34	15102177
	2	F5	36641791	1624922	35016869	17144720	48.96	24105737
T4 WS 101.14 root	1	F3	38475854	4755344	33720510	15236698	45.19	16382515
	1	F5	38357727	1648231	36709496	18585921	50.63	25380725
	2	F3	41405804	3994935	37410869	17268936	46.16	18638828
	2	F5	41291095	2936328	38354767	18444823	48.09	25887722
T4 WS M4 root	1	F3	47121348	4402948	42718400	19992738	46.8	21621668
	1	F5	47043963	1953264	45090699	26333709	58.4	37084797
	2	F3	36669042	3668697	33000345	14908479	45.18	16125013
	2	F5	36612844	1474748	35138096	16365017	46.57	22923418
T0 101.14 leaf	1	F3	62320361	15349534	46970827	17065038	36.33	18183291
	1	F5	62320361	1997984	60322377	28970052	48.03	36864478
	2	F3	48256985	5301164	42955821	15511118	36.11	16611563
	2	F5	48256985	1580262	46676723	22840152	48.93	29791100
T0 M4 leaf	1	F3	53579346	5455060	48124286	20133264	41.84	21328568
	1	F5	53579346	1889866	51689480	25523535	49.38	32223263
	2	F3	55739374	3263571	52475803	16938430	32.28	17980930
	2	F5	55739374	2799382	52939992	25996455	49.11	32999902
T1 WW 101.14 leaf	1	F3	30844326	2822168	28022158	14458393	51.6	15335894
	1	F5	30844326	1017948	29826378	16803443	56.34	21140544
	2	F3	82264174	12577911	69686263	23467348	33.68	25030751
	2	F5	82264174	3065615	79198559	38890615	49.11	49646083
T1 WW M4 leaf	1	F3	39361218	3357547	36003671	17635095	48.98	18639267
	1	F5	39361218	729820	38631398	20852379	53.98	25981757
	2	F3	59692178	17618927	42073251	13741627	32.66	14625888
	2	F5	59692178	2153204	57538974	27050724	47.01	33917081
T1 WS 101.14 leaf	1	F3	38417662	4806728	33610934	16471289	49.01	17403066
	1	F5	38417662	173387	38244275	20059024	52.45	24784494
	2	F3	42628115	5462656	37165459	17692814	47.61	18787658
	2	F5	42628115	1820325	40807790	21006054	51.48	27161332
T1 WS M4 leaf	1	F3	34186449	2816040	31370409	12563084	40.05	13268362
	1	F5	34186449	261971	33924478	15887570	46.83	19631899
	2	F3	50524780	12638500	37886280	15450949	40.78	16381714
	2	F5	50524780	1119499	49405281	25335433	51.28	31488438
T2 WW 101.14 leaf	1	F3	54201258	8507400	45693858	17620424	38.56	18840316
	1	F5	54201258	1957594	52243664	25501695	48.81	33250094
	2	F3	44679180	8523561	36155619	11045536	30.55	11774105
	2	F5	44679180	1981184	42697996	19397998	45.43	24862711
T2 WW M4 leaf	1	F3	48843142	4741621	44101521	18500707	41.95	19729110
	1	F5	48843142	2992376	45850766	24386316	53.19	31557694
	2	F3	56556338	19294823	37261515	14806538	39.74	15874359
	2	F5	56556338	1962246	54594092	26403196	48.36	34304069
T2 WS 101.14 leaf	1	F3	52020216	10890940	41129276	13058466	31.75	13981804
	1	F5	52020216	2652797	49367419	23968434	48.55	30797414
	2	F3	65043170	8915230	56127940	24228913	43.17	25802494
	2	F5	65060640	2674482	62386158	34733499	55.68	45614154
T2 WS M4 leaf	1	F3	37374243	7809021	29565222	11157705	37.74	11838046
	1	F5	37374243	3099538	34274705	16173379	47.19	20570915
	2	F3	66647508	9851586	56795922	21559349	37.96	22929307
	2	F5	66538126	3295143	63242983	34190652	54.06	45400999
T3 WW 101.14 leaf	1	F3	48877833	5615766	43262067	17010131	39.32	18106635
	1	F5	48877833	1743987	47133846	22534892	47.81	29058409
	2	F3	58806969	27921687	30885282	10468323	33.89	11218700
	2	F5	58806969	2244276	56562693	24957418	44.12	31779503
T3 WW M4 leaf	1	F3	60133256	5147242	54986014	23107600	42.02	24647472
	1	F5	60133256	2043851	58089405	29945037	51.55	38971679
	2	F3	51911532	14609397	37302135	9904181	26.55	10606853
	2	F5	51911532	3048853	48862679	21548800	44.1	27780157
T3 WS 101.14 leaf	1	F3	42030063	3183448	38846615	19507125	50.22	20681368
	1	F5	41962403	1267339	40695064	23505446	57.76	30185066
	2	F3	45039264	13220152	31819112	7725669	24.28	8322490
	2	F5	45039264	132190	44907074	19127087	42.59	25408903
T3 WS M4 leaf	1	F3	44066131	6782554	37283577	18086109	48.51	19171865
	1	F5	44014717	1942948	42071769	23284472	55.34	30655002
	2	F3	47973613	16099360	31874253	12377390	38.83	13187293
	2	F5	47973613	1798503	46175110	22652018	49.06	28746260
T4 WW 101.14 leaf	1	F3	38470855	5320873	33149982	14423078	43.51	15288030
	1	F5	38470855	1577898	36892957	18471471	50.07	23011693
	2	F3	46748234	7062706	39685528	21128309	53.24	22413770
	2	F5	46748234	1393836	45354398	24238045	53.44	30479485
T4 WW M4 leaf	1	F3	31221095	4331061	26890034	11630248	43.25	12316331
	1	F5	31221095	1359696	29861399	14937664	50.02	18613745
	2	F3	30729878	3312754	27417124	11325253	41.31	11985003
	2	F5	30729878	1248085	29481793	15568702	52.81	19695846
T4 WS 101.14 leaf	1	F3	31523756	2392969	29130787	11072151	38.01	11774764
	1	F5	31523756	2038022	29485734	15259651	51.75	19313612
	2	F3	35101187	2855618	32245569	16411862	50.9	17500919
	2	F5	35101187	1335920	33765267	18510141	54.82	23876669
T4 WS M4 leaf	1	F3	44182604	7112143	37070461	16865108	45.49	17957632
	1	F5	44182604	1627531	42555073	22355923	52.53	28901085
	2	F3	40442105	5251004	35191101	19322964	54.91	20640538
	2	F5	40442105	1219588	39222517	21055750	53.68	27070821

## Sheet: Table S2
Supplementary Table S2 - Summary of read number after paring (F3+F5). Sample name (Sample), library name (LibName), number of unique reads after pairing (Single),
number of sequences that aligned on a gene (ReadsOnGene), percent of sequences that aligned on a gene (%ReadsOnGene)
Sample	LibName	Single	ReadsOnGene	%ReadsOnGene
T0 101.14 root	Grape_1	24447327	20517537	83.9255
	Grape_1b	22061341	18850330	85.4451
T0 M4 root	Grape_2	19533585	16628226	85.1263
	Grape_2b	17410347	15001964	86.1669
T1 WW 101.14 root	Grape_3	19820248	16976002	85.6498
	Grape_3b	16779012	14598797	87.0063
T1 WW M4 root	Grape_4	28507118	24119506	84.6087
	Grape_4b	23435490	19819742	84.5715
T1 WS 101.14 root	Grape_5	21444065	18260686	85.155
	Grape_5b	21892341	18549657	84.7313
T1 WS M4 root	Grape_6	15314648	13142344	85.8155
	Grape_6b	21948736	19234119	87.632
T2 WW 101.14 root	Grape_7	15157383	13014396	85.8618
	Grape_7b	22724568	19456700	85.6197
T2 WW M4 root	Grape_8	20782050	17714750	85.2406
	Grape_8b	24209369	20953667	86.5519
T2 WS 101.14 root	Grape_9	18915573	16518131	87.3256
	Grape_9b	17382778	15307209	88.0596
T2 WS M4 root	Grape_10	16508363	14217734	86.1244
	Grape_10b	18516017	15959551	86.1932
T3 WW 101.14 root	Grape_13	21768932	19041837	87.4725
	Grape_13b	18423518	15955631	86.6047
T3 WW M4 root	Grape_14	23587118	20831502	88.3173
	Grape_14b	19366616	16760402	86.5427
T3 WS 101.14 root	Grape_15	29470086	26525728	90.009
	Grape_15b	20194510	17424733	86.2845
T3 WS M4 root	Grape_16	21101268	18333707	86.8844
	Grape_16b	21611081	18639342	86.249
T4 WW 101.14 root	Grape_17	24219620	21159373	87.3646
	Grape_17b	16479925	14255385	86.5015
T4 WW M4 root	Grape_18	21328359	18710115	87.7241
	Grape_18b	18417301	16014222	86.9521
T4 WS 101.14 root	Grape_19	19844175	17538758	88.3824
	Grape_19b	21220742	18390700	86.6638
T4 WS M4 root	Grape_20	25334113	22250992	87.8302
	Grape_20b	18549665	16189668	87.2774
T0 101.14 leaf	Grape_27	30283391	26785917	88.4509
	Grape_27b	25244912	22090365	87.5042
T0 M4 leaf	Grape_28	29629606	26641088	89.9137
	Grape_28b	28642458	25841375	90.2205
T1 WW 101.14 leaf	Grape_29	18776394	17039236	90.7482
	Grape_29b	41486080	36655409	88.3559
T1 WW M4 leaf	Grape_30	23748853	21710014	91.415
	Grape_30b	26939868	24076513	89.3713
T1 WS 101.14 leaf	Grape_31	21476955	19297911	89.854
	Grape_31b	24591692	21633165	87.9694
T1 WS M4 leaf	Grape_32	17538159	15864713	90.4583
	Grape_32b	26249121	24356821	92.791
T2 WW 101.14 leaf	Grape_33	27768311	24251907	87.3366
	Grape_33b	20362534	17855294	87.687
T2 WW M4 leaf	Grape_34	26591223	23236784	87.3852
	Grape_34b	27067641	23774687	87.8344
T2 WS 101.14 leaf	Grape_35	24099604	20980846	87.0589
	Grape_35b	35285096	29698209	84.1664
T2 WS M4 leaf	Grape_36	17720107	15773067	89.0123
	Grape_36b	33883088	28157177	83.101
T3 WW 101.14 leaf	Grape_39	25246289	22007350	87.1706
	Grape_39b	24297347	21489837	88.4452
T3 WW M4 leaf	Grape_40	32827378	28138419	85.7163
	Grape_40b	21901109	19195953	87.6483
T3 WS 101.14 leaf	Grape_41	24897543	21727471	87.2675
	Grape_41b	18027468	15076122	83.6286
T3 WS M4 leaf	Grape_42	23052252	18903758	82.004
	Grape_42b	22858954	20286697	88.7473
T4 WW 101.14 leaf	Grape_43	20286942	18378727	90.5939
	Grape_43b	27533541	25062115	91.0239
T4 WW M4 leaf	Grape_44	15860251	14397055	90.7744
	Grape_44b	16177171	14545341	89.9128
T4 WS 101.14 leaf	Grape_45	16496077	14038136	85.0998
	Grape_45b	20530986	18251128	88.8955
T4 WS M4 leaf	Grape_46	23393430	20646456	88.2575
	Grape_46b	24415705	21756785	89.1098

## Sheet: Table S3_1
Supplementary Table S3. List of DEGs (V1 12X annotation) of WS root experiment influecend by genotype rootstock (G ), Treatment (T) and Period (P) components and by their interactions (G:T, T:P, G:P, G:T:P).
Numer of DEGs are given in brackets. Statistical analysis were carried out in according to a FDR corrected p-value < 0.05
G DEG WS root (7408)	T DEG WS root (7905)	P DEG WS root (5839)	G:T DEG WS root (4072)	T:P DEG WS root 4839)	G:P DEG WS root (3532)	G:T:P DEG WS root (3083)
VIT_00s0120g00020	VIT_00s0125g00050	VIT_00s0125g00160	VIT_00s0125g00160	VIT_00s0125g00160	VIT_00s0125g00160	VIT_00s0125g00160
VIT_00s0125g00160	VIT_00s0125g00070	VIT_00s0125g00180	VIT_00s0125g00410	VIT_00s0125g00190	VIT_00s0125g00180	VIT_00s0125g00410
VIT_00s0125g00170	VIT_00s0125g00140	VIT_00s0125g00190	VIT_00s0144g00120	VIT_00s0125g00410	VIT_00s0125g00410	VIT_00s0153g00050
VIT_00s0125g00180	VIT_00s0125g00160	VIT_00s0125g00410	VIT_00s0153g00050	VIT_00s0153g00050	VIT_00s0153g00050	VIT_00s0153g00070
VIT_00s0125g00390	VIT_00s0125g00190	VIT_00s0131g00250	VIT_00s0153g00070	VIT_00s0153g00070	VIT_00s0153g00070	VIT_00s0174g00160
VIT_00s0125g00410	VIT_00s0125g00410	VIT_00s0153g00050	VIT_00s0163g00050	VIT_00s0174g00160	VIT_00s0174g00160	VIT_00s0174g00270
VIT_00s0131g00220	VIT_00s0144g00120	VIT_00s0153g00070	VIT_00s0174g00160	VIT_00s0174g00270	VIT_00s0174g00270	VIT_00s0174g00280
VIT_00s0131g00370	VIT_00s0153g00050	VIT_00s0160g00250	VIT_00s0174g00270	VIT_00s0174g00280	VIT_00s0174g00280	VIT_00s0179g00150
VIT_00s0144g00120	VIT_00s0153g00070	VIT_00s0174g00110	VIT_00s0174g00280	VIT_00s0179g00150	VIT_00s0179g00150	VIT_00s0179g00260
VIT_00s0144g00190	VIT_00s0163g00050	VIT_00s0174g00160	VIT_00s0179g00140	VIT_00s0179g00170	VIT_00s0179g00260	VIT_00s0179g00310
VIT_00s0144g00220	VIT_00s0174g00160	VIT_00s0174g00270	VIT_00s0179g00150	VIT_00s0179g00260	VIT_00s0179g00310	VIT_00s0179g00330
VIT_00s0144g00270	VIT_00s0174g00270	VIT_00s0174g00280	VIT_00s0179g00260	VIT_00s0179g00310	VIT_00s0179g00330	VIT_00s0179g00360
VIT_00s0153g00050	VIT_00s0174g00280	VIT_00s0179g00150	VIT_00s0179g00310	VIT_00s0179g00320	VIT_00s0179g00350	VIT_00s0181g00010
VIT_00s0153g00070	VIT_00s0179g00090	VIT_00s0179g00170	VIT_00s0179g00330	VIT_00s0179g00330	VIT_00s0179g00360	VIT_00s0181g00120
VIT_00s0160g00100	VIT_00s0179g00140	VIT_00s0179g00260	VIT_00s0179g00360	VIT_00s0179g00360	VIT_00s0181g00010	VIT_00s0181g00130
VIT_00s0160g00120	VIT_00s0179g00150	VIT_00s0179g00310	VIT_00s0181g00010	VIT_00s0179g00370	VIT_00s0181g00120	VIT_00s0184g00070
VIT_00s0160g00130	VIT_00s0179g00170	VIT_00s0179g00320	VIT_00s0181g00120	VIT_00s0181g00010	VIT_00s0181g00130	VIT_00s0187g00020
VIT_00s0160g00150	VIT_00s0179g00260	VIT_00s0179g00330	VIT_00s0181g00130	VIT_00s0181g00080	VIT_00s0184g00070	VIT_00s0187g00120
VIT_00s0160g00160	VIT_00s0179g00310	VIT_00s0179g00350	VIT_00s0184g00060	VIT_00s0181g00120	VIT_00s0187g00020	VIT_00s0187g00130
VIT_00s0160g00210	VIT_00s0179g00320	VIT_00s0179g00360	VIT_00s0184g00070	VIT_00s0181g00130	VIT_00s0187g00090	VIT_00s0189g00050
VIT_00s0160g00310	VIT_00s0179g00330	VIT_00s0179g00370	VIT_00s0187g00020	VIT_00s0181g00140	VIT_00s0187g00120	VIT_00s0193g00160
VIT_00s0160g00330	VIT_00s0179g00340	VIT_00s0181g00010	VIT_00s0187g00120	VIT_00s0184g00070	VIT_00s0187g00130	VIT_00s0194g00070
VIT_00s0163g00050	VIT_00s0179g00360	VIT_00s0181g00020	VIT_00s0187g00130	VIT_00s0184g00110	VIT_00s0187g00360	VIT_00s0194g00330
VIT_00s0163g00070	VIT_00s0179g00370	VIT_00s0181g00080	VIT_00s0189g00050	VIT_00s0187g00020	VIT_00s0189g00050	VIT_00s0199g00210
VIT_00s0169g00040	VIT_00s0181g00010	VIT_00s0181g00120	VIT_00s0189g00110	VIT_00s0187g00080	VIT_00s0193g00160	VIT_00s0199g00240
VIT_00s0169g00070	VIT_00s0181g00080	VIT_00s0181g00130	VIT_00s0193g00080	VIT_00s0187g00120	VIT_00s0194g00070	VIT_00s0203g00070
VIT_00s0169g00080	VIT_00s0181g00120	VIT_00s0181g00140	VIT_00s0193g00160	VIT_00s0187g00130	VIT_00s0194g00330	VIT_00s0203g00140
VIT_00s0169g00090	VIT_00s0181g00130	VIT_00s0184g00070	VIT_00s0194g00070	VIT_00s0189g00050	VIT_00s0199g00210	VIT_00s0203g00170
VIT_00s0174g00070	VIT_00s0181g00140	VIT_00s0184g00110	VIT_00s0194g00190	VIT_00s0193g00160	VIT_00s0199g00240	VIT_00s0204g00030
VIT_00s0174g00140	VIT_00s0184g00040	VIT_00s0187g00020	VIT_00s0194g00330	VIT_00s0194g00070	VIT_00s0203g00070	VIT_00s0204g00130
VIT_00s0174g00160	VIT_00s0184g00060	VIT_00s0187g00080	VIT_00s0194g00340	VIT_00s0194g00180	VIT_00s0203g00140	VIT_00s0207g00180
VIT_00s0174g00270	VIT_00s0184g00070	VIT_00s0187g00090	VIT_00s0199g00190	VIT_00s0194g00270	VIT_00s0203g00170	VIT_00s0207g00210
VIT_00s0174g00280	VIT_00s0184g00110	VIT_00s0187g00110	VIT_00s0199g00210	VIT_00s0194g00330	VIT_00s0204g00030	VIT_00s0211g00020
VIT_00s0174g00310	VIT_00s0187g00010	VIT_00s0187g00120	VIT_00s0199g00220	VIT_00s0199g00210	VIT_00s0204g00130	VIT_00s0218g00010
VIT_00s0179g00010	VIT_00s0187g00020	VIT_00s0187g00130	VIT_00s0199g00240	VIT_00s0199g00240	VIT_00s0204g00170	VIT_00s0218g00110
VIT_00s0179g00030	VIT_00s0187g00080	VIT_00s0187g00360	VIT_00s0199g00260	VIT_00s0199g00270	VIT_00s0207g00180	VIT_00s0218g00150
VIT_00s0179g00040	VIT_00s0187g00120	VIT_00s0189g00050	VIT_00s0202g00040	VIT_00s0203g00070	VIT_00s0207g00210	VIT_00s0218g00220
VIT_00s0179g00080	VIT_00s0187g00130	VIT_00s0193g00160	VIT_00s0203g00070	VIT_00s0203g00140	VIT_00s0211g00020	VIT_00s0220g00110
VIT_00s0179g00130	VIT_00s0187g00210	VIT_00s0194g00030	VIT_00s0203g00140	VIT_00s0203g00150	VIT_00s0218g00010	VIT_00s0220g00140
VIT_00s0179g00140	VIT_00s0189g00010	VIT_00s0194g00040	VIT_00s0203g00170	VIT_00s0203g00170	VIT_00s0218g00110	VIT_00s0225g00010
VIT_00s0179g00150	VIT_00s0189g00050	VIT_00s0194g00070	VIT_00s0204g00030	VIT_00s0203g00180	VIT_00s0218g00150	VIT_00s0225g00050
VIT_00s0179g00250	VIT_00s0189g00110	VIT_00s0194g00120	VIT_00s0204g00130	VIT_00s0204g00020	VIT_00s0218g00220	VIT_00s0225g00060
VIT_00s0179g00260	VIT_00s0193g00080	VIT_00s0194g00180	VIT_00s0207g00050	VIT_00s0204g00030	VIT_00s0220g00110	VIT_00s0225g00080
VIT_00s0179g00310	VIT_00s0193g00110	VIT_00s0194g00270	VIT_00s0207g00170	VIT_00s0204g00130	VIT_00s0220g00140	VIT_00s0225g00130
VIT_00s0179g00330	VIT_00s0193g00160	VIT_00s0194g00330	VIT_00s0207g00180	VIT_00s0207g00070	VIT_00s0225g00010	VIT_00s0225g00170
VIT_00s0179g00350	VIT_00s0194g00010	VIT_00s0199g00020	VIT_00s0207g00210	VIT_00s0207g00130	VIT_00s0225g00050	VIT_00s0225g00210
VIT_00s0179g00360	VIT_00s0194g00070	VIT_00s0199g00210	VIT_00s0211g00020	VIT_00s0207g00180	VIT_00s0225g00060	VIT_00s0226g00030
VIT_00s0181g00010	VIT_00s0194g00080	VIT_00s0199g00240	VIT_00s0211g00180	VIT_00s0207g00200	VIT_00s0225g00080	VIT_00s0226g00070
VIT_00s0181g00120	VIT_00s0194g00180	VIT_00s0199g00270	VIT_00s0218g00010	VIT_00s0207g00210	VIT_00s0225g00130	VIT_00s0227g00200
VIT_00s0181g00130	VIT_00s0194g00190	VIT_00s0203g00070	VIT_00s0218g00110	VIT_00s0211g00020	VIT_00s0225g00170	VIT_00s0229g00130
VIT_00s0181g00230	VIT_00s0194g00270	VIT_00s0203g00110	VIT_00s0218g00130	VIT_00s0211g00140	VIT_00s0225g00210	VIT_00s0229g00190
VIT_00s0183g00010	VIT_00s0194g00330	VIT_00s0203g00140	VIT_00s0218g00140	VIT_00s0211g00190	VIT_00s0226g00030	VIT_00s0233g00020
VIT_00s0183g00240	VIT_00s0194g00340	VIT_00s0203g00150	VIT_00s0218g00150	VIT_00s0214g00040	VIT_00s0226g00070	VIT_00s0233g00030
VIT_00s0184g00060	VIT_00s0199g00160	VIT_00s0203g00170	VIT_00s0218g00220	VIT_00s0214g00090	VIT_00s0227g00200	VIT_00s0233g00060
VIT_00s0184g00070	VIT_00s0199g00190	VIT_00s0203g00180	VIT_00s0220g00110	VIT_00s0214g00160	VIT_00s0229g00130	VIT_00s0238g00020
VIT_00s0184g00130	VIT_00s0199g00210	VIT_00s0204g00020	VIT_00s0220g00140	VIT_00s0218g00010	VIT_00s0229g00190	VIT_00s0238g00080
VIT_00s0184g00200	VIT_00s0199g00220	VIT_00s0204g00030	VIT_00s0225g00010	VIT_00s0218g00110	VIT_00s0233g00020	VIT_00s0246g00140
VIT_00s0186g00010	VIT_00s0199g00240	VIT_00s0204g00040	VIT_00s0225g00050	VIT_00s0218g00150	VIT_00s0233g00030	VIT_00s0250g00020
VIT_00s0186g00080	VIT_00s0199g00260	VIT_00s0204g00130	VIT_00s0225g00060	VIT_00s0218g00220	VIT_00s0233g00060	VIT_00s0253g00050
VIT_00s0186g00090	VIT_00s0199g00270	VIT_00s0204g00170	VIT_00s0225g00080	VIT_00s0220g00110	VIT_00s0238g00020	VIT_00s0253g00090
VIT_00s0187g00020	VIT_00s0201g00060	VIT_00s0207g00070	VIT_00s0225g00130	VIT_00s0220g00140	VIT_00s0238g00080	VIT_00s0253g00150
VIT_00s0187g00090	VIT_00s0202g00040	VIT_00s0207g00130	VIT_00s0225g00170	VIT_00s0220g00180	VIT_00s0245g00010	VIT_00s0253g00160
VIT_00s0187g00120	VIT_00s0203g00050	VIT_00s0207g00180	VIT_00s0225g00210	VIT_00s0225g00010	VIT_00s0246g00140	VIT_00s0253g00170
VIT_00s0187g00130	VIT_00s0203g00070	VIT_00s0207g00200	VIT_00s0226g00030	VIT_00s0225g00050	VIT_00s0250g00020	VIT_00s0259g00120
VIT_00s0187g00280	VIT_00s0203g00080	VIT_00s0207g00210	VIT_00s0226g00070	VIT_00s0225g00060	VIT_00s0253g00050	VIT_00s0259g00160
VIT_00s0187g00320	VIT_00s0203g00130	VIT_00s0211g00020	VIT_00s0227g00200	VIT_00s0225g00080	VIT_00s0253g00090	VIT_00s0265g00090
VIT_00s0187g00360	VIT_00s0203g00140	VIT_00s0211g00140	VIT_00s0229g00060	VIT_00s0225g00090	VIT_00s0253g00150	VIT_00s0269g00140
VIT_00s0188g00110	VIT_00s0203g00150	VIT_00s0211g00190	VIT_00s0229g00130	VIT_00s0225g00120	VIT_00s0253g00160	VIT_00s0274g00050
VIT_00s0188g00120	VIT_00s0203g00170	VIT_00s0214g00040	VIT_00s0229g00190	VIT_00s0225g00130	VIT_00s0253g00170	VIT_00s0274g00090
VIT_00s0188g00130	VIT_00s0203g00180	VIT_00s0214g00090	VIT_00s0233g00020	VIT_00s0225g00170	VIT_00s0259g00120	VIT_00s0282g00020
VIT_00s0188g00210	VIT_00s0204g00020	VIT_00s0214g00160	VIT_00s0233g00030	VIT_00s0225g00210	VIT_00s0259g00160	VIT_00s0283g00030
VIT_00s0189g00020	VIT_00s0204g00030	VIT_00s0214g00170	VIT_00s0233g00060	VIT_00s0226g00030	VIT_00s0262g00010	VIT_00s0291g00020
VIT_00s0189g00050	VIT_00s0204g00120	VIT_00s0218g00010	VIT_00s0238g00020	VIT_00s0226g00070	VIT_00s0265g00090	VIT_00s0299g00100
VIT_00s0189g00110	VIT_00s0204g00130	VIT_00s0218g00110	VIT_00s0238g00080	VIT_00s0226g00100	VIT_00s0269g00020	VIT_00s0301g00060
VIT_00s0193g00040	VIT_00s0207g00050	VIT_00s0218g00150	VIT_00s0245g00030	VIT_00s0227g00200	VIT_00s0269g00140	VIT_00s0301g00070
VIT_00s0193g00080	VIT_00s0207g00070	VIT_00s0218g00220	VIT_00s0245g00050	VIT_00s0229g00130	VIT_00s0274g00050	VIT_00s0301g00080
VIT_00s0193g00160	VIT_00s0207g00130	VIT_00s0220g00110	VIT_00s0246g00140	VIT_00s0229g00190	VIT_00s0274g00090	VIT_00s0301g00090
VIT_00s0194g00070	VIT_00s0207g00170	VIT_00s0220g00140	VIT_00s0250g00020	VIT_00s0233g00020	VIT_00s0282g00020	VIT_00s0304g00010
VIT_00s0194g00110	VIT_00s0207g00180	VIT_00s0220g00180	VIT_00s0253g00050	VIT_00s0233g00030	VIT_00s0283g00030	VIT_00s0304g00080
VIT_00s0194g00190	VIT_00s0207g00200	VIT_00s0225g00010	VIT_00s0253g00070	VIT_00s0233g00060	VIT_00s0291g00020	VIT_00s0313g00010
VIT_00s0194g00250	VIT_00s0207g00210	VIT_00s0225g00050	VIT_00s0253g00090	VIT_00s0238g00020	VIT_00s0299g00100	VIT_00s0323g00060
VIT_00s0194g00330	VIT_00s0207g00280	VIT_00s0225g00060	VIT_00s0253g00150	VIT_00s0238g00080	VIT_00s0301g00060	VIT_00s0324g00020
VIT_00s0194g00340	VIT_00s0211g00020	VIT_00s0225g00080	VIT_00s0253g00160	VIT_00s0246g00140	VIT_00s0301g00070	VIT_00s0333g00040
VIT_00s0199g00010	VIT_00s0211g00140	VIT_00s0225g00090	VIT_00s0253g00170	VIT_00s0250g00020	VIT_00s0301g00080	VIT_00s0337g00030
VIT_00s0199g00070	VIT_00s0211g00180	VIT_00s0225g00120	VIT_00s0256g00030	VIT_00s0252g00040	VIT_00s0301g00090	VIT_00s0337g00090
VIT_00s0199g00190	VIT_00s0211g00190	VIT_00s0225g00130	VIT_00s0259g00110	VIT_00s0253g00040	VIT_00s0301g00180	VIT_00s0346g00040
VIT_00s0199g00210	VIT_00s0214g00040	VIT_00s0225g00170	VIT_00s0259g00120	VIT_00s0253g00050	VIT_00s0304g00010	VIT_00s0346g00080
VIT_00s0199g00220	VIT_00s0214g00090	VIT_00s0225g00210	VIT_00s0259g00160	VIT_00s0253g00060	VIT_00s0304g00080	VIT_00s0353g00060
VIT_00s0199g00240	VIT_00s0214g00160	VIT_00s0226g00030	VIT_00s0265g00090	VIT_00s0253g00090	VIT_00s0313g00010	VIT_00s0361g00040
VIT_00s0199g00250	VIT_00s0215g00020	VIT_00s0226g00070	VIT_00s0265g00100	VIT_00s0253g00150	VIT_00s0317g00140	VIT_00s0370g00070
VIT_00s0199g00260	VIT_00s0216g00060	VIT_00s0226g00100	VIT_00s0268g00030	VIT_00s0253g00160	VIT_00s0322g00020	VIT_00s0371g00100
VIT_00s0199g00300	VIT_00s0218g00010	VIT_00s0227g00200	VIT_00s0269g00130	VIT_00s0253g00170	VIT_00s0323g00020	VIT_00s0373g00010
VIT_00s0202g00040	VIT_00s0218g00050	VIT_00s0229g00130	VIT_00s0269g00140	VIT_00s0259g00010	VIT_00s0323g00060	VIT_00s0375g00040
VIT_00s0202g00050	VIT_00s0218g00110	VIT_00s0229g00190	VIT_00s0269g00150	VIT_00s0259g00120	VIT_00s0324g00020	VIT_00s0386g00050
VIT_00s0203g00070	VIT_00s0218g00130	VIT_00s0233g00010	VIT_00s0274g00040	VIT_00s0259g00140	VIT_00s0333g00040	VIT_00s0399g00010
VIT_00s0203g00090	VIT_00s0218g00140	VIT_00s0233g00020	VIT_00s0274g00050	VIT_00s0259g00160	VIT_00s0337g00030	VIT_00s0399g00060
VIT_00s0203g00140	VIT_00s0218g00150	VIT_00s0233g00030	VIT_00s0274g00080	VIT_00s0259g00170	VIT_00s0337g00090	VIT_00s0404g00030
VIT_00s0203g00170	VIT_00s0218g00220	VIT_00s0233g00060	VIT_00s0274g00090	VIT_00s0261g00040	VIT_00s0346g00040	VIT_00s0407g00050
VIT_00s0204g00030	VIT_00s0220g00070	VIT_00s0238g00020	VIT_00s0282g00020	VIT_00s0265g00090	VIT_00s0346g00080	VIT_00s0413g00010
VIT_00s0204g00130	VIT_00s0220g00080	VIT_00s0238g00080	VIT_00s0283g00030	VIT_00s0269g00140	VIT_00s0346g00110	VIT_00s0415g00010
VIT_00s0204g00170	VIT_00s0220g00110	VIT_00s0240g00050	VIT_00s0287g00080	VIT_00s0274g00050	VIT_00s0347g00110	VIT_00s0429g00010
VIT_00s0207g00050	VIT_00s0220g00140	VIT_00s0245g00010	VIT_00s0291g00020	VIT_00s0274g00090	VIT_00s0353g00060	VIT_00s0434g00090
VIT_00s0207g00080	VIT_00s0220g00180	VIT_00s0246g00140	VIT_00s0299g00100	VIT_00s0282g00020	VIT_00s0361g00040	VIT_00s0454g00030
VIT_00s0207g00170	VIT_00s0225g00010	VIT_00s0246g00190	VIT_00s0301g00060	VIT_00s0283g00030	VIT_00s0370g00070	VIT_00s0463g00020
VIT_00s0207g00180	VIT_00s0225g00050	VIT_00s0250g00020	VIT_00s0301g00070	VIT_00s0291g00020	VIT_00s0371g00100	VIT_00s0463g00030
VIT_00s0207g00210	VIT_00s0225g00060	VIT_00s0252g00040	VIT_00s0301g00080	VIT_00s0291g00050	VIT_00s0373g00010	VIT_00s0471g00050
VIT_00s0207g00220	VIT_00s0225g00080	VIT_00s0253g00040	VIT_00s0301g00090	VIT_00s0299g00100	VIT_00s0375g00040	VIT_00s0477g00030
VIT_00s0207g00250	VIT_00s0225g00090	VIT_00s0253g00050	VIT_00s0304g00010	VIT_00s0301g00040	VIT_00s0386g00050	VIT_00s0477g00060
VIT_00s0211g00020	VIT_00s0225g00120	VIT_00s0253g00060	VIT_00s0304g00080	VIT_00s0301g00060	VIT_00s0389g00040	VIT_00s0480g00030
VIT_00s0211g00060	VIT_00s0225g00130	VIT_00s0253g00090	VIT_00s0313g00010	VIT_00s0301g00070	VIT_00s0399g00010	VIT_00s0480g00040
VIT_00s0211g00180	VIT_00s0225g00160	VIT_00s0253g00150	VIT_00s0317g00110	VIT_00s0301g00080	VIT_00s0399g00060	VIT_00s0480g00060
VIT_00s0214g00060	VIT_00s0225g00170	VIT_00s0253g00160	VIT_00s0323g00060	VIT_00s0301g00090	VIT_00s0404g00030	VIT_00s0494g00030
VIT_00s0214g00120	VIT_00s0225g00210	VIT_00s0253g00170	VIT_00s0324g00020	VIT_00s0304g00010	VIT_00s0407g00050	VIT_00s0496g00010
VIT_00s0218g00010	VIT_00s0226g00030	VIT_00s0254g00030	VIT_00s0333g00040	VIT_00s0304g00020	VIT_00s0409g00050	VIT_00s0499g00030
VIT_00s0218g00110	VIT_00s0226g00070	VIT_00s0258g00130	VIT_00s0337g00030	VIT_00s0304g00080	VIT_00s0413g00010	VIT_00s0508g00050
VIT_00s0218g00130	VIT_00s0226g00080	VIT_00s0259g00010	VIT_00s0337g00060	VIT_00s0313g00010	VIT_00s0414g00030	VIT_00s0510g00030
VIT_00s0218g00140	VIT_00s0226g00100	VIT_00s0259g00120	VIT_00s0337g00090	VIT_00s0322g00030	VIT_00s0415g00010	VIT_00s0510g00050
VIT_00s0218g00150	VIT_00s0226g00160	VIT_00s0259g00140	VIT_00s0338g00030	VIT_00s0323g00050	VIT_00s0415g00070	VIT_00s0516g00010
VIT_00s0218g00190	VIT_00s0227g00070	VIT_00s0259g00160	VIT_00s0340g00050	VIT_00s0323g00060	VIT_00s0429g00010	VIT_00s0516g00030
VIT_00s0218g00200	VIT_00s0227g00200	VIT_00s0259g00170	VIT_00s0346g00040	VIT_00s0323g00070	VIT_00s0434g00090	VIT_00s0524g00030
VIT_00s0218g00220	VIT_00s0229g00050	VIT_00s0260g00070	VIT_00s0346g00080	VIT_00s0323g00100	VIT_00s0454g00030	VIT_00s0532g00030
VIT_00s0220g00050	VIT_00s0229g00060	VIT_00s0261g00040	VIT_00s0353g00060	VIT_00s0324g00020	VIT_00s0463g00020	VIT_00s0541g00010
VIT_00s0220g00090	VIT_00s0229g00110	VIT_00s0262g00010	VIT_00s0361g00040	VIT_00s0324g00030	VIT_00s0463g00030	VIT_00s0541g00020
VIT_00s0220g00110	VIT_00s0229g00130	VIT_00s0262g00020	VIT_00s0361g00080	VIT_00s0324g00050	VIT_00s0471g00050	VIT_00s0555g00020
VIT_00s0220g00140	VIT_00s0229g00190	VIT_00s0265g00090	VIT_00s0370g00070	VIT_00s0324g00070	VIT_00s0477g00030	VIT_00s0567g00060
VIT_00s0225g00010	VIT_00s0231g00070	VIT_00s0269g00010	VIT_00s0371g00100	VIT_00s0333g00040	VIT_00s0477g00060	VIT_00s0583g00020
VIT_00s0225g00050	VIT_00s0233g00020	VIT_00s0269g00020	VIT_00s0373g00010	VIT_00s0333g00050	VIT_00s0480g00030	VIT_00s0586g00030
VIT_00s0225g00060	VIT_00s0233g00030	VIT_00s0269g00140	VIT_00s0375g00030	VIT_00s0337g00030	VIT_00s0480g00040	VIT_00s0615g00030
VIT_00s0225g00080	VIT_00s0233g00060	VIT_00s0274g00050	VIT_00s0375g00040	VIT_00s0337g00090	VIT_00s0480g00060	VIT_00s0620g00010
VIT_00s0225g00130	VIT_00s0233g00170	VIT_00s0274g00090	VIT_00s0386g00050	VIT_00s0340g00040	VIT_00s0487g00030	VIT_00s0625g00050
VIT_00s0225g00170	VIT_00s0238g00020	VIT_00s0282g00020	VIT_00s0396g00020	VIT_00s0341g00060	VIT_00s0487g00050	VIT_00s0652g00010
VIT_00s0225g00210	VIT_00s0238g00080	VIT_00s0283g00030	VIT_00s0399g00010	VIT_00s0346g00040	VIT_00s0490g00010	VIT_00s0665g00020
VIT_00s0226g00030	VIT_00s0245g00030	VIT_00s0287g00030	VIT_00s0399g00060	VIT_00s0346g00080	VIT_00s0494g00030	VIT_00s0682g00050
VIT_00s0226g00060	VIT_00s0245g00050	VIT_00s0291g00020	VIT_00s0404g00030	VIT_00s0353g00050	VIT_00s0496g00010	VIT_00s0704g00020
VIT_00s0226g00070	VIT_00s0246g00050	VIT_00s0291g00050	VIT_00s0404g00100	VIT_00s0353g00060	VIT_00s0499g00030	VIT_00s0704g00030
VIT_00s0227g00130	VIT_00s0246g00140	VIT_00s0299g00100	VIT_00s0407g00050	VIT_00s0357g00090	VIT_00s0508g00050	VIT_00s0769g00010
VIT_00s0227g00190	VIT_00s0246g00200	VIT_00s0301g00040	VIT_00s0413g00010	VIT_00s0357g00100	VIT_00s0510g00030	VIT_00s0772g00010
VIT_00s0227g00200	VIT_00s0250g00020	VIT_00s0301g00060	VIT_00s0415g00010	VIT_00s0357g00130	VIT_00s0510g00050	VIT_00s0780g00010
VIT_00s0229g00060	VIT_00s0250g00040	VIT_00s0301g00070	VIT_00s0429g00010	VIT_00s0358g00010	VIT_00s0516g00010	VIT_00s0780g00040
VIT_00s0229g00070	VIT_00s0250g00090	VIT_00s0301g00080	VIT_00s0434g00090	VIT_00s0361g00040	VIT_00s0516g00030	VIT_00s0800g00010
VIT_00s0229g00090	VIT_00s0252g00020	VIT_00s0301g00090	VIT_00s0441g00020	VIT_00s0362g00010	VIT_00s0524g00030	VIT_00s0809g00010
VIT_00s0229g00120	VIT_00s0252g00040	VIT_00s0301g00180	VIT_00s0445g00050	VIT_00s0366g00020	VIT_00s0532g00030	VIT_00s0941g00020
VIT_00s0229g00130	VIT_00s0252g00050	VIT_00s0301g00190	VIT_00s0454g00030	VIT_00s0370g00070	VIT_00s0533g00050	VIT_00s0958g00020
VIT_00s0229g00140	VIT_00s0252g00090	VIT_00s0304g00010	VIT_00s0463g00020	VIT_00s0371g00100	VIT_00s0541g00010	VIT_00s0975g00020
VIT_00s0229g00190	VIT_00s0252g00130	VIT_00s0304g00020	VIT_00s0463g00030	VIT_00s0373g00010	VIT_00s0541g00020	VIT_00s0989g00010
VIT_00s0230g00130	VIT_00s0253g00040	VIT_00s0304g00080	VIT_00s0471g00050	VIT_00s0375g00040	VIT_00s0555g00020	VIT_00s1206g00010
VIT_00s0233g00020	VIT_00s0253g00050	VIT_00s0313g00010	VIT_00s0477g00030	VIT_00s0379g00070	VIT_00s0567g00060	VIT_00s1216g00020
VIT_00s0233g00030	VIT_00s0253g00060	VIT_00s0313g00030	VIT_00s0477g00060	VIT_00s0386g00050	VIT_00s0583g00020	VIT_00s1241g00010
VIT_00s0233g00060	VIT_00s0253g00070	VIT_00s0317g00140	VIT_00s0480g00010	VIT_00s0391g00010	VIT_00s0586g00030	VIT_00s1274g00010
VIT_00s0233g00190	VIT_00s0253g00090	VIT_00s0322g00020	VIT_00s0480g00030	VIT_00s0394g00030	VIT_00s0615g00030	VIT_00s1306g00020
VIT_00s0238g00020	VIT_00s0253g00150	VIT_00s0322g00030	VIT_00s0480g00040	VIT_00s0394g00040	VIT_00s0620g00010	VIT_00s1313g00010
VIT_00s0238g00030	VIT_00s0253g00160	VIT_00s0323g00020	VIT_00s0480g00060	VIT_00s0399g00010	VIT_00s0625g00050	VIT_00s1322g00010
VIT_00s0238g00040	VIT_00s0253g00170	VIT_00s0323g00050	VIT_00s0480g00070	VIT_00s0399g00030	VIT_00s0652g00010	VIT_00s1328g00020
VIT_00s0238g00070	VIT_00s0256g00030	VIT_00s0323g00060	VIT_00s0494g00030	VIT_00s0399g00060	VIT_00s0663g00010	VIT_00s1356g00010
VIT_00s0238g00080	VIT_00s0259g00010	VIT_00s0323g00070	VIT_00s0496g00010	VIT_00s0404g00030	VIT_00s0665g00020	VIT_00s1361g00010
VIT_00s0238g00090	VIT_00s0259g00110	VIT_00s0323g00100	VIT_00s0499g00030	VIT_00s0407g00050	VIT_00s0682g00050	VIT_00s1677g00010
VIT_00s0238g00110	VIT_00s0259g00120	VIT_00s0324g00020	VIT_00s0499g00040	VIT_00s0409g00010	VIT_00s0704g00020	VIT_00s1764g00010
VIT_00s0238g00120	VIT_00s0259g00140	VIT_00s0324g00030	VIT_00s0508g00050	VIT_00s0413g00010	VIT_00s0704g00030	VIT_00s1918g00010
VIT_00s0238g00130	VIT_00s0259g00160	VIT_00s0324g00050	VIT_00s0510g00030	VIT_00s0415g00010	VIT_00s0769g00010	VIT_00s2188g00010
VIT_00s0245g00010	VIT_00s0259g00170	VIT_00s0324g00070	VIT_00s0510g00050	VIT_00s0415g00040	VIT_00s0772g00010	VIT_00s2300g00010
VIT_00s0245g00030	VIT_00s0261g00040	VIT_00s0333g00040	VIT_00s0516g00010	VIT_00s0429g00010	VIT_00s0776g00010	VIT_00s2579g00010
VIT_00s0245g00050	VIT_00s0264g00090	VIT_00s0333g00050	VIT_00s0516g00030	VIT_00s0434g00090	VIT_00s0780g00010	VIT_00s2679g00010
VIT_00s0246g00080	VIT_00s0264g00130	VIT_00s0333g00060	VIT_00s0521g00010	VIT_00s0454g00010	VIT_00s0780g00040	VIT_01s0010g00020
VIT_00s0246g00140	VIT_00s0265g00090	VIT_00s0337g00030	VIT_00s0524g00030	VIT_00s0454g00030	VIT_00s0800g00010	VIT_01s0010g00060
VIT_00s0250g00020	VIT_00s0265g00100	VIT_00s0337g00040	VIT_00s0525g00020	VIT_00s0463g00020	VIT_00s0809g00010	VIT_01s0010g00410
VIT_00s0252g00010	VIT_00s0265g00130	VIT_00s0337g00090	VIT_00s0525g00050	VIT_00s0463g00030	VIT_00s0941g00020	VIT_01s0010g00450
VIT_00s0253g00010	VIT_00s0268g00030	VIT_00s0340g00040	VIT_00s0532g00030	VIT_00s0469g00050	VIT_00s0958g00020	VIT_01s0010g00670
VIT_00s0253g00050	VIT_00s0269g00130	VIT_00s0341g00060	VIT_00s0532g00040	VIT_00s0471g00010	VIT_00s0975g00020	VIT_01s0010g00760
VIT_00s0253g00070	VIT_00s0269g00140	VIT_00s0346g00040	VIT_00s0532g00070	VIT_00s0471g00050	VIT_00s0989g00010	VIT_01s0010g00800
VIT_00s0253g00090	VIT_00s0269g00150	VIT_00s0346g00080	VIT_00s0533g00020	VIT_00s0477g00030	VIT_00s1194g00020	VIT_01s0010g00930
VIT_00s0253g00140	VIT_00s0270g00030	VIT_00s0346g00110	VIT_00s0541g00010	VIT_00s0477g00060	VIT_00s1206g00010	VIT_01s0010g01200
VIT_00s0253g00150	VIT_00s0270g00120	VIT_00s0347g00110	VIT_00s0541g00020	VIT_00s0480g00030	VIT_00s1216g00020	VIT_01s0010g01650
VIT_00s0253g00160	VIT_00s0274g00040	VIT_00s0349g00040	VIT_00s0555g00020	VIT_00s0480g00040	VIT_00s1241g00010	VIT_01s0010g01660
VIT_00s0253g00170	VIT_00s0274g00050	VIT_00s0353g00050	VIT_00s0556g00010	VIT_00s0480g00060	VIT_00s1274g00010	VIT_01s0010g01680
VIT_00s0256g00030	VIT_00s0274g00070	VIT_00s0353g00060	VIT_00s0567g00060	VIT_00s0481g00020	VIT_00s1306g00010	VIT_01s0010g02020
VIT_00s0256g00050	VIT_00s0274g00080	VIT_00s0357g00010	VIT_00s0583g00020	VIT_00s0487g00010	VIT_00s1306g00020	VIT_01s0010g02070
VIT_00s0258g00020	VIT_00s0274g00090	VIT_00s0357g00090	VIT_00s0586g00030	VIT_00s0494g00030	VIT_00s1313g00010	VIT_01s0010g02270
VIT_00s0258g00100	VIT_00s0282g00020	VIT_00s0357g00100	VIT_00s0587g00030	VIT_00s0496g00010	VIT_00s1321g00010	VIT_01s0010g02430
VIT_00s0258g00140	VIT_00s0283g00030	VIT_00s0357g00130	VIT_00s0587g00040	VIT_00s0499g00020	VIT_00s1322g00010	VIT_01s0010g02670
VIT_00s0259g00020	VIT_00s0287g00070	VIT_00s0358g00010	VIT_00s0615g00030	VIT_00s0499g00030	VIT_00s1328g00020	VIT_01s0010g02680
VIT_00s0259g00100	VIT_00s0287g00080	VIT_00s0361g00040	VIT_00s0620g00010	VIT_00s0508g00050	VIT_00s1356g00010	VIT_01s0010g02730
VIT_00s0259g00110	VIT_00s0291g00020	VIT_00s0362g00010	VIT_00s0625g00050	VIT_00s0510g00030	VIT_00s1361g00010	VIT_01s0010g02770
VIT_00s0259g00120	VIT_00s0291g00050	VIT_00s0366g00020	VIT_00s0629g00020	VIT_00s0510g00050	VIT_00s1491g00020	VIT_01s0010g02800
VIT_00s0259g00160	VIT_00s0299g00100	VIT_00s0370g00070	VIT_00s0652g00010	VIT_00s0516g00010	VIT_00s1677g00010	VIT_01s0010g02880
VIT_00s0260g00060	VIT_00s0301g00040	VIT_00s0371g00100	VIT_00s0665g00020	VIT_00s0516g00020	VIT_00s1682g00010	VIT_01s0010g02940
VIT_00s0262g00010	VIT_00s0301g00050	VIT_00s0373g00010	VIT_00s0665g00030	VIT_00s0516g00030	VIT_00s1764g00010	VIT_01s0010g02950
VIT_00s0265g00090	VIT_00s0301g00060	VIT_00s0375g00040	VIT_00s0679g00010	VIT_00s0524g00030	VIT_00s1918g00010	VIT_01s0010g02970
VIT_00s0265g00100	VIT_00s0301g00070	VIT_00s0375g00050	VIT_00s0682g00050	VIT_00s0527g00030	VIT_00s1937g00010	VIT_01s0010g03010
VIT_00s0265g00110	VIT_00s0301g00080	VIT_00s0379g00050	VIT_00s0691g00010	VIT_00s0532g00020	VIT_00s1995g00010	VIT_01s0010g03020
VIT_00s0267g00030	VIT_00s0301g00090	VIT_00s0379g00070	VIT_00s0704g00020	VIT_00s0532g00030	VIT_00s2015g00020	VIT_01s0010g03060
VIT_00s0268g00030	VIT_00s0301g00120	VIT_00s0386g00050	VIT_00s0704g00030	VIT_00s0541g00010	VIT_00s2188g00010	VIT_01s0010g03320
VIT_00s0269g00020	VIT_00s0301g00160	VIT_00s0389g00040	VIT_00s0705g00010	VIT_00s0541g00020	VIT_00s2300g00010	VIT_01s0010g03560
VIT_00s0269g00130	VIT_00s0304g00010	VIT_00s0391g00010	VIT_00s0710g00010	VIT_00s0555g00020	VIT_00s2574g00010	VIT_01s0010g03670
VIT_00s0269g00140	VIT_00s0304g00020	VIT_00s0394g00030	VIT_00s0710g00020	VIT_00s0561g00020	VIT_00s2579g00010	VIT_01s0011g00350
VIT_00s0269g00150	VIT_00s0304g00060	VIT_00s0394g00040	VIT_00s0769g00010	VIT_00s0566g00020	VIT_00s2679g00010	VIT_01s0011g00380
VIT_00s0270g00110	VIT_00s0304g00080	VIT_00s0399g00010	VIT_00s0772g00010	VIT_00s0567g00020	VIT_01s0010g00020	VIT_01s0011g00590
VIT_00s0273g00040	VIT_00s0313g00010	VIT_00s0399g00030	VIT_00s0780g00010	VIT_00s0567g00060	VIT_01s0010g00060	VIT_01s0011g00600
VIT_00s0274g00040	VIT_00s0317g00110	VIT_00s0399g00060	VIT_00s0780g00040	VIT_00s0583g00020	VIT_01s0010g00380	VIT_01s0011g00760
VIT_00s0274g00050	VIT_00s0322g00030	VIT_00s0404g00010	VIT_00s0790g00020	VIT_00s0586g00030	VIT_01s0010g00410	VIT_01s0011g00830
VIT_00s0274g00080	VIT_00s0322g00040	VIT_00s0404g00030	VIT_00s0800g00010	VIT_00s0615g00030	VIT_01s0010g00450	VIT_01s0011g00950
VIT_00s0274g00090	VIT_00s0323g00040	VIT_00s0407g00050	VIT_00s0809g00010	VIT_00s0620g00010	VIT_01s0010g00670	VIT_01s0011g00960
VIT_00s0275g00060	VIT_00s0323g00050	VIT_00s0409g00010	VIT_00s0866g00010	VIT_00s0625g00050	VIT_01s0010g00760	VIT_01s0011g00990
VIT_00s0279g00040	VIT_00s0323g00060	VIT_00s0409g00050	VIT_00s0941g00020	VIT_00s0652g00010	VIT_01s0010g00800	VIT_01s0011g01160
VIT_00s0279g00050	VIT_00s0323g00070	VIT_00s0413g00010	VIT_00s0958g00020	VIT_00s0665g00020	VIT_01s0010g00930	VIT_01s0011g01200
VIT_00s0282g00020	VIT_00s0323g00100	VIT_00s0414g00030	VIT_00s0975g00020	VIT_00s0682g00050	VIT_01s0010g01080	VIT_01s0011g01350
VIT_00s0283g00010	VIT_00s0324g00020	VIT_00s0415g00010	VIT_00s0989g00010	VIT_00s0698g00010	VIT_01s0010g01200	VIT_01s0011g01890
VIT_00s0283g00030	VIT_00s0324g00030	VIT_00s0415g00040	VIT_00s1206g00010	VIT_00s0704g00020	VIT_01s0010g01650	VIT_01s0011g01920
VIT_00s0283g00080	VIT_00s0324g00050	VIT_00s0415g00070	VIT_00s1216g00020	VIT_00s0704g00030	VIT_01s0010g01660	VIT_01s0011g01970
VIT_00s0286g00130	VIT_00s0324g00060	VIT_00s0429g00010	VIT_00s1241g00010	VIT_00s0732g00010	VIT_01s0010g01680	VIT_01s0011g01990
VIT_00s0287g00080	VIT_00s0324g00070	VIT_00s0434g00090	VIT_00s1274g00010	VIT_00s0748g00020	VIT_01s0010g02020	VIT_01s0011g02060
VIT_00s0288g00010	VIT_00s0324g00080	VIT_00s0454g00010	VIT_00s1306g00020	VIT_00s0769g00010	VIT_01s0010g02070	VIT_01s0011g02260
VIT_00s0288g00020	VIT_00s0332g00010	VIT_00s0454g00030	VIT_00s1313g00010	VIT_00s0772g00010	VIT_01s0010g02270	VIT_01s0011g02470
VIT_00s0288g00070	VIT_00s0333g00040	VIT_00s0463g00020	VIT_00s1322g00010	VIT_00s0779g00010	VIT_01s0010g02290	VIT_01s0011g02580
VIT_00s0291g00020	VIT_00s0333g00050	VIT_00s0463g00030	VIT_00s1328g00020	VIT_00s0779g00020	VIT_01s0010g02430	VIT_01s0011g02600
VIT_00s0294g00010	VIT_00s0337g00030	VIT_00s0469g00020	VIT_00s1356g00010	VIT_00s0780g00010	VIT_01s0010g02440	VIT_01s0011g02730
VIT_00s0294g00020	VIT_00s0337g00060	VIT_00s0469g00050	VIT_00s1361g00010	VIT_00s0780g00020	VIT_01s0010g02670	VIT_01s0011g02740
VIT_00s0294g00040	VIT_00s0337g00070	VIT_00s0471g00010	VIT_00s1677g00010	VIT_00s0780g00030	VIT_01s0010g02680	VIT_01s0011g02750
VIT_00s0294g00090	VIT_00s0337g00090	VIT_00s0471g00050	VIT_00s1764g00010	VIT_00s0780g00040	VIT_01s0010g02730	VIT_01s0011g02830
VIT_00s0294g00100	VIT_00s0338g00010	VIT_00s0477g00030	VIT_00s1918g00010	VIT_00s0800g00010	VIT_01s0010g02770	VIT_01s0011g02960
VIT_00s0299g00050	VIT_00s0338g00030	VIT_00s0477g00060	VIT_00s2188g00010	VIT_00s0804g00020	VIT_01s0010g02800	VIT_01s0011g03070
VIT_00s0299g00090	VIT_00s0340g00040	VIT_00s0480g00030	VIT_00s2269g00010	VIT_00s0809g00010	VIT_01s0010g02880	VIT_01s0011g03240
VIT_00s0299g00100	VIT_00s0340g00050	VIT_00s0480g00040	VIT_00s2300g00010	VIT_00s0868g00020	VIT_01s0010g02940	VIT_01s0011g03330
VIT_00s0301g00060	VIT_00s0341g00060	VIT_00s0480g00060	VIT_00s2380g00010	VIT_00s0873g00010	VIT_01s0010g02950	VIT_01s0011g03360
VIT_00s0301g00070	VIT_00s0341g00080	VIT_00s0481g00020	VIT_00s2569g00010	VIT_00s0904g00010	VIT_01s0010g02970	VIT_01s0011g03380
VIT_00s0301g00080	VIT_00s0346g00040	VIT_00s0487g00010	VIT_00s2579g00010	VIT_00s0918g00010	VIT_01s0010g03010	VIT_01s0011g03390
VIT_00s0301g00090	VIT_00s0346g00080	VIT_00s0487g00030	VIT_00s2620g00010	VIT_00s0941g00020	VIT_01s0010g03020	VIT_01s0011g03400
VIT_00s0301g00100	VIT_00s0353g00050	VIT_00s0487g00050	VIT_00s2679g00010	VIT_00s0958g00020	VIT_01s0010g03060	VIT_01s0011g03450
VIT_00s0301g00170	VIT_00s0353g00060	VIT_00s0490g00010	VIT_01s0010g00020	VIT_00s0975g00020	VIT_01s0010g03320	VIT_01s0011g03480
VIT_00s0301g00180	VIT_00s0357g00020	VIT_00s0494g00030	VIT_01s0010g00060	VIT_00s0989g00010	VIT_01s0010g03560	VIT_01s0011g03530
VIT_00s0302g00020	VIT_00s0357g00090	VIT_00s0496g00010	VIT_01s0010g00390	VIT_00s0992g00010	VIT_01s0010g03670	VIT_01s0011g03640
VIT_00s0304g00010	VIT_00s0357g00100	VIT_00s0499g00020	VIT_01s0010g00410	VIT_00s1003g00010	VIT_01s0010g03890	VIT_01s0011g03660
VIT_00s0304g00030	VIT_00s0357g00130	VIT_00s0499g00030	VIT_01s0010g00450	VIT_00s1206g00010	VIT_01s0011g00280	VIT_01s0011g03680
VIT_00s0304g00080	VIT_00s0358g00010	VIT_00s0508g00050	VIT_01s0010g00670	VIT_00s1216g00020	VIT_01s0011g00350	VIT_01s0011g04010
VIT_00s0313g00010	VIT_00s0360g00010	VIT_00s0510g00030	VIT_01s0010g00710	VIT_00s1241g00010	VIT_01s0011g00380	VIT_01s0011g04080
VIT_00s0317g00050	VIT_00s0361g00040	VIT_00s0510g00050	VIT_01s0010g00720	VIT_00s1274g00010	VIT_01s0011g00590	VIT_01s0011g04190
VIT_00s0317g00110	VIT_00s0361g00080	VIT_00s0515g00030	VIT_01s0010g00760	VIT_00s1306g00020	VIT_01s0011g00600	VIT_01s0011g04380
VIT_00s0317g00140	VIT_00s0362g00010	VIT_00s0516g00010	VIT_01s0010g00790	VIT_00s1312g00010	VIT_01s0011g00730	VIT_01s0011g04460
VIT_00s0317g00150	VIT_00s0366g00020	VIT_00s0516g00020	VIT_01s0010g00800	VIT_00s1313g00010	VIT_01s0011g00760	VIT_01s0011g04550
VIT_00s0322g00020	VIT_00s0370g00070	VIT_00s0516g00030	VIT_01s0010g00850	VIT_00s1322g00010	VIT_01s0011g00830	VIT_01s0011g04650
VIT_00s0323g00020	VIT_00s0371g00100	VIT_00s0524g00030	VIT_01s0010g00930	VIT_00s1328g00020	VIT_01s0011g00950	VIT_01s0011g04710
VIT_00s0323g00060	VIT_00s0373g00010	VIT_00s0527g00030	VIT_01s0010g01170	VIT_00s1349g00010	VIT_01s0011g00960	VIT_01s0011g04720
VIT_00s0324g00020	VIT_00s0375g00030	VIT_00s0532g00020	VIT_01s0010g01200	VIT_00s1355g00020	VIT_01s0011g00990	VIT_01s0011g04740
VIT_00s0333g00040	VIT_00s0375g00040	VIT_00s0532g00030	VIT_01s0010g01650	VIT_00s1356g00010	VIT_01s0011g01160	VIT_01s0011g04770
VIT_00s0335g00020	VIT_00s0379g00070	VIT_00s0533g00010	VIT_01s0010g01660	VIT_00s1361g00010	VIT_01s0011g01200	VIT_01s0011g04840
VIT_00s0337g00010	VIT_00s0386g00020	VIT_00s0533g00050	VIT_01s0010g01680	VIT_00s1430g00010	VIT_01s0011g01350	VIT_01s0011g04850
VIT_00s0337g00030	VIT_00s0386g00050	VIT_00s0541g00010	VIT_01s0010g01840	VIT_00s1490g00010	VIT_01s0011g01890	VIT_01s0011g04980
VIT_00s0337g00060	VIT_00s0391g00010	VIT_00s0541g00020	VIT_01s0010g02020	VIT_00s1553g00010	VIT_01s0011g01920	VIT_01s0011g05100
VIT_00s0337g00090	VIT_00s0391g00040	VIT_00s0555g00020	VIT_01s0010g02070	VIT_00s1665g00010	VIT_01s0011g01970	VIT_01s0011g05130
VIT_00s0338g00020	VIT_00s0394g00030	VIT_00s0561g00020	VIT_01s0010g02270	VIT_00s1677g00010	VIT_01s0011g01990	VIT_01s0011g05170
VIT_00s0338g00030	VIT_00s0394g00040	VIT_00s0566g00020	VIT_01s0010g02430	VIT_00s1764g00010	VIT_01s0011g02060	VIT_01s0011g05180
VIT_00s0340g00050	VIT_00s0396g00020	VIT_00s0567g00020	VIT_01s0010g02670	VIT_00s1764g00020	VIT_01s0011g02260	VIT_01s0011g05220
VIT_00s0346g00040	VIT_00s0396g00030	VIT_00s0567g00060	VIT_01s0010g02680	VIT_00s1877g00010	VIT_01s0011g02360	VIT_01s0011g05400
VIT_00s0346g00080	VIT_00s0399g00010	VIT_00s0583g00020	VIT_01s0010g02730	VIT_00s1916g00010	VIT_01s0011g02470	VIT_01s0011g05470
VIT_00s0346g00110	VIT_00s0399g00030	VIT_00s0583g00030	VIT_01s0010g02770	VIT_00s1918g00010	VIT_01s0011g02580	VIT_01s0011g05490
VIT_00s0347g00110	VIT_00s0399g00050	VIT_00s0586g00030	VIT_01s0010g02800	VIT_00s2001g00010	VIT_01s0011g02600	VIT_01s0011g05580
VIT_00s0353g00060	VIT_00s0399g00060	VIT_00s0615g00020	VIT_01s0010g02880	VIT_00s2188g00010	VIT_01s0011g02620	VIT_01s0011g05610
VIT_00s0357g00070	VIT_00s0404g00020	VIT_00s0615g00030	VIT_01s0010g02890	VIT_00s2300g00010	VIT_01s0011g02730	VIT_01s0011g05650
VIT_00s0360g00020	VIT_00s0404g00030	VIT_00s0620g00010	VIT_01s0010g02940	VIT_00s2342g00010	VIT_01s0011g02740	VIT_01s0011g05670
VIT_00s0361g00040	VIT_00s0404g00050	VIT_00s0625g00050	VIT_01s0010g02950	VIT_00s2386g00010	VIT_01s0011g02750	VIT_01s0011g05680
VIT_00s0361g00080	VIT_00s0404g00100	VIT_00s0652g00010	VIT_01s0010g02970	VIT_00s2547g00010	VIT_01s0011g02830	VIT_01s0011g05910
VIT_00s0369g00050	VIT_00s0407g00050	VIT_00s0663g00010	VIT_01s0010g03010	VIT_00s2563g00010	VIT_01s0011g02860	VIT_01s0011g05950
VIT_00s0370g00060	VIT_00s0409g00010	VIT_00s0665g00020	VIT_01s0010g03020	VIT_00s2579g00010	VIT_01s0011g02960	VIT_01s0011g06050
VIT_00s0370g00070	VIT_00s0411g00010	VIT_00s0682g00050	VIT_01s0010g03040	VIT_00s2659g00010	VIT_01s0011g03070	VIT_01s0011g06080
VIT_00s0371g00050	VIT_00s0413g00010	VIT_00s0684g00030	VIT_01s0010g03060	VIT_00s2679g00010	VIT_01s0011g03110	VIT_01s0011g06140
VIT_00s0371g00100	VIT_00s0414g00020	VIT_00s0698g00010	VIT_01s0010g03120	VIT_00s2783g00010	VIT_01s0011g03240	VIT_01s0011g06180
VIT_00s0373g00010	VIT_00s0415g00010	VIT_00s0704g00020	VIT_01s0010g03260	VIT_01s0010g00020	VIT_01s0011g03330	VIT_01s0011g06190
VIT_00s0375g00030	VIT_00s0415g00030	VIT_00s0704g00030	VIT_01s0010g03320	VIT_01s0010g00060	VIT_01s0011g03360	VIT_01s0011g06220
VIT_00s0375g00040	VIT_00s0415g00040	VIT_00s0732g00010	VIT_01s0010g03560	VIT_01s0010g00410	VIT_01s0011g03380	VIT_01s0011g06230
VIT_00s0380g00030	VIT_00s0415g00080	VIT_00s0748g00020	VIT_01s0010g03600	VIT_01s0010g00450	VIT_01s0011g03390	VIT_01s0011g06310
VIT_00s0386g00050	VIT_00s0429g00010	VIT_00s0757g00010	VIT_01s0010g03670	VIT_01s0010g00530	VIT_01s0011g03400	VIT_01s0011g06450
VIT_00s0388g00010	VIT_00s0434g00090	VIT_00s0769g00010	VIT_01s0011g00350	VIT_01s0010g00670	VIT_01s0011g03450	VIT_01s0011g06510
VIT_00s0388g00020	VIT_00s0438g00010	VIT_00s0772g00010	VIT_01s0011g00380	VIT_01s0010g00690	VIT_01s0011g03480	VIT_01s0011g06600
VIT_00s0388g00050	VIT_00s0438g00030	VIT_00s0776g00010	VIT_01s0011g00560	VIT_01s0010g00760	VIT_01s0011g03530	VIT_01s0026g00180
VIT_00s0388g00060	VIT_00s0441g00020	VIT_00s0779g00010	VIT_01s0011g00590	VIT_01s0010g00800	VIT_01s0011g03640	VIT_01s0026g00360
VIT_00s0388g00090	VIT_00s0445g00040	VIT_00s0779g00020	VIT_01s0011g00600	VIT_01s0010g00930	VIT_01s0011g03660	VIT_01s0026g00520
VIT_00s0389g00040	VIT_00s0445g00050	VIT_00s0780g00010	VIT_01s0011g00760	VIT_01s0010g00980	VIT_01s0011g03680	VIT_01s0026g00530
VIT_00s0391g00070	VIT_00s0454g00010	VIT_00s0780g00020	VIT_01s0011g00830	VIT_01s0010g01090	VIT_01s0011g04010	VIT_01s0026g00550
VIT_00s0396g00020	VIT_00s0454g00030	VIT_00s0780g00030	VIT_01s0011g00950	VIT_01s0010g01200	VIT_01s0011g04080	VIT_01s0026g00630
VIT_00s0396g00070	VIT_00s0463g00020	VIT_00s0780g00040	VIT_01s0011g00960	VIT_01s0010g01350	VIT_01s0011g04190	VIT_01s0026g00880
VIT_00s0399g00010	VIT_00s0463g00030	VIT_00s0800g00010	VIT_01s0011g00990	VIT_01s0010g01390	VIT_01s0011g04260	VIT_01s0026g00900
VIT_00s0399g00060	VIT_00s0469g00050	VIT_00s0804g00020	VIT_01s0011g01160	VIT_01s0010g01430	VIT_01s0011g04270	VIT_01s0026g00910
VIT_00s0404g00030	VIT_00s0471g00010	VIT_00s0809g00010	VIT_01s0011g01200	VIT_01s0010g01650	VIT_01s0011g04380	VIT_01s0026g01020
VIT_00s0404g00100	VIT_00s0471g00050	VIT_00s0868g00020	VIT_01s0011g01350	VIT_01s0010g01660	VIT_01s0011g04460	VIT_01s0026g01050
VIT_00s0407g00010	VIT_00s0475g00020	VIT_00s0873g00010	VIT_01s0011g01620	VIT_01s0010g01680	VIT_01s0011g04550	VIT_01s0026g01130
VIT_00s0407g00050	VIT_00s0475g00040	VIT_00s0904g00010	VIT_01s0011g01740	VIT_01s0010g01730	VIT_01s0011g04650	VIT_01s0026g01190
VIT_00s0409g00050	VIT_00s0477g00030	VIT_00s0918g00010	VIT_01s0011g01890	VIT_01s0010g01910	VIT_01s0011g04710	VIT_01s0026g01200
VIT_00s0413g00010	VIT_00s0477g00060	VIT_00s0929g00020	VIT_01s0011g01920	VIT_01s0010g02020	VIT_01s0011g04720	VIT_01s0026g01210
VIT_00s0414g00010	VIT_00s0480g00010	VIT_00s0936g00010	VIT_01s0011g01970	VIT_01s0010g02070	VIT_01s0011g04740	VIT_01s0026g01430
VIT_00s0414g00030	VIT_00s0480g00030	VIT_00s0941g00020	VIT_01s0011g01990	VIT_01s0010g02200	VIT_01s0011g04770	VIT_01s0026g01460
VIT_00s0414g00060	VIT_00s0480g00040	VIT_00s0956g00020	VIT_01s0011g02060	VIT_01s0010g02210	VIT_01s0011g04840	VIT_01s0026g01490
VIT_00s0415g00010	VIT_00s0480g00060	VIT_00s0958g00020	VIT_01s0011g02260	VIT_01s0010g02270	VIT_01s0011g04850	VIT_01s0026g01550
VIT_00s0415g00070	VIT_00s0480g00070	VIT_00s0975g00020	VIT_01s0011g02310	VIT_01s0010g02430	VIT_01s0011g04980	VIT_01s0026g01690
VIT_00s0424g00010	VIT_00s0481g00020	VIT_00s0981g00010	VIT_01s0011g02470	VIT_01s0010g02540	VIT_01s0011g05100	VIT_01s0026g01710
VIT_00s0425g00030	VIT_00s0487g00010	VIT_00s0988g00010	VIT_01s0011g02540	VIT_01s0010g02560	VIT_01s0011g05130	VIT_01s0026g01870
VIT_00s0425g00040	VIT_00s0494g00010	VIT_00s0989g00010	VIT_01s0011g02580	VIT_01s0010g02670	VIT_01s0011g05170	VIT_01s0026g01890
VIT_00s0426g00040	VIT_00s0494g00020	VIT_00s0992g00010	VIT_01s0011g02600	VIT_01s0010g02680	VIT_01s0011g05180	VIT_01s0026g02030
VIT_00s0426g00060	VIT_00s0494g00030	VIT_00s1003g00010	VIT_01s0011g02610	VIT_01s0010g02730	VIT_01s0011g05200	VIT_01s0026g02100
VIT_00s0429g00010	VIT_00s0496g00010	VIT_00s1011g00020	VIT_01s0011g02630	VIT_01s0010g02770	VIT_01s0011g05220	VIT_01s0026g02360
VIT_00s0434g00090	VIT_00s0499g00020	VIT_00s1190g00010	VIT_01s0011g02730	VIT_01s0010g02800	VIT_01s0011g05400	VIT_01s0026g02470
VIT_00s0441g00020	VIT_00s0499g00030	VIT_00s1194g00020	VIT_01s0011g02740	VIT_01s0010g02880	VIT_01s0011g05470	VIT_01s0026g02480
VIT_00s0445g00010	VIT_00s0499g00040	VIT_00s1206g00010	VIT_01s0011g02750	VIT_01s0010g02930	VIT_01s0011g05490	VIT_01s0026g02500
VIT_00s0445g00030	VIT_00s0499g00050	VIT_00s1216g00020	VIT_01s0011g02800	VIT_01s0010g02940	VIT_01s0011g05580	VIT_01s0026g02520
VIT_00s0445g00050	VIT_00s0508g00020	VIT_00s1241g00010	VIT_01s0011g02830	VIT_01s0010g02950	VIT_01s0011g05610	VIT_01s0026g02540
VIT_00s0448g00020	VIT_00s0508g00040	VIT_00s1247g00010	VIT_01s0011g02960	VIT_01s0010g02970	VIT_01s0011g05650	VIT_01s0026g02620
VIT_00s0454g00030	VIT_00s0508g00050	VIT_00s1255g00010	VIT_01s0011g03070	VIT_01s0010g02980	VIT_01s0011g05670	VIT_01s0113g00500
VIT_00s0454g00040	VIT_00s0510g00010	VIT_00s1274g00010	VIT_01s0011g03240	VIT_01s0010g03010	VIT_01s0011g05680	VIT_01s0127g00050
VIT_00s0463g00020	VIT_00s0510g00030	VIT_00s1306g00010	VIT_01s0011g03330	VIT_01s0010g03020	VIT_01s0011g05890	VIT_01s0127g00120
VIT_00s0463g00030	VIT_00s0510g00050	VIT_00s1306g00020	VIT_01s0011g03360	VIT_01s0010g03060	VIT_01s0011g05910	VIT_01s0127g00160
VIT_00s0467g00030	VIT_00s0516g00010	VIT_00s1312g00010	VIT_01s0011g03380	VIT_01s0010g03320	VIT_01s0011g05950	VIT_01s0127g00210
VIT_00s0467g00040	VIT_00s0516g00020	VIT_00s1313g00010	VIT_01s0011g03390	VIT_01s0010g03530	VIT_01s0011g06050	VIT_01s0127g00400
VIT_00s0471g00050	VIT_00s0516g00030	VIT_00s1321g00010	VIT_01s0011g03400	VIT_01s0010g03560	VIT_01s0011g06080	VIT_01s0127g00470
VIT_00s0477g00030	VIT_00s0521g00010	VIT_00s1322g00010	VIT_01s0011g03440	VIT_01s0010g03620	VIT_01s0011g06140	VIT_01s0127g00590
VIT_00s0477g00040	VIT_00s0524g00030	VIT_00s1328g00020	VIT_01s0011g03450	VIT_01s0010g03630	VIT_01s0011g06180	VIT_01s0127g00700
VIT_00s0477g00060	VIT_00s0525g00020	VIT_00s1349g00010	VIT_01s0011g03480	VIT_01s0010g03640	VIT_01s0011g06190	VIT_01s0127g00710
VIT_00s0480g00010	VIT_00s0525g00050	VIT_00s1353g00010	VIT_01s0011g03530	VIT_01s0010g03670	VIT_01s0011g06220	VIT_01s0127g00750
VIT_00s0480g00020	VIT_00s0527g00010	VIT_00s1355g00020	VIT_01s0011g03640	VIT_01s0010g03870	VIT_01s0011g06230	VIT_01s0127g00780
VIT_00s0480g00030	VIT_00s0527g00030	VIT_00s1356g00010	VIT_01s0011g03660	VIT_01s0010g03930	VIT_01s0011g06290	VIT_01s0127g00800
VIT_00s0480g00040	VIT_00s0531g00060	VIT_00s1361g00010	VIT_01s0011g03680	VIT_01s0010g03940	VIT_01s0011g06310	VIT_01s0127g00870
VIT_00s0480g00060	VIT_00s0532g00020	VIT_00s1430g00010	VIT_01s0011g03910	VIT_01s0011g00080	VIT_01s0011g06450	VIT_01s0137g00070
VIT_00s0480g00070	VIT_00s0532g00030	VIT_00s1490g00010	VIT_01s0011g03980	VIT_01s0011g00120	VIT_01s0011g06510	VIT_01s0137g00240
VIT_00s0480g00100	VIT_00s0532g00040	VIT_00s1491g00020	VIT_01s0011g04010	VIT_01s0011g00130	VIT_01s0011g06600	VIT_01s0137g00350
VIT_00s0483g00010	VIT_00s0532g00070	VIT_00s1553g00010	VIT_01s0011g04080	VIT_01s0011g00240	VIT_01s0026g00180	VIT_01s0137g00360
VIT_00s0483g00030	VIT_00s0533g00020	VIT_00s1569g00010	VIT_01s0011g04190	VIT_01s0011g00350	VIT_01s0026g00350	VIT_01s0137g00560
VIT_00s0487g00030	VIT_00s0541g00010	VIT_00s1665g00010	VIT_01s0011g04310	VIT_01s0011g00380	VIT_01s0026g00360	VIT_01s0137g00700
VIT_00s0487g00050	VIT_00s0541g00020	VIT_00s1677g00010	VIT_01s0011g04380	VIT_01s0011g00420	VIT_01s0026g00520	VIT_01s0137g00720
VIT_00s0490g00010	VIT_00s0555g00020	VIT_00s1682g00010	VIT_01s0011g04460	VIT_01s0011g00490	VIT_01s0026g00530	VIT_01s0137g00750
VIT_00s0494g00030	VIT_00s0556g00010	VIT_00s1764g00010	VIT_01s0011g04550	VIT_01s0011g00530	VIT_01s0026g00550	VIT_01s0137g00780
VIT_00s0496g00010	VIT_00s0560g00020	VIT_00s1764g00020	VIT_01s0011g04650	VIT_01s0011g00570	VIT_01s0026g00630	VIT_01s0137g00790
VIT_00s0499g00030	VIT_00s0561g00020	VIT_00s1877g00010	VIT_01s0011g04710	VIT_01s0011g00590	VIT_01s0026g00880	VIT_01s0146g00010
VIT_00s0499g00040	VIT_00s0566g00020	VIT_00s1897g00010	VIT_01s0011g04720	VIT_01s0011g00600	VIT_01s0026g00900	VIT_01s0146g00100
VIT_00s0508g00050	VIT_00s0567g00020	VIT_00s1916g00010	VIT_01s0011g04740	VIT_01s0011g00670	VIT_01s0026g00910	VIT_01s0146g00150
VIT_00s0510g00020	VIT_00s0567g00060	VIT_00s1918g00010	VIT_01s0011g04770	VIT_01s0011g00760	VIT_01s0026g01020	VIT_01s0146g00180
VIT_00s0510g00030	VIT_00s0577g00010	VIT_00s1937g00010	VIT_01s0011g04840	VIT_01s0011g00830	VIT_01s0026g01050	VIT_01s0146g00220
VIT_00s0510g00050	VIT_00s0583g00020	VIT_00s1995g00010	VIT_01s0011g04850	VIT_01s0011g00950	VIT_01s0026g01130	VIT_01s0146g00320
VIT_00s0513g00020	VIT_00s0586g00030	VIT_00s2001g00010	VIT_01s0011g04900	VIT_01s0011g00960	VIT_01s0026g01190	VIT_01s0146g00360
VIT_00s0515g00050	VIT_00s0587g00030	VIT_00s2015g00020	VIT_01s0011g04980	VIT_01s0011g00990	VIT_01s0026g01200	VIT_01s0146g00480
VIT_00s0516g00010	VIT_00s0587g00040	VIT_00s2188g00010	VIT_01s0011g05100	VIT_01s0011g01160	VIT_01s0026g01210	VIT_01s0150g00120
VIT_00s0516g00030	VIT_00s0615g00030	VIT_00s2207g00010	VIT_01s0011g05120	VIT_01s0011g01170	VIT_01s0026g01430	VIT_01s0150g00170
VIT_00s0521g00010	VIT_00s0620g00010	VIT_00s2287g00010	VIT_01s0011g05130	VIT_01s0011g01200	VIT_01s0026g01460	VIT_01s0150g00210
VIT_00s0524g00010	VIT_00s0625g00050	VIT_00s2300g00010	VIT_01s0011g05170	VIT_01s0011g01300	VIT_01s0026g01490	VIT_01s0150g00300
VIT_00s0524g00030	VIT_00s0629g00020	VIT_00s2342g00010	VIT_01s0011g05180	VIT_01s0011g01350	VIT_01s0026g01550	VIT_01s0150g00460
VIT_00s0525g00020	VIT_00s0640g00020	VIT_00s2364g00010	VIT_01s0011g05220	VIT_01s0011g01370	VIT_01s0026g01690	VIT_01s0182g00150
VIT_00s0525g00050	VIT_00s0652g00010	VIT_00s2386g00010	VIT_01s0011g05230	VIT_01s0011g01520	VIT_01s0026g01710	VIT_01s0244g00030
VIT_00s0531g00050	VIT_00s0652g00020	VIT_00s2527g00010	VIT_01s0011g05400	VIT_01s0011g01810	VIT_01s0026g01870	VIT_01s0244g00100
VIT_00s0532g00030	VIT_00s0665g00020	VIT_00s2547g00010	VIT_01s0011g05470	VIT_01s0011g01890	VIT_01s0026g01890	VIT_01s0244g00170
VIT_00s0532g00040	VIT_00s0665g00030	VIT_00s2563g00010	VIT_01s0011g05490	VIT_01s0011g01920	VIT_01s0026g02030	VIT_02s0012g00150
VIT_00s0532g00060	VIT_00s0679g00010	VIT_00s2574g00010	VIT_01s0011g05580	VIT_01s0011g01970	VIT_01s0026g02100	VIT_02s0012g00320
VIT_00s0532g00070	VIT_00s0682g00050	VIT_00s2579g00010	VIT_01s0011g05610	VIT_01s0011g01980	VIT_01s0026g02190	VIT_02s0012g00450
VIT_00s0533g00020	VIT_00s0687g00010	VIT_00s2659g00010	VIT_01s0011g05650	VIT_01s0011g01990	VIT_01s0026g02360	VIT_02s0012g00550
VIT_00s0533g00050	VIT_00s0691g00010	VIT_00s2679g00010	VIT_01s0011g05670	VIT_01s0011g02060	VIT_01s0026g02470	VIT_02s0012g00660
VIT_00s0539g00010	VIT_00s0698g00010	VIT_00s2783g00010	VIT_01s0011g05680	VIT_01s0011g02150	VIT_01s0026g02480	VIT_02s0012g00760
VIT_00s0541g00010	VIT_00s0704g00020	VIT_00s2840g00010	VIT_01s0011g05700	VIT_01s0011g02170	VIT_01s0026g02500	VIT_02s0012g00890
VIT_00s0541g00020	VIT_00s0704g00030	VIT_00s2855g00010	VIT_01s0011g05910	VIT_01s0011g02200	VIT_01s0026g02520	VIT_02s0012g01030
VIT_00s0555g00020	VIT_00s0705g00010	VIT_01s0010g00020	VIT_01s0011g05950	VIT_01s0011g02250	VIT_01s0026g02540	VIT_02s0012g01160
VIT_00s0556g00010	VIT_00s0710g00010	VIT_01s0010g00060	VIT_01s0011g06050	VIT_01s0011g02260	VIT_01s0026g02620	VIT_02s0012g01170
VIT_00s0558g00010	VIT_00s0710g00020	VIT_01s0010g00330	VIT_01s0011g06080	VIT_01s0011g02320	VIT_01s0113g00500	VIT_02s0012g01180
VIT_00s0567g00060	VIT_00s0732g00010	VIT_01s0010g00380	VIT_01s0011g06140	VIT_01s0011g02390	VIT_01s0127g00050	VIT_02s0012g01190
VIT_00s0581g00010	VIT_00s0734g00030	VIT_01s0010g00410	VIT_01s0011g06180	VIT_01s0011g02470	VIT_01s0127g00120	VIT_02s0012g01320
VIT_00s0583g00020	VIT_00s0748g00020	VIT_01s0010g00450	VIT_01s0011g06190	VIT_01s0011g02480	VIT_01s0127g00160	VIT_02s0012g01380
VIT_00s0585g00030	VIT_00s0753g00010	VIT_01s0010g00530	VIT_01s0011g06220	VIT_01s0011g02550	VIT_01s0127g00210	VIT_02s0012g01390
VIT_00s0586g00030	VIT_00s0769g00010	VIT_01s0010g00670	VIT_01s0011g06230	VIT_01s0011g02580	VIT_01s0127g00400	VIT_02s0012g01500
VIT_00s0587g00030	VIT_00s0771g00020	VIT_01s0010g00690	VIT_01s0011g06310	VIT_01s0011g02600	VIT_01s0127g00470	VIT_02s0012g01520
VIT_00s0587g00040	VIT_00s0772g00010	VIT_01s0010g00760	VIT_01s0011g06450	VIT_01s0011g02730	VIT_01s0127g00590	VIT_02s0012g01610
VIT_00s0590g00010	VIT_00s0779g00010	VIT_01s0010g00800	VIT_01s0011g06510	VIT_01s0011g02740	VIT_01s0127g00700	VIT_02s0012g01650
VIT_00s0592g00020	VIT_00s0779g00020	VIT_01s0010g00930	VIT_01s0011g06560	VIT_01s0011g02750	VIT_01s0127g00710	VIT_02s0012g02220
VIT_00s0593g00010	VIT_00s0780g00010	VIT_01s0010g00980	VIT_01s0011g06600	VIT_01s0011g02790	VIT_01s0127g00750	VIT_02s0012g02370
VIT_00s0601g00010	VIT_00s0780g00020	VIT_01s0010g01080	VIT_01s0026g00180	VIT_01s0011g02830	VIT_01s0127g00780	VIT_02s0012g02810
VIT_00s0615g00030	VIT_00s0780g00030	VIT_01s0010g01090	VIT_01s0026g00360	VIT_01s0011g02940	VIT_01s0127g00800	VIT_02s0012g02820
VIT_00s0620g00010	VIT_00s0780g00040	VIT_01s0010g01200	VIT_01s0026g00520	VIT_01s0011g02960	VIT_01s0127g00870	VIT_02s0025g00150
VIT_00s0625g00020	VIT_00s0790g00020	VIT_01s0010g01350	VIT_01s0026g00530	VIT_01s0011g03010	VIT_01s0137g00040	VIT_02s0025g00210
VIT_00s0625g00050	VIT_00s0800g00010	VIT_01s0010g01390	VIT_01s0026g00550	VIT_01s0011g03020	VIT_01s0137g00070	VIT_02s0025g00230
VIT_00s0629g00020	VIT_00s0804g00020	VIT_01s0010g01430	VIT_01s0026g00580	VIT_01s0011g03050	VIT_01s0137g00180	VIT_02s0025g00250
VIT_00s0650g00030	VIT_00s0809g00010	VIT_01s0010g01650	VIT_01s0026g00630	VIT_01s0011g03070	VIT_01s0137g00200	VIT_02s0025g00360
VIT_00s0652g00010	VIT_00s0866g00010	VIT_01s0010g01660	VIT_01s0026g00880	VIT_01s0011g03180	VIT_01s0137g00240	VIT_02s0025g00420
VIT_00s0657g00010	VIT_00s0868g00020	VIT_01s0010g01680	VIT_01s0026g00900	VIT_01s0011g03240	VIT_01s0137g00350	VIT_02s0025g00900
VIT_00s0662g00030	VIT_00s0873g00010	VIT_01s0010g01730	VIT_01s0026g00910	VIT_01s0011g03330	VIT_01s0137g00360	VIT_02s0025g00910
VIT_00s0663g00010	VIT_00s0904g00010	VIT_01s0010g01910	VIT_01s0026g00990	VIT_01s0011g03360	VIT_01s0137g00430	VIT_02s0025g00960
VIT_00s0665g00020	VIT_00s0916g00010	VIT_01s0010g02020	VIT_01s0026g01020	VIT_01s0011g03380	VIT_01s0137g00480	VIT_02s0025g00980
VIT_00s0665g00030	VIT_00s0918g00010	VIT_01s0010g02070	VIT_01s0026g01050	VIT_01s0011g03390	VIT_01s0137g00520	VIT_02s0025g01100
VIT_00s0679g00010	VIT_00s0941g00020	VIT_01s0010g02200	VIT_01s0026g01130	VIT_01s0011g03400	VIT_01s0137g00560	VIT_02s0025g01240
VIT_00s0682g00050	VIT_00s0945g00010	VIT_01s0010g02210	VIT_01s0026g01190	VIT_01s0011g03450	VIT_01s0137g00670	VIT_02s0025g01260
VIT_00s0686g00030	VIT_00s0956g00010	VIT_01s0010g02270	VIT_01s0026g01200	VIT_01s0011g03480	VIT_01s0137g00700	VIT_02s0025g01280
VIT_00s0691g00010	VIT_00s0958g00020	VIT_01s0010g02290	VIT_01s0026g01210	VIT_01s0011g03530	VIT_01s0137g00720	VIT_02s0025g01310
VIT_00s0704g00020	VIT_00s0975g00020	VIT_01s0010g02430	VIT_01s0026g01340	VIT_01s0011g03640	VIT_01s0137g00750	VIT_02s0025g01380
VIT_00s0704g00030	VIT_00s0989g00010	VIT_01s0010g02440	VIT_01s0026g01380	VIT_01s0011g03650	VIT_01s0137g00780	VIT_02s0025g01430
VIT_00s0705g00010	VIT_00s0992g00010	VIT_01s0010g02540	VIT_01s0026g01430	VIT_01s0011g03660	VIT_01s0137g00790	VIT_02s0025g01590
VIT_00s0710g00010	VIT_00s1003g00010	VIT_01s0010g02560	VIT_01s0026g01460	VIT_01s0011g03670	VIT_01s0146g00010	VIT_02s0025g01640
VIT_00s0710g00020	VIT_00s1206g00010	VIT_01s0010g02670	VIT_01s0026g01490	VIT_01s0011g03680	VIT_01s0146g00100	VIT_02s0025g01710
VIT_00s0742g00030	VIT_00s1211g00020	VIT_01s0010g02680	VIT_01s0026g01550	VIT_01s0011g03850	VIT_01s0146g00150	VIT_02s0025g01720
VIT_00s0753g00020	VIT_00s1216g00020	VIT_01s0010g02730	VIT_01s0026g01690	VIT_01s0011g03870	VIT_01s0146g00180	VIT_02s0025g01730
VIT_00s0768g00040	VIT_00s1232g00030	VIT_01s0010g02770	VIT_01s0026g01710	VIT_01s0011g04010	VIT_01s0146g00220	VIT_02s0025g01770
VIT_00s0769g00010	VIT_00s1241g00010	VIT_01s0010g02800	VIT_01s0026g01770	VIT_01s0011g04020	VIT_01s0146g00320	VIT_02s0025g01780
VIT_00s0772g00010	VIT_00s1251g00010	VIT_01s0010g02870	VIT_01s0026g01870	VIT_01s0011g04080	VIT_01s0146g00360	VIT_02s0025g01790
VIT_00s0776g00010	VIT_00s1274g00010	VIT_01s0010g02880	VIT_01s0026g01890	VIT_01s0011g04140	VIT_01s0146g00480	VIT_02s0025g01850
VIT_00s0780g00010	VIT_00s1287g00010	VIT_01s0010g02930	VIT_01s0026g02030	VIT_01s0011g04190	VIT_01s0150g00120	VIT_02s0025g01870
VIT_00s0780g00040	VIT_00s1306g00020	VIT_01s0010g02940	VIT_01s0026g02100	VIT_01s0011g04380	VIT_01s0150g00170	VIT_02s0025g01910
VIT_00s0790g00020	VIT_00s1311g00010	VIT_01s0010g02950	VIT_01s0026g02270	VIT_01s0011g04460	VIT_01s0150g00210	VIT_02s0025g01950
VIT_00s0800g00010	VIT_00s1312g00010	VIT_01s0010g02970	VIT_01s0026g02360	VIT_01s0011g04550	VIT_01s0150g00300	VIT_02s0025g01990
VIT_00s0801g00010	VIT_00s1313g00010	VIT_01s0010g02980	VIT_01s0026g02470	VIT_01s0011g04590	VIT_01s0150g00460	VIT_02s0025g02080
VIT_00s0809g00010	VIT_00s1322g00010	VIT_01s0010g03010	VIT_01s0026g02480	VIT_01s0011g04620	VIT_01s0182g00150	VIT_02s0025g02140
VIT_00s0817g00010	VIT_00s1328g00020	VIT_01s0010g03020	VIT_01s0026g02500	VIT_01s0011g04650	VIT_01s0244g00030	VIT_02s0025g02170
VIT_00s0820g00020	VIT_00s1349g00010	VIT_01s0010g03060	VIT_01s0026g02520	VIT_01s0011g04670	VIT_01s0244g00100	VIT_02s0025g02410
VIT_00s0866g00010	VIT_00s1352g00010	VIT_01s0010g03320	VIT_01s0026g02540	VIT_01s0011g04700	VIT_01s0244g00170	VIT_02s0025g02460
VIT_00s0912g00010	VIT_00s1355g00020	VIT_01s0010g03530	VIT_01s0026g02590	VIT_01s0011g04710	VIT_02s0012g00150	VIT_02s0025g02490
VIT_00s0941g00020	VIT_00s1356g00010	VIT_01s0010g03560	VIT_01s0026g02620	VIT_01s0011g04720	VIT_02s0012g00320	VIT_02s0025g02500
VIT_00s0958g00020	VIT_00s1361g00010	VIT_01s0010g03620	VIT_01s0113g00500	VIT_01s0011g04740	VIT_02s0012g00450	VIT_02s0025g02560
VIT_00s0975g00020	VIT_00s1364g00010	VIT_01s0010g03630	VIT_01s0127g00050	VIT_01s0011g04770	VIT_02s0012g00550	VIT_02s0025g02570
VIT_00s0989g00010	VIT_00s1365g00010	VIT_01s0010g03640	VIT_01s0127g00060	VIT_01s0011g04790	VIT_02s0012g00660	VIT_02s0025g02590
VIT_00s1045g00020	VIT_00s1403g00010	VIT_01s0010g03670	VIT_01s0127g00120	VIT_01s0011g04840	VIT_02s0012g00760	VIT_02s0025g02620
VIT_00s1194g00020	VIT_00s1428g00020	VIT_01s0010g03830	VIT_01s0127g00160	VIT_01s0011g04850	VIT_02s0012g00890	VIT_02s0025g02650
VIT_00s1206g00010	VIT_00s1430g00010	VIT_01s0010g03870	VIT_01s0127g00210	VIT_01s0011g04860	VIT_02s0012g01030	VIT_02s0025g02790
VIT_00s1209g00010	VIT_00s1455g00010	VIT_01s0010g03890	VIT_01s0127g00400	VIT_01s0011g04910	VIT_02s0012g01130	VIT_02s0025g02820
VIT_00s1216g00010	VIT_00s1463g00010	VIT_01s0010g03900	VIT_01s0127g00420	VIT_01s0011g04980	VIT_02s0012g01160	VIT_02s0025g02850
VIT_00s1216g00020	VIT_00s1466g00010	VIT_01s0010g03930	VIT_01s0127g00470	VIT_01s0011g04990	VIT_02s0012g01170	VIT_02s0025g02860
VIT_00s1241g00010	VIT_00s1490g00010	VIT_01s0010g03940	VIT_01s0127g00590	VIT_01s0011g05060	VIT_02s0012g01180	VIT_02s0025g02880
VIT_00s1247g00020	VIT_00s1546g00010	VIT_01s0010g03980	VIT_01s0127g00700	VIT_01s0011g05100	VIT_02s0012g01190	VIT_02s0025g02920
VIT_00s1274g00010	VIT_00s1553g00010	VIT_01s0011g00080	VIT_01s0127g00710	VIT_01s0011g05130	VIT_02s0012g01320	VIT_02s0025g03000
VIT_00s1278g00010	VIT_00s1557g00010	VIT_01s0011g00120	VIT_01s0127g00740	VIT_01s0011g05170	VIT_02s0012g01380	VIT_02s0025g03100
VIT_00s1291g00010	VIT_00s1665g00010	VIT_01s0011g00130	VIT_01s0127g00750	VIT_01s0011g05180	VIT_02s0012g01390	VIT_02s0025g03170
VIT_00s1306g00010	VIT_00s1677g00010	VIT_01s0011g00240	VIT_01s0127g00780	VIT_01s0011g05190	VIT_02s0012g01500	VIT_02s0025g03180
VIT_00s1306g00020	VIT_00s1764g00010	VIT_01s0011g00280	VIT_01s0127g00800	VIT_01s0011g05220	VIT_02s0012g01520	VIT_02s0025g03190
VIT_00s1313g00010	VIT_00s1764g00020	VIT_01s0011g00350	VIT_01s0127g00870	VIT_01s0011g05400	VIT_02s0012g01610	VIT_02s0025g03200
VIT_00s1321g00010	VIT_00s1847g00010	VIT_01s0011g00380	VIT_01s0127g00890	VIT_01s0011g05450	VIT_02s0012g01650	VIT_02s0025g03260
VIT_00s1322g00010	VIT_00s1877g00010	VIT_01s0011g00420	VIT_01s0137g00050	VIT_01s0011g05470	VIT_02s0012g02220	VIT_02s0025g03300
VIT_00s1328g00020	VIT_00s1916g00010	VIT_01s0011g00490	VIT_01s0137g00070	VIT_01s0011g05490	VIT_02s0012g02340	VIT_02s0025g03330
VIT_00s1356g00010	VIT_00s1918g00010	VIT_01s0011g00530	VIT_01s0137g00240	VIT_01s0011g05580	VIT_02s0012g02370	VIT_02s0025g03610
VIT_00s1361g00010	VIT_00s2001g00010	VIT_01s0011g00570	VIT_01s0137g00350	VIT_01s0011g05610	VIT_02s0012g02380	VIT_02s0025g03630
VIT_00s1375g00010	VIT_00s2032g00010	VIT_01s0011g00590	VIT_01s0137g00360	VIT_01s0011g05650	VIT_02s0012g02810	VIT_02s0025g03720
VIT_00s1395g00010	VIT_00s2037g00010	VIT_01s0011g00600	VIT_01s0137g00460	VIT_01s0011g05670	VIT_02s0012g02820	VIT_02s0025g03750
VIT_00s1405g00010	VIT_00s2171g00010	VIT_01s0011g00670	VIT_01s0137g00540	VIT_01s0011g05680	VIT_02s0025g00150	VIT_02s0025g03770
VIT_00s1491g00020	VIT_00s2188g00010	VIT_01s0011g00730	VIT_01s0137g00560	VIT_01s0011g05800	VIT_02s0025g00200	VIT_02s0025g03780
VIT_00s1542g00020	VIT_00s2258g00010	VIT_01s0011g00760	VIT_01s0137g00700	VIT_01s0011g05810	VIT_02s0025g00210	VIT_02s0025g04060
VIT_00s1608g00010	VIT_00s2269g00010	VIT_01s0011g00830	VIT_01s0137g00720	VIT_01s0011g05860	VIT_02s0025g00230	VIT_02s0025g04130
VIT_00s1677g00010	VIT_00s2300g00010	VIT_01s0011g00840	VIT_01s0137g00750	VIT_01s0011g05900	VIT_02s0025g00250	VIT_02s0025g04170
VIT_00s1679g00010	VIT_00s2342g00010	VIT_01s0011g00950	VIT_01s0137g00780	VIT_01s0011g05910	VIT_02s0025g00280	VIT_02s0025g04180
VIT_00s1682g00010	VIT_00s2380g00010	VIT_01s0011g00960	VIT_01s0137g00790	VIT_01s0011g05920	VIT_02s0025g00320	VIT_02s0025g04280
VIT_00s1682g00020	VIT_00s2386g00010	VIT_01s0011g00990	VIT_01s0137g00820	VIT_01s0011g05930	VIT_02s0025g00360	VIT_02s0025g04300
VIT_00s1683g00010	VIT_00s2526g00010	VIT_01s0011g01160	VIT_01s0146g00010	VIT_01s0011g05950	VIT_02s0025g00420	VIT_02s0025g04310
VIT_00s1764g00010	VIT_00s2547g00010	VIT_01s0011g01170	VIT_01s0146g00060	VIT_01s0011g05970	VIT_02s0025g00530	VIT_02s0025g04340
VIT_00s1818g00020	VIT_00s2563g00010	VIT_01s0011g01200	VIT_01s0146g00090	VIT_01s0011g06000	VIT_02s0025g00820	VIT_02s0025g04360
VIT_00s1881g00010	VIT_00s2569g00010	VIT_01s0011g01300	VIT_01s0146g00100	VIT_01s0011g06050	VIT_02s0025g00900	VIT_02s0025g04390
VIT_00s1918g00010	VIT_00s2579g00010	VIT_01s0011g01310	VIT_01s0146g00150	VIT_01s0011g06080	VIT_02s0025g00910	VIT_02s0025g04420
VIT_00s1937g00010	VIT_00s2594g00010	VIT_01s0011g01350	VIT_01s0146g00180	VIT_01s0011g06140	VIT_02s0025g00960	VIT_02s0025g04440
VIT_00s1995g00010	VIT_00s2607g00010	VIT_01s0011g01370	VIT_01s0146g00220	VIT_01s0011g06180	VIT_02s0025g00980	VIT_02s0025g04460
VIT_00s2015g00020	VIT_00s2620g00010	VIT_01s0011g01520	VIT_01s0146g00320	VIT_01s0011g06190	VIT_02s0025g01100	VIT_02s0025g04600
VIT_00s2188g00010	VIT_00s2659g00010	VIT_01s0011g01810	VIT_01s0146g00360	VIT_01s0011g06220	VIT_02s0025g01240	VIT_02s0025g04710
VIT_00s2197g00010	VIT_00s2679g00010	VIT_01s0011g01890	VIT_01s0146g00480	VIT_01s0011g06230	VIT_02s0025g01260	VIT_02s0025g04780
VIT_00s2269g00010	VIT_00s2783g00010	VIT_01s0011g01920	VIT_01s0150g00060	VIT_01s0011g06310	VIT_02s0025g01280	VIT_02s0025g04790
VIT_00s2300g00010	VIT_01s0010g00020	VIT_01s0011g01970	VIT_01s0150g00120	VIT_01s0011g06410	VIT_02s0025g01310	VIT_02s0025g04850
VIT_00s2380g00010	VIT_01s0010g00060	VIT_01s0011g01980	VIT_01s0150g00170	VIT_01s0011g06450	VIT_02s0025g01360	VIT_02s0025g04880
VIT_00s2416g00010	VIT_01s0010g00240	VIT_01s0011g01990	VIT_01s0150g00210	VIT_01s0011g06510	VIT_02s0025g01380	VIT_02s0025g04890
VIT_00s2497g00010	VIT_01s0010g00390	VIT_01s0011g02060	VIT_01s0150g00300	VIT_01s0011g06600	VIT_02s0025g01430	VIT_02s0025g04910
VIT_00s2507g00010	VIT_01s0010g00410	VIT_01s0011g02150	VIT_01s0150g00460	VIT_01s0026g00030	VIT_02s0025g01590	VIT_02s0025g05110
VIT_00s2520g00010	VIT_01s0010g00450	VIT_01s0011g02170	VIT_01s0182g00030	VIT_01s0026g00180	VIT_02s0025g01640	VIT_02s0033g00130
VIT_00s2562g00020	VIT_01s0010g00510	VIT_01s0011g02200	VIT_01s0182g00150	VIT_01s0026g00190	VIT_02s0025g01710	VIT_02s0033g00290
VIT_00s2564g00010	VIT_01s0010g00530	VIT_01s0011g02250	VIT_01s0244g00030	VIT_01s0026g00200	VIT_02s0025g01720	VIT_02s0033g01210
VIT_00s2569g00010	VIT_01s0010g00600	VIT_01s0011g02260	VIT_01s0244g00100	VIT_01s0026g00220	VIT_02s0025g01730	VIT_02s0087g00320
VIT_00s2574g00010	VIT_01s0010g00670	VIT_01s0011g02320	VIT_01s0244g00170	VIT_01s0026g00280	VIT_02s0025g01770	VIT_02s0087g00370
VIT_00s2576g00010	VIT_01s0010g00690	VIT_01s0011g02360	VIT_02s0012g00140	VIT_01s0026g00330	VIT_02s0025g01780	VIT_02s0087g00400
VIT_00s2579g00010	VIT_01s0010g00710	VIT_01s0011g02390	VIT_02s0012g00150	VIT_01s0026g00360	VIT_02s0025g01790	VIT_02s0087g00500
VIT_00s2582g00010	VIT_01s0010g00720	VIT_01s0011g02470	VIT_02s0012g00320	VIT_01s0026g00480	VIT_02s0025g01850	VIT_02s0087g00560
VIT_00s2620g00010	VIT_01s0010g00760	VIT_01s0011g02480	VIT_02s0012g00350	VIT_01s0026g00490	VIT_02s0025g01870	VIT_02s0087g00570
VIT_00s2679g00010	VIT_01s0010g00790	VIT_01s0011g02550	VIT_02s0012g00390	VIT_01s0026g00520	VIT_02s0025g01910	VIT_02s0087g00610
VIT_00s2770g00010	VIT_01s0010g00800	VIT_01s0011g02580	VIT_02s0012g00410	VIT_01s0026g00530	VIT_02s0025g01950	VIT_02s0087g00710
VIT_00s2839g00010	VIT_01s0010g00850	VIT_01s0011g02600	VIT_02s0012g00450	VIT_01s0026g00550	VIT_02s0025g01990	VIT_02s0087g00720
VIT_00s2887g00010	VIT_01s0010g00930	VIT_01s0011g02620	VIT_02s0012g00460	VIT_01s0026g00630	VIT_02s0025g02080	VIT_02s0087g00750
VIT_01s0010g00020	VIT_01s0010g00980	VIT_01s0011g02660	VIT_02s0012g00550	VIT_01s0026g00820	VIT_02s0025g02140	VIT_02s0087g00810
VIT_01s0010g00060	VIT_01s0010g01090	VIT_01s0011g02730	VIT_02s0012g00660	VIT_01s0026g00880	VIT_02s0025g02170	VIT_02s0087g01020
VIT_01s0010g00380	VIT_01s0010g01170	VIT_01s0011g02740	VIT_02s0012g00760	VIT_01s0026g00900	VIT_02s0025g02410	VIT_02s0109g00080
VIT_01s0010g00390	VIT_01s0010g01200	VIT_01s0011g02750	VIT_02s0012g00890	VIT_01s0026g00910	VIT_02s0025g02460	VIT_02s0109g00310
VIT_01s0010g00410	VIT_01s0010g01350	VIT_01s0011g02790	VIT_02s0012g00990	VIT_01s0026g00950	VIT_02s0025g02490	VIT_02s0154g00010
VIT_01s0010g00450	VIT_01s0010g01390	VIT_01s0011g02830	VIT_02s0012g01030	VIT_01s0026g00980	VIT_02s0025g02500	VIT_02s0154g00100
VIT_01s0010g00610	VIT_01s0010g01430	VIT_01s0011g02860	VIT_02s0012g01160	VIT_01s0026g01020	VIT_02s0025g02560	VIT_02s0154g00110
VIT_01s0010g00670	VIT_01s0010g01650	VIT_01s0011g02940	VIT_02s0012g01170	VIT_01s0026g01030	VIT_02s0025g02570	VIT_02s0154g00140
VIT_01s0010g00710	VIT_01s0010g01660	VIT_01s0011g02960	VIT_02s0012g01180	VIT_01s0026g01050	VIT_02s0025g02590	VIT_02s0154g00160
VIT_01s0010g00720	VIT_01s0010g01680	VIT_01s0011g03010	VIT_02s0012g01190	VIT_01s0026g01130	VIT_02s0025g02620	VIT_02s0154g00260
VIT_01s0010g00760	VIT_01s0010g01730	VIT_01s0011g03020	VIT_02s0012g01320	VIT_01s0026g01190	VIT_02s0025g02650	VIT_02s0154g00290
VIT_01s0010g00790	VIT_01s0010g01840	VIT_01s0011g03050	VIT_02s0012g01380	VIT_01s0026g01200	VIT_02s0025g02790	VIT_02s0154g00300
VIT_01s0010g00800	VIT_01s0010g01910	VIT_01s0011g03070	VIT_02s0012g01390	VIT_01s0026g01210	VIT_02s0025g02820	VIT_02s0154g00320
VIT_01s0010g00820	VIT_01s0010g02020	VIT_01s0011g03110	VIT_02s0012g01500	VIT_01s0026g01430	VIT_02s0025g02850	VIT_02s0154g00480
VIT_01s0010g00850	VIT_01s0010g02030	VIT_01s0011g03180	VIT_02s0012g01520	VIT_01s0026g01460	VIT_02s0025g02860	VIT_02s0154g00490
VIT_01s0010g00930	VIT_01s0010g02070	VIT_01s0011g03240	VIT_02s0012g01610	VIT_01s0026g01490	VIT_02s0025g02880	VIT_02s0234g00010
VIT_01s0010g00950	VIT_01s0010g02100	VIT_01s0011g03270	VIT_02s0012g01650	VIT_01s0026g01540	VIT_02s0025g02920	VIT_02s0234g00130
VIT_01s0010g00990	VIT_01s0010g02200	VIT_01s0011g03330	VIT_02s0012g02220	VIT_01s0026g01550	VIT_02s0025g02960	VIT_02s0236g00060
VIT_01s0010g01080	VIT_01s0010g02210	VIT_01s0011g03360	VIT_02s0012g02370	VIT_01s0026g01640	VIT_02s0025g03000	VIT_02s0236g00070
VIT_01s0010g01170	VIT_01s0010g02220	VIT_01s0011g03380	VIT_02s0012g02620	VIT_01s0026g01660	VIT_02s0025g03100	VIT_02s0236g00090
VIT_01s0010g01200	VIT_01s0010g02230	VIT_01s0011g03390	VIT_02s0012g02810	VIT_01s0026g01690	VIT_02s0025g03170	VIT_02s0241g00050
VIT_01s0010g01340	VIT_01s0010g02240	VIT_01s0011g03400	VIT_02s0012g02820	VIT_01s0026g01710	VIT_02s0025g03180	VIT_02s0241g00100
VIT_01s0010g01650	VIT_01s0010g02260	VIT_01s0011g03450	VIT_02s0025g00150	VIT_01s0026g01740	VIT_02s0025g03190	VIT_03s0017g00540
VIT_01s0010g01660	VIT_01s0010g02270	VIT_01s0011g03480	VIT_02s0025g00210	VIT_01s0026g01870	VIT_02s0025g03200	VIT_03s0017g00830
VIT_01s0010g01680	VIT_01s0010g02430	VIT_01s0011g03530	VIT_02s0025g00230	VIT_01s0026g01890	VIT_02s0025g03260	VIT_03s0017g01040
VIT_01s0010g01810	VIT_01s0010g02450	VIT_01s0011g03640	VIT_02s0025g00250	VIT_01s0026g02030	VIT_02s0025g03300	VIT_03s0017g01320
VIT_01s0010g01830	VIT_01s0010g02460	VIT_01s0011g03650	VIT_02s0025g00360	VIT_01s0026g02080	VIT_02s0025g03330	VIT_03s0017g01370
VIT_01s0010g01840	VIT_01s0010g02480	VIT_01s0011g03660	VIT_02s0025g00420	VIT_01s0026g02100	VIT_02s0025g03610	VIT_03s0017g01450
VIT_01s0010g02020	VIT_01s0010g02540	VIT_01s0011g03670	VIT_02s0025g00720	VIT_01s0026g02310	VIT_02s0025g03630	VIT_03s0017g01460
VIT_01s0010g02070	VIT_01s0010g02550	VIT_01s0011g03680	VIT_02s0025g00900	VIT_01s0026g02360	VIT_02s0025g03720	VIT_03s0017g02120
VIT_01s0010g02270	VIT_01s0010g02560	VIT_01s0011g03690	VIT_02s0025g00910	VIT_01s0026g02420	VIT_02s0025g03750	VIT_03s0017g02170
VIT_01s0010g02290	VIT_01s0010g02580	VIT_01s0011g03850	VIT_02s0025g00960	VIT_01s0026g02470	VIT_02s0025g03770	VIT_03s0017g02260
VIT_01s0010g02340	VIT_01s0010g02590	VIT_01s0011g03870	VIT_02s0025g00970	VIT_01s0026g02480	VIT_02s0025g03780	VIT_03s0017g02310
VIT_01s0010g02430	VIT_01s0010g02670	VIT_01s0011g04010	VIT_02s0025g00980	VIT_01s0026g02500	VIT_02s0025g04060	VIT_03s0038g00220
VIT_01s0010g02440	VIT_01s0010g02680	VIT_01s0011g04020	VIT_02s0025g01050	VIT_01s0026g02520	VIT_02s0025g04130	VIT_03s0038g00230
VIT_01s0010g02670	VIT_01s0010g02690	VIT_01s0011g04080	VIT_02s0025g01100	VIT_01s0026g02540	VIT_02s0025g04170	VIT_03s0038g00250
VIT_01s0010g02680	VIT_01s0010g02730	VIT_01s0011g04140	VIT_02s0025g01240	VIT_01s0026g02580	VIT_02s0025g04180	VIT_03s0038g00270
VIT_01s0010g02730	VIT_01s0010g02770	VIT_01s0011g04190	VIT_02s0025g01260	VIT_01s0026g02620	VIT_02s0025g04270	VIT_03s0038g00340
VIT_01s0010g02770	VIT_01s0010g02800	VIT_01s0011g04260	VIT_02s0025g01280	VIT_01s0026g02690	VIT_02s0025g04280	VIT_03s0038g00360
VIT_01s0010g02800	VIT_01s0010g02880	VIT_01s0011g04270	VIT_02s0025g01310	VIT_01s0026g02710	VIT_02s0025g04300	VIT_03s0038g00940
VIT_01s0010g02880	VIT_01s0010g02890	VIT_01s0011g04380	VIT_02s0025g01380	VIT_01s0113g00500	VIT_02s0025g04310	VIT_03s0038g00950
VIT_01s0010g02890	VIT_01s0010g02930	VIT_01s0011g04460	VIT_02s0025g01410	VIT_01s0113g00560	VIT_02s0025g04340	VIT_03s0038g01330
VIT_01s0010g02940	VIT_01s0010g02940	VIT_01s0011g04550	VIT_02s0025g01430	VIT_01s0127g00050	VIT_02s0025g04360	VIT_03s0038g01390
VIT_01s0010g02950	VIT_01s0010g02950	VIT_01s0011g04590	VIT_02s0025g01590	VIT_01s0127g00120	VIT_02s0025g04390	VIT_03s0038g01400
VIT_01s0010g02970	VIT_01s0010g02970	VIT_01s0011g04620	VIT_02s0025g01640	VIT_01s0127g00160	VIT_02s0025g04420	VIT_03s0038g01410
VIT_01s0010g03010	VIT_01s0010g02980	VIT_01s0011g04630	VIT_02s0025g01710	VIT_01s0127g00210	VIT_02s0025g04440	VIT_03s0038g01420
VIT_01s0010g03020	VIT_01s0010g03010	VIT_01s0011g04650	VIT_02s0025g01720	VIT_01s0127g00300	VIT_02s0025g04460	VIT_03s0038g01510
VIT_01s0010g03040	VIT_01s0010g03020	VIT_01s0011g04670	VIT_02s0025g01730	VIT_01s0127g00400	VIT_02s0025g04600	VIT_03s0038g01670
VIT_01s0010g03060	VIT_01s0010g03040	VIT_01s0011g04700	VIT_02s0025g01770	VIT_01s0127g00410	VIT_02s0025g04710	VIT_03s0038g01830
VIT_01s0010g03100	VIT_01s0010g03060	VIT_01s0011g04710	VIT_02s0025g01780	VIT_01s0127g00470	VIT_02s0025g04780	VIT_03s0038g01930
VIT_01s0010g03120	VIT_01s0010g03090	VIT_01s0011g04720	VIT_02s0025g01790	VIT_01s0127g00490	VIT_02s0025g04790	VIT_03s0038g02040
VIT_01s0010g03210	VIT_01s0010g03120	VIT_01s0011g04740	VIT_02s0025g01850	VIT_01s0127g00590	VIT_02s0025g04850	VIT_03s0038g02090
VIT_01s0010g03240	VIT_01s0010g03260	VIT_01s0011g04770	VIT_02s0025g01870	VIT_01s0127g00700	VIT_02s0025g04880	VIT_03s0038g02180
VIT_01s0010g03260	VIT_01s0010g03320	VIT_01s0011g04790	VIT_02s0025g01910	VIT_01s0127g00710	VIT_02s0025g04890	VIT_03s0038g02220
VIT_01s0010g03290	VIT_01s0010g03330	VIT_01s0011g04830	VIT_02s0025g01950	VIT_01s0127g00750	VIT_02s0025g04910	VIT_03s0038g02290
VIT_01s0010g03320	VIT_01s0010g03530	VIT_01s0011g04840	VIT_02s0025g01990	VIT_01s0127g00780	VIT_02s0025g05030	VIT_03s0038g02440
VIT_01s0010g03540	VIT_01s0010g03550	VIT_01s0011g04850	VIT_02s0025g02080	VIT_01s0127g00800	VIT_02s0025g05110	VIT_03s0038g02450
VIT_01s0010g03560	VIT_01s0010g03560	VIT_01s0011g04860	VIT_02s0025g02140	VIT_01s0127g00870	VIT_02s0033g00130	VIT_03s0038g02660
VIT_01s0010g03600	VIT_01s0010g03590	VIT_01s0011g04910	VIT_02s0025g02170	VIT_01s0137g00070	VIT_02s0033g00290	VIT_03s0038g02850
VIT_01s0010g03670	VIT_01s0010g03600	VIT_01s0011g04980	VIT_02s0025g02410	VIT_01s0137g00210	VIT_02s0033g01210	VIT_03s0038g02880
VIT_01s0010g03800	VIT_01s0010g03620	VIT_01s0011g04990	VIT_02s0025g02460	VIT_01s0137g00240	VIT_02s0087g00240	VIT_03s0038g02910
VIT_01s0010g03890	VIT_01s0010g03630	VIT_01s0011g05060	VIT_02s0025g02490	VIT_01s0137g00350	VIT_02s0087g00320	VIT_03s0038g02980
VIT_01s0011g00190	VIT_01s0010g03640	VIT_01s0011g05100	VIT_02s0025g02500	VIT_01s0137g00360	VIT_02s0087g00370	VIT_03s0038g03070
VIT_01s0011g00270	VIT_01s0010g03670	VIT_01s0011g05130	VIT_02s0025g02560	VIT_01s0137g00470	VIT_02s0087g00400	VIT_03s0038g03080
VIT_01s0011g00280	VIT_01s0010g03680	VIT_01s0011g05170	VIT_02s0025g02570	VIT_01s0137g00560	VIT_02s0087g00500	VIT_03s0038g03090
VIT_01s0011g00350	VIT_01s0010g03770	VIT_01s0011g05180	VIT_02s0025g02590	VIT_01s0137g00700	VIT_02s0087g00560	VIT_03s0038g03140
VIT_01s0011g00380	VIT_01s0010g03780	VIT_01s0011g05190	VIT_02s0025g02620	VIT_01s0137g00710	VIT_02s0087g00570	VIT_03s0038g03150
VIT_01s0011g00460	VIT_01s0010g03850	VIT_01s0011g05200	VIT_02s0025g02650	VIT_01s0137g00720	VIT_02s0087g00610	VIT_03s0038g03170
VIT_01s0011g00480	VIT_01s0010g03870	VIT_01s0011g05220	VIT_02s0025g02790	VIT_01s0137g00740	VIT_02s0087g00710	VIT_03s0038g03180
VIT_01s0011g00520	VIT_01s0010g03910	VIT_01s0011g05240	VIT_02s0025g02820	VIT_01s0137g00750	VIT_02s0087g00720	VIT_03s0038g03360
VIT_01s0011g00560	VIT_01s0010g03930	VIT_01s0011g05400	VIT_02s0025g02840	VIT_01s0137g00780	VIT_02s0087g00750	VIT_03s0038g03410
VIT_01s0011g00590	VIT_01s0010g03940	VIT_01s0011g05450	VIT_02s0025g02850	VIT_01s0137g00790	VIT_02s0087g00810	VIT_03s0038g03430
VIT_01s0011g00600	VIT_01s0011g00080	VIT_01s0011g05470	VIT_02s0025g02860	VIT_01s0146g00010	VIT_02s0087g01010	VIT_03s0038g03580
VIT_01s0011g00680	VIT_01s0011g00120	VIT_01s0011g05490	VIT_02s0025g02880	VIT_01s0146g00100	VIT_02s0087g01020	VIT_03s0038g03590
VIT_01s0011g00720	VIT_01s0011g00130	VIT_01s0011g05580	VIT_02s0025g02920	VIT_01s0146g00150	VIT_02s0109g00080	VIT_03s0038g03770
VIT_01s0011g00730	VIT_01s0011g00160	VIT_01s0011g05610	VIT_02s0025g03000	VIT_01s0146g00180	VIT_02s0109g00310	VIT_03s0038g03920
VIT_01s0011g00750	VIT_01s0011g00220	VIT_01s0011g05650	VIT_02s0025g03100	VIT_01s0146g00220	VIT_02s0154g00010	VIT_03s0038g04170
VIT_01s0011g00760	VIT_01s0011g00230	VIT_01s0011g05670	VIT_02s0025g03170	VIT_01s0146g00320	VIT_02s0154g00090	VIT_03s0038g04200
VIT_01s0011g00830	VIT_01s0011g00240	VIT_01s0011g05680	VIT_02s0025g03180	VIT_01s0146g00360	VIT_02s0154g00100	VIT_03s0038g04210
VIT_01s0011g00950	VIT_01s0011g00350	VIT_01s0011g05800	VIT_02s0025g03190	VIT_01s0146g00420	VIT_02s0154g00110	VIT_03s0038g04330
VIT_01s0011g00960	VIT_01s0011g00380	VIT_01s0011g05810	VIT_02s0025g03200	VIT_01s0146g00480	VIT_02s0154g00140	VIT_03s0038g04370
VIT_01s0011g00990	VIT_01s0011g00400	VIT_01s0011g05860	VIT_02s0025g03260	VIT_01s0146g00520	VIT_02s0154g00160	VIT_03s0038g04570
VIT_01s0011g01000	VIT_01s0011g00410	VIT_01s0011g05890	VIT_02s0025g03300	VIT_01s0150g00120	VIT_02s0154g00260	VIT_03s0038g04690
VIT_01s0011g01110	VIT_01s0011g00420	VIT_01s0011g05900	VIT_02s0025g03310	VIT_01s0150g00170	VIT_02s0154g00290	VIT_03s0063g00020
VIT_01s0011g01120	VIT_01s0011g00470	VIT_01s0011g05910	VIT_02s0025g03330	VIT_01s0150g00210	VIT_02s0154g00300	VIT_03s0063g00220
VIT_01s0011g01150	VIT_01s0011g00490	VIT_01s0011g05920	VIT_02s0025g03390	VIT_01s0150g00300	VIT_02s0154g00320	VIT_03s0063g00240
VIT_01s0011g01160	VIT_01s0011g00530	VIT_01s0011g05930	VIT_02s0025g03610	VIT_01s0150g00330	VIT_02s0154g00480	VIT_03s0063g00250
VIT_01s0011g01180	VIT_01s0011g00550	VIT_01s0011g05950	VIT_02s0025g03630	VIT_01s0150g00410	VIT_02s0154g00490	VIT_03s0063g00260
VIT_01s0011g01200	VIT_01s0011g00560	VIT_01s0011g05970	VIT_02s0025g03720	VIT_01s0150g00440	VIT_02s0154g00580	VIT_03s0063g00400
VIT_01s0011g01280	VIT_01s0011g00570	VIT_01s0011g05980	VIT_02s0025g03740	VIT_01s0150g00460	VIT_02s0234g00010	VIT_03s0063g00460
VIT_01s0011g01330	VIT_01s0011g00590	VIT_01s0011g06000	VIT_02s0025g03750	VIT_01s0150g00520	VIT_02s0234g00070	VIT_03s0063g00480
VIT_01s0011g01340	VIT_01s0011g00600	VIT_01s0011g06050	VIT_02s0025g03770	VIT_01s0182g00050	VIT_02s0234g00130	VIT_03s0063g00560
VIT_01s0011g01350	VIT_01s0011g00620	VIT_01s0011g06080	VIT_02s0025g03780	VIT_01s0182g00060	VIT_02s0236g00060	VIT_03s0063g00580
VIT_01s0011g01380	VIT_01s0011g00670	VIT_01s0011g06140	VIT_02s0025g04060	VIT_01s0182g00150	VIT_02s0236g00070	VIT_03s0063g00700
VIT_01s0011g01420	VIT_01s0011g00740	VIT_01s0011g06180	VIT_02s0025g04130	VIT_01s0244g00030	VIT_02s0236g00090	VIT_03s0063g00720
VIT_01s0011g01620	VIT_01s0011g00760	VIT_01s0011g06190	VIT_02s0025g04170	VIT_01s0244g00100	VIT_02s0241g00050	VIT_03s0063g00790
VIT_01s0011g01710	VIT_01s0011g00830	VIT_01s0011g06220	VIT_02s0025g04180	VIT_01s0244g00170	VIT_02s0241g00100	VIT_03s0063g00870
VIT_01s0011g01730	VIT_01s0011g00950	VIT_01s0011g06230	VIT_02s0025g04280	VIT_02s0012g00100	VIT_03s0017g00270	VIT_03s0063g01010
VIT_01s0011g01740	VIT_01s0011g00960	VIT_01s0011g06290	VIT_02s0025g04290	VIT_02s0012g00150	VIT_03s0017g00540	VIT_03s0063g01060
VIT_01s0011g01750	VIT_01s0011g00990	VIT_01s0011g06310	VIT_02s0025g04300	VIT_02s0012g00320	VIT_03s0017g00640	VIT_03s0063g01150
VIT_01s0011g01890	VIT_01s0011g01140	VIT_01s0011g06330	VIT_02s0025g04310	VIT_02s0012g00450	VIT_03s0017g00830	VIT_03s0063g01160
VIT_01s0011g01920	VIT_01s0011g01160	VIT_01s0011g06410	VIT_02s0025g04340	VIT_02s0012g00470	VIT_03s0017g00900	VIT_03s0063g01180
VIT_01s0011g01970	VIT_01s0011g01170	VIT_01s0011g06450	VIT_02s0025g04350	VIT_02s0012g00540	VIT_03s0017g00920	VIT_03s0063g01210
VIT_01s0011g01990	VIT_01s0011g01200	VIT_01s0011g06500	VIT_02s0025g04360	VIT_02s0012g00550	VIT_03s0017g01040	VIT_03s0063g01230
VIT_01s0011g02020	VIT_01s0011g01220	VIT_01s0011g06510	VIT_02s0025g04390	VIT_02s0012g00580	VIT_03s0017g01320	VIT_03s0063g01290
VIT_01s0011g02060	VIT_01s0011g01300	VIT_01s0011g06600	VIT_02s0025g04420	VIT_02s0012g00650	VIT_03s0017g01370	VIT_03s0063g01310
VIT_01s0011g02070	VIT_01s0011g01350	VIT_01s0011g06610	VIT_02s0025g04440	VIT_02s0012g00660	VIT_03s0017g01450	VIT_03s0063g01380
VIT_01s0011g02260	VIT_01s0011g01370	VIT_01s0026g00030	VIT_02s0025g04460	VIT_02s0012g00730	VIT_03s0017g01460	VIT_03s0063g01460
VIT_01s0011g02280	VIT_01s0011g01510	VIT_01s0026g00180	VIT_02s0025g04600	VIT_02s0012g00760	VIT_03s0017g01710	VIT_03s0063g01520
VIT_01s0011g02310	VIT_01s0011g01520	VIT_01s0026g00190	VIT_02s0025g04660	VIT_02s0012g00890	VIT_03s0017g02110	VIT_03s0063g01530
VIT_01s0011g02360	VIT_01s0011g01620	VIT_01s0026g00200	VIT_02s0025g04710	VIT_02s0012g01030	VIT_03s0017g02120	VIT_03s0063g01630
VIT_01s0011g02470	VIT_01s0011g01660	VIT_01s0026g00220	VIT_02s0025g04780	VIT_02s0012g01040	VIT_03s0017g02170	VIT_03s0063g01770
VIT_01s0011g02540	VIT_01s0011g01740	VIT_01s0026g00280	VIT_02s0025g04790	VIT_02s0012g01140	VIT_03s0017g02260	VIT_03s0063g01780
VIT_01s0011g02560	VIT_01s0011g01790	VIT_01s0026g00330	VIT_02s0025g04850	VIT_02s0012g01160	VIT_03s0017g02310	VIT_03s0063g01930
VIT_01s0011g02580	VIT_01s0011g01810	VIT_01s0026g00350	VIT_02s0025g04870	VIT_02s0012g01170	VIT_03s0038g00220	VIT_03s0063g01960
VIT_01s0011g02600	VIT_01s0011g01850	VIT_01s0026g00360	VIT_02s0025g04880	VIT_02s0012g01180	VIT_03s0038g00230	VIT_03s0063g01970
VIT_01s0011g02610	VIT_01s0011g01860	VIT_01s0026g00480	VIT_02s0025g04890	VIT_02s0012g01190	VIT_03s0038g00250	VIT_03s0063g02130
VIT_01s0011g02620	VIT_01s0011g01890	VIT_01s0026g00490	VIT_02s0025g04910	VIT_02s0012g01220	VIT_03s0038g00270	VIT_03s0063g02340
VIT_01s0011g02630	VIT_01s0011g01920	VIT_01s0026g00500	VIT_02s0025g04980	VIT_02s0012g01240	VIT_03s0038g00340	VIT_03s0063g02370
VIT_01s0011g02730	VIT_01s0011g01940	VIT_01s0026g00520	VIT_02s0025g05100	VIT_02s0012g01250	VIT_03s0038g00360	VIT_03s0063g02380
VIT_01s0011g02740	VIT_01s0011g01970	VIT_01s0026g00530	VIT_02s0025g05110	VIT_02s0012g01270	VIT_03s0038g00550	VIT_03s0063g02390
VIT_01s0011g02750	VIT_01s0011g01980	VIT_01s0026g00550	VIT_02s0033g00130	VIT_02s0012g01320	VIT_03s0038g00940	VIT_03s0063g02400
VIT_01s0011g02800	VIT_01s0011g01990	VIT_01s0026g00630	VIT_02s0033g00290	VIT_02s0012g01350	VIT_03s0038g00950	VIT_03s0088g00010
VIT_01s0011g02830	VIT_01s0011g02030	VIT_01s0026g00820	VIT_02s0033g00920	VIT_02s0012g01370	VIT_03s0038g01330	VIT_03s0088g00040
VIT_01s0011g02860	VIT_01s0011g02040	VIT_01s0026g00880	VIT_02s0033g01190	VIT_02s0012g01380	VIT_03s0038g01350	VIT_03s0088g00270
VIT_01s0011g02870	VIT_01s0011g02050	VIT_01s0026g00900	VIT_02s0033g01210	VIT_02s0012g01390	VIT_03s0038g01390	VIT_03s0088g00290
VIT_01s0011g02880	VIT_01s0011g02060	VIT_01s0026g00910	VIT_02s0087g00320	VIT_02s0012g01400	VIT_03s0038g01400	VIT_03s0088g00320
VIT_01s0011g02960	VIT_01s0011g02150	VIT_01s0026g00940	VIT_02s0087g00370	VIT_02s0012g01500	VIT_03s0038g01410	VIT_03s0088g00410
VIT_01s0011g03070	VIT_01s0011g02170	VIT_01s0026g00950	VIT_02s0087g00400	VIT_02s0012g01520	VIT_03s0038g01420	VIT_03s0088g00620
VIT_01s0011g03080	VIT_01s0011g02200	VIT_01s0026g00980	VIT_02s0087g00500	VIT_02s0012g01570	VIT_03s0038g01430	VIT_03s0088g00810
VIT_01s0011g03110	VIT_01s0011g02250	VIT_01s0026g01020	VIT_02s0087g00560	VIT_02s0012g01590	VIT_03s0038g01510	VIT_03s0088g01180
VIT_01s0011g03190	VIT_01s0011g02260	VIT_01s0026g01030	VIT_02s0087g00570	VIT_02s0012g01610	VIT_03s0038g01670	VIT_03s0088g01200
VIT_01s0011g03240	VIT_01s0011g02300	VIT_01s0026g01050	VIT_02s0087g00610	VIT_02s0012g01650	VIT_03s0038g01830	VIT_03s0088g01220
VIT_01s0011g03300	VIT_01s0011g02310	VIT_01s0026g01130	VIT_02s0087g00710	VIT_02s0012g01960	VIT_03s0038g01930	VIT_03s0088g01240
VIT_01s0011g03330	VIT_01s0011g02320	VIT_01s0026g01190	VIT_02s0087g00720	VIT_02s0012g02090	VIT_03s0038g02040	VIT_03s0091g00130
VIT_01s0011g03340	VIT_01s0011g02330	VIT_01s0026g01200	VIT_02s0087g00750	VIT_02s0012g02180	VIT_03s0038g02090	VIT_03s0091g00160
VIT_01s0011g03360	VIT_01s0011g02390	VIT_01s0026g01210	VIT_02s0087g00810	VIT_02s0012g02190	VIT_03s0038g02180	VIT_03s0091g00180
VIT_01s0011g03380	VIT_01s0011g02430	VIT_01s0026g01430	VIT_02s0087g01020	VIT_02s0012g02220	VIT_03s0038g02220	VIT_03s0091g00310
VIT_01s0011g03390	VIT_01s0011g02470	VIT_01s0026g01460	VIT_02s0109g00080	VIT_02s0012g02240	VIT_03s0038g02290	VIT_03s0091g00680
VIT_01s0011g03400	VIT_01s0011g02480	VIT_01s0026g01490	VIT_02s0109g00310	VIT_02s0012g02370	VIT_03s0038g02440	VIT_03s0091g00690
VIT_01s0011g03430	VIT_01s0011g02510	VIT_01s0026g01540	VIT_02s0109g00430	VIT_02s0012g02670	VIT_03s0038g02450	VIT_03s0091g01010
VIT_01s0011g03440	VIT_01s0011g02540	VIT_01s0026g01550	VIT_02s0154g00010	VIT_02s0012g02810	VIT_03s0038g02490	VIT_03s0091g01290
VIT_01s0011g03450	VIT_01s0011g02550	VIT_01s0026g01640	VIT_02s0154g00100	VIT_02s0012g02820	VIT_03s0038g02660	VIT_03s0097g00030
VIT_01s0011g03480	VIT_01s0011g02580	VIT_01s0026g01660	VIT_02s0154g00110	VIT_02s0025g00150	VIT_03s0038g02850	VIT_03s0097g00080
VIT_01s0011g03500	VIT_01s0011g02600	VIT_01s0026g01690	VIT_02s0154g00140	VIT_02s0025g00210	VIT_03s0038g02880	VIT_03s0097g00090
VIT_01s0011g03530	VIT_01s0011g02610	VIT_01s0026g01710	VIT_02s0154g00160	VIT_02s0025g00230	VIT_03s0038g02910	VIT_03s0097g00110
VIT_01s0011g03550	VIT_01s0011g02630	VIT_01s0026g01740	VIT_02s0154g00260	VIT_02s0025g00240	VIT_03s0038g02980	VIT_03s0097g00600
VIT_01s0011g03560	VIT_01s0011g02720	VIT_01s0026g01870	VIT_02s0154g00290	VIT_02s0025g00250	VIT_03s0038g03070	VIT_03s0097g00620
VIT_01s0011g03590	VIT_01s0011g02730	VIT_01s0026g01890	VIT_02s0154g00300	VIT_02s0025g00260	VIT_03s0038g03080	VIT_03s0132g00070
VIT_01s0011g03640	VIT_01s0011g02740	VIT_01s0026g02030	VIT_02s0154g00310	VIT_02s0025g00360	VIT_03s0038g03090	VIT_03s0132g00390
VIT_01s0011g03660	VIT_01s0011g02750	VIT_01s0026g02080	VIT_02s0154g00320	VIT_02s0025g00420	VIT_03s0038g03140	VIT_03s0132g00450
VIT_01s0011g03680	VIT_01s0011g02780	VIT_01s0026g02100	VIT_02s0154g00350	VIT_02s0025g00550	VIT_03s0038g03150	VIT_03s0167g00110
VIT_01s0011g03740	VIT_01s0011g02790	VIT_01s0026g02190	VIT_02s0154g00410	VIT_02s0025g00810	VIT_03s0038g03170	VIT_03s0180g00210
VIT_01s0011g03770	VIT_01s0011g02800	VIT_01s0026g02310	VIT_02s0154g00480	VIT_02s0025g00900	VIT_03s0038g03180	VIT_03s0180g00260
VIT_01s0011g03800	VIT_01s0011g02830	VIT_01s0026g02360	VIT_02s0154g00490	VIT_02s0025g00910	VIT_03s0038g03320	VIT_04s0008g00100
VIT_01s0011g03880	VIT_01s0011g02840	VIT_01s0026g02420	VIT_02s0234g00010	VIT_02s0025g00960	VIT_03s0038g03350	VIT_04s0008g00120
VIT_01s0011g03890	VIT_01s0011g02930	VIT_01s0026g02470	VIT_02s0234g00130	VIT_02s0025g00980	VIT_03s0038g03360	VIT_04s0008g00150
VIT_01s0011g03900	VIT_01s0011g02940	VIT_01s0026g02480	VIT_02s0236g00060	VIT_02s0025g01020	VIT_03s0038g03410	VIT_04s0008g00450
VIT_01s0011g03910	VIT_01s0011g02950	VIT_01s0026g02500	VIT_02s0236g00070	VIT_02s0025g01040	VIT_03s0038g03430	VIT_04s0008g00610
VIT_01s0011g03950	VIT_01s0011g02960	VIT_01s0026g02520	VIT_02s0236g00090	VIT_02s0025g01090	VIT_03s0038g03580	VIT_04s0008g00620
VIT_01s0011g03980	VIT_01s0011g03010	VIT_01s0026g02540	VIT_02s0241g00050	VIT_02s0025g01100	VIT_03s0038g03590	VIT_04s0008g00870
VIT_01s0011g03990	VIT_01s0011g03020	VIT_01s0026g02580	VIT_02s0241g00100	VIT_02s0025g01220	VIT_03s0038g03700	VIT_04s0008g00960
VIT_01s0011g04010	VIT_01s0011g03050	VIT_01s0026g02620	VIT_03s0017g00540	VIT_02s0025g01240	VIT_03s0038g03770	VIT_04s0008g01050
VIT_01s0011g04030	VIT_01s0011g03070	VIT_01s0026g02690	VIT_03s0017g00660	VIT_02s0025g01260	VIT_03s0038g03920	VIT_04s0008g01100
VIT_01s0011g04080	VIT_01s0011g03120	VIT_01s0026g02710	VIT_03s0017g00830	VIT_02s0025g01280	VIT_03s0038g04120	VIT_04s0008g01110
VIT_01s0011g04190	VIT_01s0011g03180	VIT_01s0026g02740	VIT_03s0017g01040	VIT_02s0025g01310	VIT_03s0038g04170	VIT_04s0008g01120
VIT_01s0011g04210	VIT_01s0011g03200	VIT_01s0113g00500	VIT_03s0017g01210	VIT_02s0025g01320	VIT_03s0038g04200	VIT_04s0008g01150
VIT_01s0011g04260	VIT_01s0011g03240	VIT_01s0113g00560	VIT_03s0017g01320	VIT_02s0025g01330	VIT_03s0038g04210	VIT_04s0008g01190
VIT_01s0011g04270	VIT_01s0011g03250	VIT_01s0127g00050	VIT_03s0017g01360	VIT_02s0025g01370	VIT_03s0038g04330	VIT_04s0008g01220
VIT_01s0011g04280	VIT_01s0011g03330	VIT_01s0127g00120	VIT_03s0017g01370	VIT_02s0025g01380	VIT_03s0038g04370	VIT_04s0008g01490
VIT_01s0011g04310	VIT_01s0011g03360	VIT_01s0127g00160	VIT_03s0017g01450	VIT_02s0025g01430	VIT_03s0038g04570	VIT_04s0008g01510
VIT_01s0011g04360	VIT_01s0011g03380	VIT_01s0127g00210	VIT_03s0017g01460	VIT_02s0025g01580	VIT_03s0038g04690	VIT_04s0008g01550
VIT_01s0011g04380	VIT_01s0011g03390	VIT_01s0127g00300	VIT_03s0017g02120	VIT_02s0025g01590	VIT_03s0063g00020	VIT_04s0008g01580
VIT_01s0011g04450	VIT_01s0011g03400	VIT_01s0127g00400	VIT_03s0017g02170	VIT_02s0025g01610	VIT_03s0063g00100	VIT_04s0008g01680
VIT_01s0011g04460	VIT_01s0011g03440	VIT_01s0127g00410	VIT_03s0017g02260	VIT_02s0025g01640	VIT_03s0063g00220	VIT_04s0008g01710
VIT_01s0011g04550	VIT_01s0011g03450	VIT_01s0127g00470	VIT_03s0017g02310	VIT_02s0025g01710	VIT_03s0063g00240	VIT_04s0008g01800
VIT_01s0011g04650	VIT_01s0011g03470	VIT_01s0127g00490	VIT_03s0017g02320	VIT_02s0025g01720	VIT_03s0063g00250	VIT_04s0008g01820
VIT_01s0011g04660	VIT_01s0011g03480	VIT_01s0127g00590	VIT_03s0038g00220	VIT_02s0025g01730	VIT_03s0063g00260	VIT_04s0008g01870
VIT_01s0011g04710	VIT_01s0011g03530	VIT_01s0127g00700	VIT_03s0038g00230	VIT_02s0025g01770	VIT_03s0063g00290	VIT_04s0008g01910
VIT_01s0011g04720	VIT_01s0011g03540	VIT_01s0127g00710	VIT_03s0038g00250	VIT_02s0025g01780	VIT_03s0063g00400	VIT_04s0008g01970
VIT_01s0011g04730	VIT_01s0011g03640	VIT_01s0127g00750	VIT_03s0038g00270	VIT_02s0025g01790	VIT_03s0063g00460	VIT_04s0008g02230
VIT_01s0011g04740	VIT_01s0011g03650	VIT_01s0127g00780	VIT_03s0038g00340	VIT_02s0025g01850	VIT_03s0063g00480	VIT_04s0008g02510
VIT_01s0011g04770	VIT_01s0011g03660	VIT_01s0127g00800	VIT_03s0038g00360	VIT_02s0025g01870	VIT_03s0063g00560	VIT_04s0008g02520
VIT_01s0011g04840	VIT_01s0011g03670	VIT_01s0127g00870	VIT_03s0038g00490	VIT_02s0025g01880	VIT_03s0063g00580	VIT_04s0008g02610
VIT_01s0011g04850	VIT_01s0011g03680	VIT_01s0137g00040	VIT_03s0038g00500	VIT_02s0025g01910	VIT_03s0063g00700	VIT_04s0008g02710
VIT_01s0011g04870	VIT_01s0011g03750	VIT_01s0137g00070	VIT_03s0038g00700	VIT_02s0025g01950	VIT_03s0063g00710	VIT_04s0008g02800
VIT_01s0011g04900	VIT_01s0011g03780	VIT_01s0137g00180	VIT_03s0038g00740	VIT_02s0025g01990	VIT_03s0063g00720	VIT_04s0008g02860
VIT_01s0011g04940	VIT_01s0011g03820	VIT_01s0137g00200	VIT_03s0038g00940	VIT_02s0025g02080	VIT_03s0063g00750	VIT_04s0008g02890
VIT_01s0011g04980	VIT_01s0011g03850	VIT_01s0137g00210	VIT_03s0038g00950	VIT_02s0025g02140	VIT_03s0063g00790	VIT_04s0008g02900
VIT_01s0011g05100	VIT_01s0011g03870	VIT_01s0137g00240	VIT_03s0038g01320	VIT_02s0025g02170	VIT_03s0063g00860	VIT_04s0008g02960
VIT_01s0011g05120	VIT_01s0011g03910	VIT_01s0137g00350	VIT_03s0038g01330	VIT_02s0025g02190	VIT_03s0063g00870	VIT_04s0008g03380
VIT_01s0011g05130	VIT_01s0011g03980	VIT_01s0137g00360	VIT_03s0038g01390	VIT_02s0025g02320	VIT_03s0063g01010	VIT_04s0008g03400
VIT_01s0011g05140	VIT_01s0011g04000	VIT_01s0137g00430	VIT_03s0038g01400	VIT_02s0025g02410	VIT_03s0063g01060	VIT_04s0008g03480
VIT_01s0011g05170	VIT_01s0011g04010	VIT_01s0137g00470	VIT_03s0038g01410	VIT_02s0025g02460	VIT_03s0063g01140	VIT_04s0008g03530
VIT_01s0011g05180	VIT_01s0011g04020	VIT_01s0137g00480	VIT_03s0038g01420	VIT_02s0025g02490	VIT_03s0063g01150	VIT_04s0008g03590
VIT_01s0011g05200	VIT_01s0011g04080	VIT_01s0137g00510	VIT_03s0038g01510	VIT_02s0025g02500	VIT_03s0063g01160	VIT_04s0008g03770
VIT_01s0011g05220	VIT_01s0011g04140	VIT_01s0137g00520	VIT_03s0038g01520	VIT_02s0025g02560	VIT_03s0063g01180	VIT_04s0008g03840
VIT_01s0011g05230	VIT_01s0011g04160	VIT_01s0137g00560	VIT_03s0038g01670	VIT_02s0025g02570	VIT_03s0063g01210	VIT_04s0008g03930
VIT_01s0011g05280	VIT_01s0011g04190	VIT_01s0137g00670	VIT_03s0038g01830	VIT_02s0025g02590	VIT_03s0063g01230	VIT_04s0008g03980
VIT_01s0011g05310	VIT_01s0011g04290	VIT_01s0137g00700	VIT_03s0038g01930	VIT_02s0025g02620	VIT_03s0063g01290	VIT_04s0008g03990
VIT_01s0011g05400	VIT_01s0011g04310	VIT_01s0137g00710	VIT_03s0038g02040	VIT_02s0025g02640	VIT_03s0063g01310	VIT_04s0008g04000
VIT_01s0011g05410	VIT_01s0011g04320	VIT_01s0137g00720	VIT_03s0038g02090	VIT_02s0025g02650	VIT_03s0063g01370	VIT_04s0008g04040
VIT_01s0011g05420	VIT_01s0011g04380	VIT_01s0137g00740	VIT_03s0038g02160	VIT_02s0025g02790	VIT_03s0063g01380	VIT_04s0008g04060
VIT_01s0011g05440	VIT_01s0011g04460	VIT_01s0137g00750	VIT_03s0038g02180	VIT_02s0025g02820	VIT_03s0063g01460	VIT_04s0008g04090
VIT_01s0011g05470	VIT_01s0011g04490	VIT_01s0137g00780	VIT_03s0038g02220	VIT_02s0025g02850	VIT_03s0063g01480	VIT_04s0008g04120
VIT_01s0011g05490	VIT_01s0011g04510	VIT_01s0137g00790	VIT_03s0038g02280	VIT_02s0025g02860	VIT_03s0063g01520	VIT_04s0008g04150
VIT_01s0011g05520	VIT_01s0011g04550	VIT_01s0137g00810	VIT_03s0038g02290	VIT_02s0025g02880	VIT_03s0063g01530	VIT_04s0008g04200
VIT_01s0011g05540	VIT_01s0011g04560	VIT_01s0146g00010	VIT_03s0038g02440	VIT_02s0025g02920	VIT_03s0063g01630	VIT_04s0008g04210
VIT_01s0011g05580	VIT_01s0011g04580	VIT_01s0146g00100	VIT_03s0038g02450	VIT_02s0025g03000	VIT_03s0063g01770	VIT_04s0008g04230
VIT_01s0011g05610	VIT_01s0011g04590	VIT_01s0146g00150	VIT_03s0038g02660	VIT_02s0025g03010	VIT_03s0063g01780	VIT_04s0008g04480
VIT_01s0011g05650	VIT_01s0011g04620	VIT_01s0146g00180	VIT_03s0038g02730	VIT_02s0025g03020	VIT_03s0063g01860	VIT_04s0008g04670
VIT_01s0011g05660	VIT_01s0011g04650	VIT_01s0146g00220	VIT_03s0038g02740	VIT_02s0025g03100	VIT_03s0063g01930	VIT_04s0008g04790
VIT_01s0011g05670	VIT_01s0011g04670	VIT_01s0146g00280	VIT_03s0038g02850	VIT_02s0025g03170	VIT_03s0063g01960	VIT_04s0008g04820
VIT_01s0011g05680	VIT_01s0011g04680	VIT_01s0146g00320	VIT_03s0038g02880	VIT_02s0025g03180	VIT_03s0063g01970	VIT_04s0008g04840
VIT_01s0011g05690	VIT_01s0011g04700	VIT_01s0146g00350	VIT_03s0038g02910	VIT_02s0025g03190	VIT_03s0063g02130	VIT_04s0008g04920
VIT_01s0011g05700	VIT_01s0011g04710	VIT_01s0146g00360	VIT_03s0038g02980	VIT_02s0025g03200	VIT_03s0063g02340	VIT_04s0008g04980
VIT_01s0011g05740	VIT_01s0011g04720	VIT_01s0146g00420	VIT_03s0038g03070	VIT_02s0025g03260	VIT_03s0063g02360	VIT_04s0008g05080
VIT_01s0011g05880	VIT_01s0011g04740	VIT_01s0146g00480	VIT_03s0038g03080	VIT_02s0025g03300	VIT_03s0063g02370	VIT_04s0008g05110
VIT_01s0011g05890	VIT_01s0011g04770	VIT_01s0146g00520	VIT_03s0038g03090	VIT_02s0025g03330	VIT_03s0063g02380	VIT_04s0008g05120
VIT_01s0011g05910	VIT_01s0011g04790	VIT_01s0150g00120	VIT_03s0038g03140	VIT_02s0025g03450	VIT_03s0063g02390	VIT_04s0008g05150
VIT_01s0011g05940	VIT_01s0011g04820	VIT_01s0150g00170	VIT_03s0038g03150	VIT_02s0025g03540	VIT_03s0063g02400	VIT_04s0008g05200
VIT_01s0011g05950	VIT_01s0011g04840	VIT_01s0150g00210	VIT_03s0038g03160	VIT_02s0025g03610	VIT_03s0063g02650	VIT_04s0008g05250
VIT_01s0011g06050	VIT_01s0011g04850	VIT_01s0150g00270	VIT_03s0038g03170	VIT_02s0025g03630	VIT_03s0088g00010	VIT_04s0008g05260
VIT_01s0011g06080	VIT_01s0011g04860	VIT_01s0150g00280	VIT_03s0038g03180	VIT_02s0025g03640	VIT_03s0088g00040	VIT_04s0008g05310
VIT_01s0011g06130	VIT_01s0011g04900	VIT_01s0150g00300	VIT_03s0038g03290	VIT_02s0025g03650	VIT_03s0088g00270	VIT_04s0008g05320
VIT_01s0011g06140	VIT_01s0011g04910	VIT_01s0150g00320	VIT_03s0038g03360	VIT_02s0025g03660	VIT_03s0088g00290	VIT_04s0008g05350
VIT_01s0011g06180	VIT_01s0011g04980	VIT_01s0150g00330	VIT_03s0038g03410	VIT_02s0025g03680	VIT_03s0088g00320	VIT_04s0008g05420
VIT_01s0011g06190	VIT_01s0011g04990	VIT_01s0150g00410	VIT_03s0038g03430	VIT_02s0025g03710	VIT_03s0088g00410	VIT_04s0008g05510
VIT_01s0011g06220	VIT_01s0011g05030	VIT_01s0150g00440	VIT_03s0038g03580	VIT_02s0025g03720	VIT_03s0088g00620	VIT_04s0008g05550
VIT_01s0011g06230	VIT_01s0011g05050	VIT_01s0150g00460	VIT_03s0038g03590	VIT_02s0025g03750	VIT_03s0088g00780	VIT_04s0008g05760
VIT_01s0011g06290	VIT_01s0011g05060	VIT_01s0150g00510	VIT_03s0038g03690	VIT_02s0025g03770	VIT_03s0088g00810	VIT_04s0008g06040
VIT_01s0011g06310	VIT_01s0011g05100	VIT_01s0150g00520	VIT_03s0038g03770	VIT_02s0025g03780	VIT_03s0088g01180	VIT_04s0008g06150
VIT_01s0011g06360	VIT_01s0011g05120	VIT_01s0182g00050	VIT_03s0038g03910	VIT_02s0025g03970	VIT_03s0088g01200	VIT_04s0008g07020
VIT_01s0011g06450	VIT_01s0011g05130	VIT_01s0182g00060	VIT_03s0038g03920	VIT_02s0025g04000	VIT_03s0088g01220	VIT_04s0008g07080
VIT_01s0011g06510	VIT_01s0011g05150	VIT_01s0182g00150	VIT_03s0038g04060	VIT_02s0025g04060	VIT_03s0088g01240	VIT_04s0008g07340
VIT_01s0011g06560	VIT_01s0011g05170	VIT_01s0244g00030	VIT_03s0038g04170	VIT_02s0025g04130	VIT_03s0091g00130	VIT_04s0023g00110
VIT_01s0011g06580	VIT_01s0011g05180	VIT_01s0244g00100	VIT_03s0038g04200	VIT_02s0025g04170	VIT_03s0091g00160	VIT_04s0023g00320
VIT_01s0011g06600	VIT_01s0011g05190	VIT_01s0244g00110	VIT_03s0038g04210	VIT_02s0025g04180	VIT_03s0091g00180	VIT_04s0023g00430
VIT_01s0026g00180	VIT_01s0011g05220	VIT_01s0244g00170	VIT_03s0038g04330	VIT_02s0025g04200	VIT_03s0091g00240	VIT_04s0023g00760
VIT_01s0026g00240	VIT_01s0011g05230	VIT_02s0012g00100	VIT_03s0038g04370	VIT_02s0025g04250	VIT_03s0091g00310	VIT_04s0023g00830
VIT_01s0026g00350	VIT_01s0011g05370	VIT_02s0012g00150	VIT_03s0038g04480	VIT_02s0025g04280	VIT_03s0091g00670	VIT_04s0023g00860
VIT_01s0026g00360	VIT_01s0011g05380	VIT_02s0012g00170	VIT_03s0038g04570	VIT_02s0025g04300	VIT_03s0091g00680	VIT_04s0023g00950
VIT_01s0026g00520	VIT_01s0011g05400	VIT_02s0012g00280	VIT_03s0038g04690	VIT_02s0025g04310	VIT_03s0091g00690	VIT_04s0023g00990
VIT_01s0026g00530	VIT_01s0011g05450	VIT_02s0012g00320	VIT_03s0038g04740	VIT_02s0025g04340	VIT_03s0091g01010	VIT_04s0023g01070
VIT_01s0026g00550	VIT_01s0011g05470	VIT_02s0012g00450	VIT_03s0063g00020	VIT_02s0025g04360	VIT_03s0091g01290	VIT_04s0023g01210
VIT_01s0026g00570	VIT_01s0011g05490	VIT_02s0012g00470	VIT_03s0063g00220	VIT_02s0025g04390	VIT_03s0097g00030	VIT_04s0023g01330
VIT_01s0026g00580	VIT_01s0011g05500	VIT_02s0012g00540	VIT_03s0063g00240	VIT_02s0025g04420	VIT_03s0097g00080	VIT_04s0023g01600
VIT_01s0026g00620	VIT_01s0011g05570	VIT_02s0012g00550	VIT_03s0063g00250	VIT_02s0025g04440	VIT_03s0097g00090	VIT_04s0023g01660
VIT_01s0026g00630	VIT_01s0011g05580	VIT_02s0012g00580	VIT_03s0063g00260	VIT_02s0025g04460	VIT_03s0097g00110	VIT_04s0023g01700
VIT_01s0026g00650	VIT_01s0011g05610	VIT_02s0012g00650	VIT_03s0063g00310	VIT_02s0025g04490	VIT_03s0097g00600	VIT_04s0023g01720
VIT_01s0026g00880	VIT_01s0011g05650	VIT_02s0012g00660	VIT_03s0063g00370	VIT_02s0025g04570	VIT_03s0097g00620	VIT_04s0023g01890
VIT_01s0026g00900	VIT_01s0011g05670	VIT_02s0012g00730	VIT_03s0063g00380	VIT_02s0025g04600	VIT_03s0110g00310	VIT_04s0023g01910
VIT_01s0026g00910	VIT_01s0011g05680	VIT_02s0012g00760	VIT_03s0063g00400	VIT_02s0025g04620	VIT_03s0132g00070	VIT_04s0023g01920
VIT_01s0026g00990	VIT_01s0011g05700	VIT_02s0012g00890	VIT_03s0063g00460	VIT_02s0025g04710	VIT_03s0132g00350	VIT_04s0023g02020
VIT_01s0026g01020	VIT_01s0011g05800	VIT_02s0012g01030	VIT_03s0063g00480	VIT_02s0025g04720	VIT_03s0132g00390	VIT_04s0023g02130
VIT_01s0026g01040	VIT_01s0011g05810	VIT_02s0012g01040	VIT_03s0063g00550	VIT_02s0025g04780	VIT_03s0132g00450	VIT_04s0023g02200
VIT_01s0026g01050	VIT_01s0011g05850	VIT_02s0012g01130	VIT_03s0063g00560	VIT_02s0025g04790	VIT_03s0167g00110	VIT_04s0023g02210
VIT_01s0026g01130	VIT_01s0011g05860	VIT_02s0012g01140	VIT_03s0063g00570	VIT_02s0025g04850	VIT_03s0180g00210	VIT_04s0023g02230
VIT_01s0026g01190	VIT_01s0011g05900	VIT_02s0012g01160	VIT_03s0063g00580	VIT_02s0025g04880	VIT_03s0180g00260	VIT_04s0023g02240
VIT_01s0026g01200	VIT_01s0011g05910	VIT_02s0012g01170	VIT_03s0063g00700	VIT_02s0025g04890	VIT_04s0008g00100	VIT_04s0023g02260
VIT_01s0026g01210	VIT_01s0011g05920	VIT_02s0012g01180	VIT_03s0063g00720	VIT_02s0025g04910	VIT_04s0008g00120	VIT_04s0023g02380
VIT_01s0026g01340	VIT_01s0011g05930	VIT_02s0012g01190	VIT_03s0063g00790	VIT_02s0025g04920	VIT_04s0008g00150	VIT_04s0023g02610
VIT_01s0026g01380	VIT_01s0011g05950	VIT_02s0012g01220	VIT_03s0063g00870	VIT_02s0025g05110	VIT_04s0008g00450	VIT_04s0023g02760
VIT_01s0026g01400	VIT_01s0011g05960	VIT_02s0012g01240	VIT_03s0063g01010	VIT_02s0025g05120	VIT_04s0008g00460	VIT_04s0023g02770
VIT_01s0026g01430	VIT_01s0011g05970	VIT_02s0012g01250	VIT_03s0063g01060	VIT_02s0033g00130	VIT_04s0008g00610	VIT_04s0023g02900
VIT_01s0026g01460	VIT_01s0011g06000	VIT_02s0012g01270	VIT_03s0063g01150	VIT_02s0033g00290	VIT_04s0008g00620	VIT_04s0023g03030
VIT_01s0026g01490	VIT_01s0011g06050	VIT_02s0012g01320	VIT_03s0063g01160	VIT_02s0033g00660	VIT_04s0008g00870	VIT_04s0023g03040
VIT_01s0026g01550	VIT_01s0011g06060	VIT_02s0012g01350	VIT_03s0063g01180	VIT_02s0033g00790	VIT_04s0008g00960	VIT_04s0023g03130
VIT_01s0026g01690	VIT_01s0011g06080	VIT_02s0012g01370	VIT_03s0063g01210	VIT_02s0033g01120	VIT_04s0008g01050	VIT_04s0023g03260
VIT_01s0026g01710	VIT_01s0011g06140	VIT_02s0012g01380	VIT_03s0063g01230	VIT_02s0033g01210	VIT_04s0008g01100	VIT_04s0023g03470
VIT_01s0026g01730	VIT_01s0011g06180	VIT_02s0012g01390	VIT_03s0063g01290	VIT_02s0033g01390	VIT_04s0008g01110	VIT_04s0023g03510
VIT_01s0026g01770	VIT_01s0011g06190	VIT_02s0012g01400	VIT_03s0063g01310	VIT_02s0033g01400	VIT_04s0008g01120	VIT_04s0023g03540
VIT_01s0026g01870	VIT_01s0011g06200	VIT_02s0012g01500	VIT_03s0063g01380	VIT_02s0087g00090	VIT_04s0008g01150	VIT_04s0023g03600
VIT_01s0026g01890	VIT_01s0011g06220	VIT_02s0012g01520	VIT_03s0063g01460	VIT_02s0087g00170	VIT_04s0008g01190	VIT_04s0023g03610
VIT_01s0026g01910	VIT_01s0011g06230	VIT_02s0012g01570	VIT_03s0063g01520	VIT_02s0087g00280	VIT_04s0008g01220	VIT_04s0023g03650
VIT_01s0026g02030	VIT_01s0011g06250	VIT_02s0012g01590	VIT_03s0063g01530	VIT_02s0087g00320	VIT_04s0008g01470	VIT_04s0023g03720
VIT_01s0026g02100	VIT_01s0011g06270	VIT_02s0012g01610	VIT_03s0063g01630	VIT_02s0087g00330	VIT_04s0008g01490	VIT_04s0023g03760
VIT_01s0026g02110	VIT_01s0011g06310	VIT_02s0012g01650	VIT_03s0063g01770	VIT_02s0087g00370	VIT_04s0008g01510	VIT_04s0023g03810
VIT_01s0026g02190	VIT_01s0011g06400	VIT_02s0012g01770	VIT_03s0063g01780	VIT_02s0087g00400	VIT_04s0008g01530	VIT_04s0023g03880
VIT_01s0026g02270	VIT_01s0011g06410	VIT_02s0012g01870	VIT_03s0063g01930	VIT_02s0087g00500	VIT_04s0008g01550	VIT_04s0043g00160
VIT_01s0026g02360	VIT_01s0011g06450	VIT_02s0012g01960	VIT_03s0063g01960	VIT_02s0087g00560	VIT_04s0008g01570	VIT_04s0043g00720
VIT_01s0026g02450	VIT_01s0011g06510	VIT_02s0012g02090	VIT_03s0063g01970	VIT_02s0087g00570	VIT_04s0008g01580	VIT_04s0043g00780
VIT_01s0026g02460	VIT_01s0011g06550	VIT_02s0012g02180	VIT_03s0063g02130	VIT_02s0087g00610	VIT_04s0008g01680	VIT_04s0043g00990
VIT_01s0026g02470	VIT_01s0011g06560	VIT_02s0012g02190	VIT_03s0063g02340	VIT_02s0087g00710	VIT_04s0008g01710	VIT_04s0044g00310
VIT_01s0026g02480	VIT_01s0011g06590	VIT_02s0012g02220	VIT_03s0063g02370	VIT_02s0087g00720	VIT_04s0008g01800	VIT_04s0044g00470
VIT_01s0026g02500	VIT_01s0011g06600	VIT_02s0012g02240	VIT_03s0063g02380	VIT_02s0087g00750	VIT_04s0008g01820	VIT_04s0044g00720
VIT_01s0026g02520	VIT_01s0026g00030	VIT_02s0012g02340	VIT_03s0063g02390	VIT_02s0087g00780	VIT_04s0008g01860	VIT_04s0044g00730
VIT_01s0026g02540	VIT_01s0026g00180	VIT_02s0012g02370	VIT_03s0063g02400	VIT_02s0087g00810	VIT_04s0008g01870	VIT_04s0044g00880
VIT_01s0026g02590	VIT_01s0026g00190	VIT_02s0012g02380	VIT_03s0063g02590	VIT_02s0087g00840	VIT_04s0008g01910	VIT_04s0044g01110
VIT_01s0026g02620	VIT_01s0026g00200	VIT_02s0012g02670	VIT_03s0063g02630	VIT_02s0087g01020	VIT_04s0008g01970	VIT_04s0044g01150
VIT_01s0113g00450	VIT_01s0026g00220	VIT_02s0012g02810	VIT_03s0088g00010	VIT_02s0109g00080	VIT_04s0008g02230	VIT_04s0044g01260
VIT_01s0113g00500	VIT_01s0026g00280	VIT_02s0012g02820	VIT_03s0088g00040	VIT_02s0109g00300	VIT_04s0008g02510	VIT_04s0044g01310
VIT_01s0113g00530	VIT_01s0026g00320	VIT_02s0025g00150	VIT_03s0088g00270	VIT_02s0109g00310	VIT_04s0008g02520	VIT_04s0044g01410
VIT_01s0127g00050	VIT_01s0026g00330	VIT_02s0025g00200	VIT_03s0088g00290	VIT_02s0154g00010	VIT_04s0008g02610	VIT_04s0044g01420
VIT_01s0127g00060	VIT_01s0026g00360	VIT_02s0025g00210	VIT_03s0088g00320	VIT_02s0154g00080	VIT_04s0008g02710	VIT_04s0044g01430
VIT_01s0127g00120	VIT_01s0026g00480	VIT_02s0025g00230	VIT_03s0088g00410	VIT_02s0154g00100	VIT_04s0008g02800	VIT_04s0044g01500
VIT_01s0127g00160	VIT_01s0026g00490	VIT_02s0025g00240	VIT_03s0088g00620	VIT_02s0154g00110	VIT_04s0008g02860	VIT_04s0044g01740
VIT_01s0127g00210	VIT_01s0026g00520	VIT_02s0025g00250	VIT_03s0088g00810	VIT_02s0154g00140	VIT_04s0008g02890	VIT_04s0044g01990
VIT_01s0127g00400	VIT_01s0026g00530	VIT_02s0025g00260	VIT_03s0088g00910	VIT_02s0154g00160	VIT_04s0008g02900	VIT_04s0069g00200
VIT_01s0127g00420	VIT_01s0026g00550	VIT_02s0025g00280	VIT_03s0088g00990	VIT_02s0154g00180	VIT_04s0008g02960	VIT_04s0069g00210
VIT_01s0127g00470	VIT_01s0026g00580	VIT_02s0025g00320	VIT_03s0088g01180	VIT_02s0154g00260	VIT_04s0008g03090	VIT_04s0069g00670
VIT_01s0127g00590	VIT_01s0026g00630	VIT_02s0025g00330	VIT_03s0088g01200	VIT_02s0154g00290	VIT_04s0008g03380	VIT_04s0069g00750
VIT_01s0127g00660	VIT_01s0026g00810	VIT_02s0025g00360	VIT_03s0088g01220	VIT_02s0154g00300	VIT_04s0008g03400	VIT_04s0069g00810
VIT_01s0127g00700	VIT_01s0026g00820	VIT_02s0025g00420	VIT_03s0088g01240	VIT_02s0154g00320	VIT_04s0008g03480	VIT_04s0069g00820
VIT_01s0127g00710	VIT_01s0026g00880	VIT_02s0025g00530	VIT_03s0091g00130	VIT_02s0154g00480	VIT_04s0008g03530	VIT_04s0069g00860
VIT_01s0127g00740	VIT_01s0026g00900	VIT_02s0025g00550	VIT_03s0091g00160	VIT_02s0154g00490	VIT_04s0008g03590	VIT_04s0069g01010
VIT_01s0127g00750	VIT_01s0026g00910	VIT_02s0025g00810	VIT_03s0091g00180	VIT_02s0234g00010	VIT_04s0008g03770	VIT_04s0079g00040
VIT_01s0127g00770	VIT_01s0026g00950	VIT_02s0025g00820	VIT_03s0091g00310	VIT_02s0234g00110	VIT_04s0008g03840	VIT_04s0079g00260
VIT_01s0127g00780	VIT_01s0026g00960	VIT_02s0025g00900	VIT_03s0091g00680	VIT_02s0234g00130	VIT_04s0008g03930	VIT_04s0079g00360
VIT_01s0127g00800	VIT_01s0026g00980	VIT_02s0025g00910	VIT_03s0091g00690	VIT_02s0236g00060	VIT_04s0008g03980	VIT_04s0079g00410
VIT_01s0127g00870	VIT_01s0026g00990	VIT_02s0025g00960	VIT_03s0091g00750	VIT_02s0236g00070	VIT_04s0008g03990	VIT_04s0079g00560
VIT_01s0127g00890	VIT_01s0026g01020	VIT_02s0025g00980	VIT_03s0091g00860	VIT_02s0236g00090	VIT_04s0008g04000	VIT_04s0079g00790
VIT_01s0137g00040	VIT_01s0026g01030	VIT_02s0025g01020	VIT_03s0091g01010	VIT_02s0236g00130	VIT_04s0008g04020	VIT_04s0210g00030
VIT_01s0137g00050	VIT_01s0026g01050	VIT_02s0025g01040	VIT_03s0091g01290	VIT_02s0236g00140	VIT_04s0008g04040	VIT_04s0210g00080
VIT_01s0137g00070	VIT_01s0026g01130	VIT_02s0025g01090	VIT_03s0097g00030	VIT_02s0241g00050	VIT_04s0008g04060	VIT_04s0210g00190
VIT_01s0137g00180	VIT_01s0026g01190	VIT_02s0025g01100	VIT_03s0097g00080	VIT_02s0241g00100	VIT_04s0008g04090	VIT_05s0020g00440
VIT_01s0137g00200	VIT_01s0026g01200	VIT_02s0025g01220	VIT_03s0097g00090	VIT_03s0017g00540	VIT_04s0008g04120	VIT_05s0020g00680
VIT_01s0137g00240	VIT_01s0026g01210	VIT_02s0025g01240	VIT_03s0097g00110	VIT_03s0017g00650	VIT_04s0008g04150	VIT_05s0020g00830
VIT_01s0137g00350	VIT_01s0026g01290	VIT_02s0025g01260	VIT_03s0097g00530	VIT_03s0017g00680	VIT_04s0008g04200	VIT_05s0020g00900
VIT_01s0137g00360	VIT_01s0026g01300	VIT_02s0025g01280	VIT_03s0097g00600	VIT_03s0017g00830	VIT_04s0008g04210	VIT_05s0020g00950
VIT_01s0137g00430	VIT_01s0026g01340	VIT_02s0025g01310	VIT_03s0097g00620	VIT_03s0017g01040	VIT_04s0008g04230	VIT_05s0020g00970
VIT_01s0137g00460	VIT_01s0026g01380	VIT_02s0025g01320	VIT_03s0110g00230	VIT_03s0017g01140	VIT_04s0008g04480	VIT_05s0020g01040
VIT_01s0137g00480	VIT_01s0026g01420	VIT_02s0025g01330	VIT_03s0132g00070	VIT_03s0017g01300	VIT_04s0008g04670	VIT_05s0020g01070
VIT_01s0137g00520	VIT_01s0026g01430	VIT_02s0025g01360	VIT_03s0132g00380	VIT_03s0017g01320	VIT_04s0008g04790	VIT_05s0020g01120
VIT_01s0137g00540	VIT_01s0026g01460	VIT_02s0025g01370	VIT_03s0132g00390	VIT_03s0017g01370	VIT_04s0008g04820	VIT_05s0020g01150
VIT_01s0137g00550	VIT_01s0026g01490	VIT_02s0025g01380	VIT_03s0132g00450	VIT_03s0017g01380	VIT_04s0008g04840	VIT_05s0020g01270
VIT_01s0137g00560	VIT_01s0026g01540	VIT_02s0025g01430	VIT_03s0167g00020	VIT_03s0017g01390	VIT_04s0008g04920	VIT_05s0020g01310
VIT_01s0137g00650	VIT_01s0026g01550	VIT_02s0025g01580	VIT_03s0167g00050	VIT_03s0017g01400	VIT_04s0008g04940	VIT_05s0020g01350
VIT_01s0137g00670	VIT_01s0026g01570	VIT_02s0025g01590	VIT_03s0167g00110	VIT_03s0017g01410	VIT_04s0008g04980	VIT_05s0020g01400
VIT_01s0137g00700	VIT_01s0026g01590	VIT_02s0025g01610	VIT_03s0180g00110	VIT_03s0017g01450	VIT_04s0008g05080	VIT_05s0020g01420
VIT_01s0137g00720	VIT_01s0026g01630	VIT_02s0025g01640	VIT_03s0180g00210	VIT_03s0017g01460	VIT_04s0008g05110	VIT_05s0020g01910
VIT_01s0137g00730	VIT_01s0026g01640	VIT_02s0025g01710	VIT_03s0180g00260	VIT_03s0017g01690	VIT_04s0008g05120	VIT_05s0020g01930
VIT_01s0137g00750	VIT_01s0026g01660	VIT_02s0025g01720	VIT_04s0008g00100	VIT_03s0017g01750	VIT_04s0008g05150	VIT_05s0020g01960
VIT_01s0137g00780	VIT_01s0026g01690	VIT_02s0025g01730	VIT_04s0008g00120	VIT_03s0017g01940	VIT_04s0008g05200	VIT_05s0020g01980
VIT_01s0137g00790	VIT_01s0026g01710	VIT_02s0025g01770	VIT_04s0008g00150	VIT_03s0017g02120	VIT_04s0008g05250	VIT_05s0020g02170
VIT_01s0137g00820	VIT_01s0026g01740	VIT_02s0025g01780	VIT_04s0008g00440	VIT_03s0017g02170	VIT_04s0008g05260	VIT_05s0020g02200
VIT_01s0146g00010	VIT_01s0026g01770	VIT_02s0025g01790	VIT_04s0008g00450	VIT_03s0017g02260	VIT_04s0008g05310	VIT_05s0020g02230
VIT_01s0146g00020	VIT_01s0026g01870	VIT_02s0025g01850	VIT_04s0008g00610	VIT_03s0017g02310	VIT_04s0008g05320	VIT_05s0020g02500
VIT_01s0146g00060	VIT_01s0026g01890	VIT_02s0025g01870	VIT_04s0008g00620	VIT_03s0038g00150	VIT_04s0008g05350	VIT_05s0020g02550
VIT_01s0146g00090	VIT_01s0026g01930	VIT_02s0025g01880	VIT_04s0008g00790	VIT_03s0038g00220	VIT_04s0008g05420	VIT_05s0020g02690
VIT_01s0146g00100	VIT_01s0026g01950	VIT_02s0025g01910	VIT_04s0008g00870	VIT_03s0038g00230	VIT_04s0008g05510	VIT_05s0020g02770
VIT_01s0146g00150	VIT_01s0026g01970	VIT_02s0025g01950	VIT_04s0008g00900	VIT_03s0038g00250	VIT_04s0008g05550	VIT_05s0020g02810
VIT_01s0146g00180	VIT_01s0026g02030	VIT_02s0025g01990	VIT_04s0008g00920	VIT_03s0038g00270	VIT_04s0008g05760	VIT_05s0020g02880
VIT_01s0146g00220	VIT_01s0026g02080	VIT_02s0025g02000	VIT_04s0008g00960	VIT_03s0038g00340	VIT_04s0008g05870	VIT_05s0020g02890
VIT_01s0146g00310	VIT_01s0026g02100	VIT_02s0025g02020	VIT_04s0008g01050	VIT_03s0038g00360	VIT_04s0008g06040	VIT_05s0020g02920
VIT_01s0146g00320	VIT_01s0026g02140	VIT_02s0025g02080	VIT_04s0008g01100	VIT_03s0038g00400	VIT_04s0008g06150	VIT_05s0020g03040
VIT_01s0146g00360	VIT_01s0026g02270	VIT_02s0025g02140	VIT_04s0008g01110	VIT_03s0038g00660	VIT_04s0008g07020	VIT_05s0020g03100
VIT_01s0146g00460	VIT_01s0026g02290	VIT_02s0025g02170	VIT_04s0008g01120	VIT_03s0038g00670	VIT_04s0008g07080	VIT_05s0020g03250
VIT_01s0146g00480	VIT_01s0026g02310	VIT_02s0025g02190	VIT_04s0008g01150	VIT_03s0038g00690	VIT_04s0008g07340	VIT_05s0020g03270
VIT_01s0150g00060	VIT_01s0026g02340	VIT_02s0025g02320	VIT_04s0008g01190	VIT_03s0038g00760	VIT_04s0023g00110	VIT_05s0020g03300
VIT_01s0150g00070	VIT_01s0026g02360	VIT_02s0025g02410	VIT_04s0008g01220	VIT_03s0038g00930	VIT_04s0023g00320	VIT_05s0020g03330
VIT_01s0150g00120	VIT_01s0026g02420	VIT_02s0025g02460	VIT_04s0008g01490	VIT_03s0038g00940	VIT_04s0023g00430	VIT_05s0020g03360
VIT_01s0150g00170	VIT_01s0026g02430	VIT_02s0025g02490	VIT_04s0008g01510	VIT_03s0038g00950	VIT_04s0023g00710	VIT_05s0020g03370
VIT_01s0150g00200	VIT_01s0026g02470	VIT_02s0025g02500	VIT_04s0008g01550	VIT_03s0038g01330	VIT_04s0023g00760	VIT_05s0020g03380
VIT_01s0150g00210	VIT_01s0026g02480	VIT_02s0025g02560	VIT_04s0008g01580	VIT_03s0038g01380	VIT_04s0023g00830	VIT_05s0020g03750
VIT_01s0150g00250	VIT_01s0026g02490	VIT_02s0025g02570	VIT_04s0008g01590	VIT_03s0038g01390	VIT_04s0023g00860	VIT_05s0020g03910
VIT_01s0150g00300	VIT_01s0026g02500	VIT_02s0025g02590	VIT_04s0008g01660	VIT_03s0038g01400	VIT_04s0023g00950	VIT_05s0020g03980
VIT_01s0150g00450	VIT_01s0026g02520	VIT_02s0025g02620	VIT_04s0008g01680	VIT_03s0038g01410	VIT_04s0023g00990	VIT_05s0020g04010
VIT_01s0150g00460	VIT_01s0026g02540	VIT_02s0025g02640	VIT_04s0008g01710	VIT_03s0038g01420	VIT_04s0023g01070	VIT_05s0020g04130
VIT_01s0150g00580	VIT_01s0026g02550	VIT_02s0025g02650	VIT_04s0008g01800	VIT_03s0038g01510	VIT_04s0023g01210	VIT_05s0020g04220
VIT_01s0182g00030	VIT_01s0026g02580	VIT_02s0025g02790	VIT_04s0008g01820	VIT_03s0038g01670	VIT_04s0023g01290	VIT_05s0020g04380
VIT_01s0182g00140	VIT_01s0026g02590	VIT_02s0025g02820	VIT_04s0008g01830	VIT_03s0038g01830	VIT_04s0023g01330	VIT_05s0020g04420
VIT_01s0182g00150	VIT_01s0026g02620	VIT_02s0025g02850	VIT_04s0008g01870	VIT_03s0038g01930	VIT_04s0023g01600	VIT_05s0020g04480
VIT_01s0244g00030	VIT_01s0026g02650	VIT_02s0025g02860	VIT_04s0008g01910	VIT_03s0038g02010	VIT_04s0023g01660	VIT_05s0020g04490
VIT_01s0244g00100	VIT_01s0026g02690	VIT_02s0025g02880	VIT_04s0008g01970	VIT_03s0038g02040	VIT_04s0023g01700	VIT_05s0020g04500
VIT_01s0244g00170	VIT_01s0026g02700	VIT_02s0025g02920	VIT_04s0008g02010	VIT_03s0038g02090	VIT_04s0023g01720	VIT_05s0020g04540
VIT_02s0012g00010	VIT_01s0026g02710	VIT_02s0025g02960	VIT_04s0008g02230	VIT_03s0038g02110	VIT_04s0023g01890	VIT_05s0020g04620
VIT_02s0012g00140	VIT_01s0113g00500	VIT_02s0025g03000	VIT_04s0008g02510	VIT_03s0038g02120	VIT_04s0023g01910	VIT_05s0020g04780
VIT_02s0012g00150	VIT_01s0113g00560	VIT_02s0025g03010	VIT_04s0008g02520	VIT_03s0038g02140	VIT_04s0023g01920	VIT_05s0020g04930
VIT_02s0012g00320	VIT_01s0127g00050	VIT_02s0025g03020	VIT_04s0008g02580	VIT_03s0038g02170	VIT_04s0023g02020	VIT_05s0020g04940
VIT_02s0012g00350	VIT_01s0127g00060	VIT_02s0025g03100	VIT_04s0008g02610	VIT_03s0038g02180	VIT_04s0023g02130	VIT_05s0020g05030
VIT_02s0012g00360	VIT_01s0127g00070	VIT_02s0025g03170	VIT_04s0008g02630	VIT_03s0038g02190	VIT_04s0023g02200	VIT_05s0020g05060
VIT_02s0012g00380	VIT_01s0127g00120	VIT_02s0025g03180	VIT_04s0008g02710	VIT_03s0038g02220	VIT_04s0023g02210	VIT_05s0029g00510
VIT_02s0012g00390	VIT_01s0127g00160	VIT_02s0025g03190	VIT_04s0008g02800	VIT_03s0038g02290	VIT_04s0023g02230	VIT_05s0029g01430
VIT_02s0012g00410	VIT_01s0127g00210	VIT_02s0025g03200	VIT_04s0008g02860	VIT_03s0038g02310	VIT_04s0023g02240	VIT_05s0049g00010
VIT_02s0012g00440	VIT_01s0127g00220	VIT_02s0025g03230	VIT_04s0008g02890	VIT_03s0038g02400	VIT_04s0023g02260	VIT_05s0049g00100
VIT_02s0012g00450	VIT_01s0127g00230	VIT_02s0025g03260	VIT_04s0008g02900	VIT_03s0038g02440	VIT_04s0023g02380	VIT_05s0049g00300
VIT_02s0012g00460	VIT_01s0127g00300	VIT_02s0025g03300	VIT_04s0008g02960	VIT_03s0038g02450	VIT_04s0023g02570	VIT_05s0049g00330
VIT_02s0012g00550	VIT_01s0127g00320	VIT_02s0025g03330	VIT_04s0008g03210	VIT_03s0038g02660	VIT_04s0023g02610	VIT_05s0049g00340
VIT_02s0012g00590	VIT_01s0127g00360	VIT_02s0025g03450	VIT_04s0008g03380	VIT_03s0038g02770	VIT_04s0023g02700	VIT_05s0049g00370
VIT_02s0012g00630	VIT_01s0127g00380	VIT_02s0025g03540	VIT_04s0008g03400	VIT_03s0038g02790	VIT_04s0023g02760	VIT_05s0049g00410
VIT_02s0012g00660	VIT_01s0127g00400	VIT_02s0025g03610	VIT_04s0008g03450	VIT_03s0038g02800	VIT_04s0023g02770	VIT_05s0049g00550
VIT_02s0012g00760	VIT_01s0127g00410	VIT_02s0025g03630	VIT_04s0008g03480	VIT_03s0038g02850	VIT_04s0023g02900	VIT_05s0049g00610
VIT_02s0012g00890	VIT_01s0127g00420	VIT_02s0025g03640	VIT_04s0008g03530	VIT_03s0038g02880	VIT_04s0023g03030	VIT_05s0049g00720
VIT_02s0012g00930	VIT_01s0127g00450	VIT_02s0025g03650	VIT_04s0008g03550	VIT_03s0038g02910	VIT_04s0023g03040	VIT_05s0049g00770
VIT_02s0012g00990	VIT_01s0127g00460	VIT_02s0025g03660	VIT_04s0008g03560	VIT_03s0038g02920	VIT_04s0023g03130	VIT_05s0049g00780
VIT_02s0012g01030	VIT_01s0127g00470	VIT_02s0025g03680	VIT_04s0008g03570	VIT_03s0038g02980	VIT_04s0023g03260	VIT_05s0049g00800
VIT_02s0012g01070	VIT_01s0127g00490	VIT_02s0025g03710	VIT_04s0008g03590	VIT_03s0038g03040	VIT_04s0023g03470	VIT_05s0049g00930
VIT_02s0012g01130	VIT_01s0127g00500	VIT_02s0025g03720	VIT_04s0008g03770	VIT_03s0038g03070	VIT_04s0023g03510	VIT_05s0049g00940
VIT_02s0012g01160	VIT_01s0127g00540	VIT_02s0025g03750	VIT_04s0008g03840	VIT_03s0038g03080	VIT_04s0023g03540	VIT_05s0049g00950
VIT_02s0012g01170	VIT_01s0127g00560	VIT_02s0025g03770	VIT_04s0008g03930	VIT_03s0038g03090	VIT_04s0023g03600	VIT_05s0049g00970
VIT_02s0012g01180	VIT_01s0127g00590	VIT_02s0025g03780	VIT_04s0008g03980	VIT_03s0038g03140	VIT_04s0023g03610	VIT_05s0049g00980
VIT_02s0012g01190	VIT_01s0127g00600	VIT_02s0025g03970	VIT_04s0008g03990	VIT_03s0038g03150	VIT_04s0023g03650	VIT_05s0049g01020
VIT_02s0012g01320	VIT_01s0127g00680	VIT_02s0025g04000	VIT_04s0008g04000	VIT_03s0038g03170	VIT_04s0023g03720	VIT_05s0049g01410
VIT_02s0012g01380	VIT_01s0127g00700	VIT_02s0025g04060	VIT_04s0008g04040	VIT_03s0038g03180	VIT_04s0023g03760	VIT_05s0049g01620
VIT_02s0012g01390	VIT_01s0127g00710	VIT_02s0025g04130	VIT_04s0008g04060	VIT_03s0038g03240	VIT_04s0023g03810	VIT_05s0049g01650
VIT_02s0012g01500	VIT_01s0127g00740	VIT_02s0025g04170	VIT_04s0008g04090	VIT_03s0038g03360	VIT_04s0023g03880	VIT_05s0049g01760
VIT_02s0012g01520	VIT_01s0127g00750	VIT_02s0025g04180	VIT_04s0008g04120	VIT_03s0038g03410	VIT_04s0043g00160	VIT_05s0049g01980
VIT_02s0012g01610	VIT_01s0127g00780	VIT_02s0025g04200	VIT_04s0008g04130	VIT_03s0038g03430	VIT_04s0043g00720	VIT_05s0049g02080
VIT_02s0012g01650	VIT_01s0127g00800	VIT_02s0025g04250	VIT_04s0008g04150	VIT_03s0038g03530	VIT_04s0043g00780	VIT_05s0051g00010
VIT_02s0012g01830	VIT_01s0127g00850	VIT_02s0025g04270	VIT_04s0008g04180	VIT_03s0038g03570	VIT_04s0043g00990	VIT_05s0051g00110
VIT_02s0012g01990	VIT_01s0127g00870	VIT_02s0025g04280	VIT_04s0008g04200	VIT_03s0038g03580	VIT_04s0044g00250	VIT_05s0051g00130
VIT_02s0012g02220	VIT_01s0127g00890	VIT_02s0025g04300	VIT_04s0008g04210	VIT_03s0038g03590	VIT_04s0044g00310	VIT_05s0051g00380
VIT_02s0012g02340	VIT_01s0137g00050	VIT_02s0025g04310	VIT_04s0008g04230	VIT_03s0038g03660	VIT_04s0044g00470	VIT_05s0051g00540
VIT_02s0012g02360	VIT_01s0137g00070	VIT_02s0025g04340	VIT_04s0008g04480	VIT_03s0038g03710	VIT_04s0044g00720	VIT_05s0051g00670
VIT_02s0012g02370	VIT_01s0137g00080	VIT_02s0025g04360	VIT_04s0008g04670	VIT_03s0038g03770	VIT_04s0044g00730	VIT_05s0051g00680
VIT_02s0012g02380	VIT_01s0137g00210	VIT_02s0025g04390	VIT_04s0008g04790	VIT_03s0038g03920	VIT_04s0044g00880	VIT_05s0051g00690
VIT_02s0012g02420	VIT_01s0137g00240	VIT_02s0025g04420	VIT_04s0008g04820	VIT_03s0038g03940	VIT_04s0044g01110	VIT_05s0062g00240
VIT_02s0012g02460	VIT_01s0137g00290	VIT_02s0025g04440	VIT_04s0008g04840	VIT_03s0038g03970	VIT_04s0044g01150	VIT_05s0062g00610
VIT_02s0012g02540	VIT_01s0137g00330	VIT_02s0025g04460	VIT_04s0008g04920	VIT_03s0038g04100	VIT_04s0044g01260	VIT_05s0062g00640
VIT_02s0012g02620	VIT_01s0137g00340	VIT_02s0025g04490	VIT_04s0008g04980	VIT_03s0038g04170	VIT_04s0044g01310	VIT_05s0062g00720
VIT_02s0012g02810	VIT_01s0137g00350	VIT_02s0025g04570	VIT_04s0008g05080	VIT_03s0038g04200	VIT_04s0044g01410	VIT_05s0062g00740
VIT_02s0012g02820	VIT_01s0137g00360	VIT_02s0025g04600	VIT_04s0008g05110	VIT_03s0038g04210	VIT_04s0044g01420	VIT_05s0062g01010
VIT_02s0025g00150	VIT_01s0137g00390	VIT_02s0025g04620	VIT_04s0008g05120	VIT_03s0038g04330	VIT_04s0044g01430	VIT_05s0062g01110
VIT_02s0025g00200	VIT_01s0137g00460	VIT_02s0025g04710	VIT_04s0008g05150	VIT_03s0038g04370	VIT_04s0044g01490	VIT_05s0062g01260
VIT_02s0025g00210	VIT_01s0137g00470	VIT_02s0025g04720	VIT_04s0008g05200	VIT_03s0038g04390	VIT_04s0044g01500	VIT_05s0062g01270
VIT_02s0025g00230	VIT_01s0137g00540	VIT_02s0025g04780	VIT_04s0008g05250	VIT_03s0038g04410	VIT_04s0044g01740	VIT_05s0077g00280
VIT_02s0025g00250	VIT_01s0137g00560	VIT_02s0025g04790	VIT_04s0008g05260	VIT_03s0038g04570	VIT_04s0044g01990	VIT_05s0077g00500
VIT_02s0025g00270	VIT_01s0137g00700	VIT_02s0025g04830	VIT_04s0008g05310	VIT_03s0038g04590	VIT_04s0069g00200	VIT_05s0077g00540
VIT_02s0025g00280	VIT_01s0137g00710	VIT_02s0025g04850	VIT_04s0008g05320	VIT_03s0038g04690	VIT_04s0069g00210	VIT_05s0077g00850
VIT_02s0025g00320	VIT_01s0137g00720	VIT_02s0025g04880	VIT_04s0008g05350	VIT_03s0038g04720	VIT_04s0069g00670	VIT_05s0077g00870
VIT_02s0025g00360	VIT_01s0137g00740	VIT_02s0025g04890	VIT_04s0008g05420	VIT_03s0063g00020	VIT_04s0069g00750	VIT_05s0077g01000
VIT_02s0025g00420	VIT_01s0137g00750	VIT_02s0025g04910	VIT_04s0008g05510	VIT_03s0063g00180	VIT_04s0069g00810	VIT_05s0077g01130
VIT_02s0025g00530	VIT_01s0137g00780	VIT_02s0025g04920	VIT_04s0008g05540	VIT_03s0063g00200	VIT_04s0069g00820	VIT_05s0077g01140
VIT_02s0025g00540	VIT_01s0137g00790	VIT_02s0025g05030	VIT_04s0008g05550	VIT_03s0063g00210	VIT_04s0069g00860	VIT_05s0077g01150
VIT_02s0025g00640	VIT_01s0137g00820	VIT_02s0025g05110	VIT_04s0008g05640	VIT_03s0063g00220	VIT_04s0069g00880	VIT_05s0077g01210
VIT_02s0025g00720	VIT_01s0146g00010	VIT_02s0025g05120	VIT_04s0008g05760	VIT_03s0063g00240	VIT_04s0069g01010	VIT_05s0077g01270
VIT_02s0025g00730	VIT_01s0146g00060	VIT_02s0033g00130	VIT_04s0008g05790	VIT_03s0063g00250	VIT_04s0079g00040	VIT_05s0077g01290
VIT_02s0025g00750	VIT_01s0146g00070	VIT_02s0033g00260	VIT_04s0008g06040	VIT_03s0063g00260	VIT_04s0079g00260	VIT_05s0077g01300
VIT_02s0025g00760	VIT_01s0146g00090	VIT_02s0033g00290	VIT_04s0008g06150	VIT_03s0063g00400	VIT_04s0079g00360	VIT_05s0077g01330
VIT_02s0025g00820	VIT_01s0146g00100	VIT_02s0033g00630	VIT_04s0008g06400	VIT_03s0063g00460	VIT_04s0079g00410	VIT_05s0077g01520
VIT_02s0025g00900	VIT_01s0146g00150	VIT_02s0033g00660	VIT_04s0008g06460	VIT_03s0063g00480	VIT_04s0079g00560	VIT_05s0077g01600
VIT_02s0025g00910	VIT_01s0146g00180	VIT_02s0033g00790	VIT_04s0008g06510	VIT_03s0063g00560	VIT_04s0079g00790	VIT_05s0077g01630
VIT_02s0025g00950	VIT_01s0146g00220	VIT_02s0033g00850	VIT_04s0008g06590	VIT_03s0063g00580	VIT_04s0210g00030	VIT_05s0077g01650
VIT_02s0025g00960	VIT_01s0146g00320	VIT_02s0033g01120	VIT_04s0008g07020	VIT_03s0063g00590	VIT_04s0210g00080	VIT_05s0077g01700
VIT_02s0025g00970	VIT_01s0146g00340	VIT_02s0033g01210	VIT_04s0008g07080	VIT_03s0063g00620	VIT_04s0210g00190	VIT_05s0077g01820
VIT_02s0025g00980	VIT_01s0146g00360	VIT_02s0033g01390	VIT_04s0008g07340	VIT_03s0063g00700	VIT_05s0020g00100	VIT_05s0077g01910
VIT_02s0025g01030	VIT_01s0146g00410	VIT_02s0033g01400	VIT_04s0023g00110	VIT_03s0063g00720	VIT_05s0020g00440	VIT_05s0077g02000
VIT_02s0025g01050	VIT_01s0146g00420	VIT_02s0087g00090	VIT_04s0023g00320	VIT_03s0063g00790	VIT_05s0020g00680	VIT_05s0077g02010
VIT_02s0025g01100	VIT_01s0146g00480	VIT_02s0087g00140	VIT_04s0023g00430	VIT_03s0063g00870	VIT_05s0020g00830	VIT_05s0077g02020
VIT_02s0025g01230	VIT_01s0146g00520	VIT_02s0087g00150	VIT_04s0023g00580	VIT_03s0063g01010	VIT_05s0020g00900	VIT_05s0077g02190
VIT_02s0025g01240	VIT_01s0150g00060	VIT_02s0087g00170	VIT_04s0023g00760	VIT_03s0063g01040	VIT_05s0020g00950	VIT_05s0077g02270
VIT_02s0025g01250	VIT_01s0150g00120	VIT_02s0087g00240	VIT_04s0023g00830	VIT_03s0063g01060	VIT_05s0020g00970	VIT_05s0077g02330
VIT_02s0025g01260	VIT_01s0150g00170	VIT_02s0087g00280	VIT_04s0023g00860	VIT_03s0063g01080	VIT_05s0020g01040	VIT_05s0094g00280
VIT_02s0025g01280	VIT_01s0150g00210	VIT_02s0087g00320	VIT_04s0023g00950	VIT_03s0063g01150	VIT_05s0020g01070	VIT_05s0094g00620
VIT_02s0025g01310	VIT_01s0150g00300	VIT_02s0087g00330	VIT_04s0023g00990	VIT_03s0063g01160	VIT_05s0020g01120	VIT_05s0094g00770
VIT_02s0025g01360	VIT_01s0150g00330	VIT_02s0087g00370	VIT_04s0023g01070	VIT_03s0063g01180	VIT_05s0020g01150	VIT_05s0094g00920
VIT_02s0025g01380	VIT_01s0150g00350	VIT_02s0087g00400	VIT_04s0023g01170	VIT_03s0063g01210	VIT_05s0020g01270	VIT_05s0094g01020
VIT_02s0025g01390	VIT_01s0150g00390	VIT_02s0087g00500	VIT_04s0023g01210	VIT_03s0063g01230	VIT_05s0020g01310	VIT_05s0094g01030
VIT_02s0025g01410	VIT_01s0150g00410	VIT_02s0087g00560	VIT_04s0023g01330	VIT_03s0063g01290	VIT_05s0020g01350	VIT_05s0094g01040
VIT_02s0025g01430	VIT_01s0150g00440	VIT_02s0087g00570	VIT_04s0023g01500	VIT_03s0063g01310	VIT_05s0020g01400	VIT_05s0094g01050
VIT_02s0025g01450	VIT_01s0150g00460	VIT_02s0087g00610	VIT_04s0023g01600	VIT_03s0063g01380	VIT_05s0020g01420	VIT_05s0094g01130
VIT_02s0025g01590	VIT_01s0150g00520	VIT_02s0087g00710	VIT_04s0023g01660	VIT_03s0063g01460	VIT_05s0020g01910	VIT_05s0094g01190
VIT_02s0025g01640	VIT_01s0150g00550	VIT_02s0087g00720	VIT_04s0023g01700	VIT_03s0063g01520	VIT_05s0020g01930	VIT_05s0094g01260
VIT_02s0025g01650	VIT_01s0150g00570	VIT_02s0087g00750	VIT_04s0023g01720	VIT_03s0063g01530	VIT_05s0020g01960	VIT_05s0094g01300
VIT_02s0025g01710	VIT_01s0150g00630	VIT_02s0087g00780	VIT_04s0023g01780	VIT_03s0063g01630	VIT_05s0020g01980	VIT_05s0094g01310
VIT_02s0025g01720	VIT_01s0150g00640	VIT_02s0087g00810	VIT_04s0023g01890	VIT_03s0063g01730	VIT_05s0020g02170	VIT_05s0094g01440
VIT_02s0025g01730	VIT_01s0182g00030	VIT_02s0087g00840	VIT_04s0023g01910	VIT_03s0063g01770	VIT_05s0020g02200	VIT_05s0094g01570
VIT_02s0025g01750	VIT_01s0182g00050	VIT_02s0087g01010	VIT_04s0023g01920	VIT_03s0063g01780	VIT_05s0020g02230	VIT_05s0094g01590
VIT_02s0025g01760	VIT_01s0182g00060	VIT_02s0087g01020	VIT_04s0023g02020	VIT_03s0063g01790	VIT_05s0020g02500	VIT_05s0102g00050
VIT_02s0025g01770	VIT_01s0182g00150	VIT_02s0109g00080	VIT_04s0023g02050	VIT_03s0063g01820	VIT_05s0020g02550	VIT_05s0102g00070
VIT_02s0025g01780	VIT_01s0244g00030	VIT_02s0109g00300	VIT_04s0023g02130	VIT_03s0063g01870	VIT_05s0020g02690	VIT_05s0102g00450
VIT_02s0025g01790	VIT_01s0244g00100	VIT_02s0109g00310	VIT_04s0023g02200	VIT_03s0063g01910	VIT_05s0020g02720	VIT_05s0102g00600
VIT_02s0025g01820	VIT_01s0244g00150	VIT_02s0154g00010	VIT_04s0023g02210	VIT_03s0063g01930	VIT_05s0020g02770	VIT_05s0102g00620
VIT_02s0025g01850	VIT_01s0244g00170	VIT_02s0154g00080	VIT_04s0023g02230	VIT_03s0063g01960	VIT_05s0020g02810	VIT_05s0102g00710
VIT_02s0025g01870	VIT_02s0012g00100	VIT_02s0154g00090	VIT_04s0023g02240	VIT_03s0063g01970	VIT_05s0020g02880	VIT_05s0102g00750
VIT_02s0025g01900	VIT_02s0012g00140	VIT_02s0154g00100	VIT_04s0023g02260	VIT_03s0063g02030	VIT_05s0020g02890	VIT_05s0102g00850
VIT_02s0025g01910	VIT_02s0012g00150	VIT_02s0154g00110	VIT_04s0023g02360	VIT_03s0063g02040	VIT_05s0020g02920	VIT_05s0102g00860
VIT_02s0025g01930	VIT_02s0012g00190	VIT_02s0154g00140	VIT_04s0023g02380	VIT_03s0063g02130	VIT_05s0020g03040	VIT_05s0102g01130
VIT_02s0025g01940	VIT_02s0012g00320	VIT_02s0154g00160	VIT_04s0023g02610	VIT_03s0063g02240	VIT_05s0020g03100	VIT_05s0124g00280
VIT_02s0025g01950	VIT_02s0012g00350	VIT_02s0154g00180	VIT_04s0023g02760	VIT_03s0063g02250	VIT_05s0020g03240	VIT_05s0124g00460
VIT_02s0025g01980	VIT_02s0012g00390	VIT_02s0154g00260	VIT_04s0023g02770	VIT_03s0063g02340	VIT_05s0020g03250	VIT_05s0124g00600
VIT_02s0025g01990	VIT_02s0012g00410	VIT_02s0154g00290	VIT_04s0023g02870	VIT_03s0063g02370	VIT_05s0020g03270	VIT_05s0124g00670
VIT_02s0025g02060	VIT_02s0012g00450	VIT_02s0154g00300	VIT_04s0023g02900	VIT_03s0063g02380	VIT_05s0020g03300	VIT_05s0124g00720
VIT_02s0025g02070	VIT_02s0012g00460	VIT_02s0154g00320	VIT_04s0023g03030	VIT_03s0063g02390	VIT_05s0020g03330	VIT_05s0136g00140
VIT_02s0025g02080	VIT_02s0012g00470	VIT_02s0154g00480	VIT_04s0023g03040	VIT_03s0063g02400	VIT_05s0020g03360	VIT_05s0165g00130
VIT_02s0025g02140	VIT_02s0012g00540	VIT_02s0154g00490	VIT_04s0023g03130	VIT_03s0063g02610	VIT_05s0020g03370	VIT_05s0165g00160
VIT_02s0025g02170	VIT_02s0012g00550	VIT_02s0154g00530	VIT_04s0023g03260	VIT_03s0088g00010	VIT_05s0020g03380	VIT_06s0004g00070
VIT_02s0025g02260	VIT_02s0012g00580	VIT_02s0154g00580	VIT_04s0023g03470	VIT_03s0088g00040	VIT_05s0020g03750	VIT_06s0004g00260
VIT_02s0025g02410	VIT_02s0012g00650	VIT_02s0234g00010	VIT_04s0023g03510	VIT_03s0088g00260	VIT_05s0020g03870	VIT_06s0004g00490
VIT_02s0025g02460	VIT_02s0012g00660	VIT_02s0234g00070	VIT_04s0023g03540	VIT_03s0088g00270	VIT_05s0020g03910	VIT_06s0004g00690
VIT_02s0025g02490	VIT_02s0012g00730	VIT_02s0234g00110	VIT_04s0023g03580	VIT_03s0088g00290	VIT_05s0020g03980	VIT_06s0004g00760
VIT_02s0025g02500	VIT_02s0012g00750	VIT_02s0234g00130	VIT_04s0023g03590	VIT_03s0088g00320	VIT_05s0020g04010	VIT_06s0004g00770
VIT_02s0025g02560	VIT_02s0012g00760	VIT_02s0236g00060	VIT_04s0023g03600	VIT_03s0088g00410	VIT_05s0020g04130	VIT_06s0004g00820
VIT_02s0025g02570	VIT_02s0012g00840	VIT_02s0236g00070	VIT_04s0023g03610	VIT_03s0088g00490	VIT_05s0020g04220	VIT_06s0004g01010
VIT_02s0025g02590	VIT_02s0012g00880	VIT_02s0236g00090	VIT_04s0023g03650	VIT_03s0088g00620	VIT_05s0020g04300	VIT_06s0004g01050
VIT_02s0025g02620	VIT_02s0012g00890	VIT_02s0236g00100	VIT_04s0023g03720	VIT_03s0088g00810	VIT_05s0020g04330	VIT_06s0004g01110
VIT_02s0025g02650	VIT_02s0012g00990	VIT_02s0236g00120	VIT_04s0023g03760	VIT_03s0088g01140	VIT_05s0020g04380	VIT_06s0004g01230
VIT_02s0025g02710	VIT_02s0012g01010	VIT_02s0236g00130	VIT_04s0023g03810	VIT_03s0088g01160	VIT_05s0020g04420	VIT_06s0004g01250
VIT_02s0025g02720	VIT_02s0012g01030	VIT_02s0236g00140	VIT_04s0023g03880	VIT_03s0088g01180	VIT_05s0020g04480	VIT_06s0004g01260
VIT_02s0025g02740	VIT_02s0012g01040	VIT_02s0241g00050	VIT_04s0043g00160	VIT_03s0088g01200	VIT_05s0020g04490	VIT_06s0004g01270
VIT_02s0025g02790	VIT_02s0012g01090	VIT_02s0241g00100	VIT_04s0043g00720	VIT_03s0088g01220	VIT_05s0020g04500	VIT_06s0004g01390
VIT_02s0025g02810	VIT_02s0012g01100	VIT_02s0241g00120	VIT_04s0043g00780	VIT_03s0088g01240	VIT_05s0020g04540	VIT_06s0004g01420
VIT_02s0025g02820	VIT_02s0012g01140	VIT_03s0017g00270	VIT_04s0043g00990	VIT_03s0088g01250	VIT_05s0020g04620	VIT_06s0004g01430
VIT_02s0025g02830	VIT_02s0012g01160	VIT_03s0017g00380	VIT_04s0043g01030	VIT_03s0091g00130	VIT_05s0020g04780	VIT_06s0004g01480
VIT_02s0025g02840	VIT_02s0012g01170	VIT_03s0017g00540	VIT_04s0044g00050	VIT_03s0091g00160	VIT_05s0020g04930	VIT_06s0004g01560
VIT_02s0025g02850	VIT_02s0012g01180	VIT_03s0017g00640	VIT_04s0044g00180	VIT_03s0091g00180	VIT_05s0020g04940	VIT_06s0004g01670
VIT_02s0025g02860	VIT_02s0012g01190	VIT_03s0017g00650	VIT_04s0044g00190	VIT_03s0091g00280	VIT_05s0020g05030	VIT_06s0004g01730
VIT_02s0025g02880	VIT_02s0012g01220	VIT_03s0017g00680	VIT_04s0044g00310	VIT_03s0091g00310	VIT_05s0020g05060	VIT_06s0004g01750
VIT_02s0025g02900	VIT_02s0012g01240	VIT_03s0017g00830	VIT_04s0044g00470	VIT_03s0091g00410	VIT_05s0029g00510	VIT_06s0004g01890
VIT_02s0025g02920	VIT_02s0012g01250	VIT_03s0017g00900	VIT_04s0044g00720	VIT_03s0091g00450	VIT_05s0029g01420	VIT_06s0004g01910
VIT_02s0025g02960	VIT_02s0012g01270	VIT_03s0017g00920	VIT_04s0044g00730	VIT_03s0091g00480	VIT_05s0029g01430	VIT_06s0004g01970
VIT_02s0025g03000	VIT_02s0012g01320	VIT_03s0017g01040	VIT_04s0044g00880	VIT_03s0091g00550	VIT_05s0049g00010	VIT_06s0004g01990
VIT_02s0025g03030	VIT_02s0012g01350	VIT_03s0017g01140	VIT_04s0044g01000	VIT_03s0091g00680	VIT_05s0049g00100	VIT_06s0004g02100
VIT_02s0025g03100	VIT_02s0012g01370	VIT_03s0017g01240	VIT_04s0044g01110	VIT_03s0091g00690	VIT_05s0049g00160	VIT_06s0004g02120
VIT_02s0025g03110	VIT_02s0012g01380	VIT_03s0017g01300	VIT_04s0044g01130	VIT_03s0091g00810	VIT_05s0049g00300	VIT_06s0004g02140
VIT_02s0025g03170	VIT_02s0012g01390	VIT_03s0017g01320	VIT_04s0044g01150	VIT_03s0091g01010	VIT_05s0049g00330	VIT_06s0004g02330
VIT_02s0025g03180	VIT_02s0012g01400	VIT_03s0017g01370	VIT_04s0044g01170	VIT_03s0091g01050	VIT_05s0049g00340	VIT_06s0004g02530
VIT_02s0025g03190	VIT_02s0012g01500	VIT_03s0017g01380	VIT_04s0044g01240	VIT_03s0091g01200	VIT_05s0049g00370	VIT_06s0004g02560
VIT_02s0025g03200	VIT_02s0012g01520	VIT_03s0017g01390	VIT_04s0044g01260	VIT_03s0091g01290	VIT_05s0049g00410	VIT_06s0004g02850
VIT_02s0025g03240	VIT_02s0012g01570	VIT_03s0017g01400	VIT_04s0044g01310	VIT_03s0097g00030	VIT_05s0049g00550	VIT_06s0004g02930
VIT_02s0025g03250	VIT_02s0012g01590	VIT_03s0017g01410	VIT_04s0044g01410	VIT_03s0097g00080	VIT_05s0049g00610	VIT_06s0004g03080
VIT_02s0025g03260	VIT_02s0012g01610	VIT_03s0017g01450	VIT_04s0044g01420	VIT_03s0097g00090	VIT_05s0049g00660	VIT_06s0004g03120
VIT_02s0025g03300	VIT_02s0012g01650	VIT_03s0017g01460	VIT_04s0044g01430	VIT_03s0097g00110	VIT_05s0049g00720	VIT_06s0004g03650
VIT_02s0025g03310	VIT_02s0012g01680	VIT_03s0017g01690	VIT_04s0044g01460	VIT_03s0097g00600	VIT_05s0049g00770	VIT_06s0004g03660
VIT_02s0025g03320	VIT_02s0012g01960	VIT_03s0017g01710	VIT_04s0044g01500	VIT_03s0097g00620	VIT_05s0049g00780	VIT_06s0004g03750
VIT_02s0025g03330	VIT_02s0012g02070	VIT_03s0017g01750	VIT_04s0044g01740	VIT_03s0097g00710	VIT_05s0049g00800	VIT_06s0004g03820
VIT_02s0025g03380	VIT_02s0012g02090	VIT_03s0017g01940	VIT_04s0044g01990	VIT_03s0110g00370	VIT_05s0049g00930	VIT_06s0004g03830
VIT_02s0025g03390	VIT_02s0012g02160	VIT_03s0017g02110	VIT_04s0069g00200	VIT_03s0132g00040	VIT_05s0049g00940	VIT_06s0004g03910
VIT_02s0025g03420	VIT_02s0012g02180	VIT_03s0017g02120	VIT_04s0069g00210	VIT_03s0132g00070	VIT_05s0049g00950	VIT_06s0004g03920
VIT_02s0025g03610	VIT_02s0012g02190	VIT_03s0017g02140	VIT_04s0069g00410	VIT_03s0132g00390	VIT_05s0049g00970	VIT_06s0004g03930
VIT_02s0025g03630	VIT_02s0012g02220	VIT_03s0017g02170	VIT_04s0069g00670	VIT_03s0132g00450	VIT_05s0049g00980	VIT_06s0004g03960
VIT_02s0025g03720	VIT_02s0012g02240	VIT_03s0017g02260	VIT_04s0069g00750	VIT_03s0167g00110	VIT_05s0049g01020	VIT_06s0004g03980
VIT_02s0025g03740	VIT_02s0012g02370	VIT_03s0017g02310	VIT_04s0069g00810	VIT_03s0180g00070	VIT_05s0049g01050	VIT_06s0004g04010
VIT_02s0025g03750	VIT_02s0012g02620	VIT_03s0038g00100	VIT_04s0069g00820	VIT_03s0180g00130	VIT_05s0049g01090	VIT_06s0004g04130
VIT_02s0025g03770	VIT_02s0012g02670	VIT_03s0038g00150	VIT_04s0069g00860	VIT_03s0180g00210	VIT_05s0049g01200	VIT_06s0004g04150
VIT_02s0025g03780	VIT_02s0012g02690	VIT_03s0038g00220	VIT_04s0069g01010	VIT_03s0180g00260	VIT_05s0049g01320	VIT_06s0004g04180
VIT_02s0025g03910	VIT_02s0012g02810	VIT_03s0038g00230	VIT_04s0079g00040	VIT_03s0180g00280	VIT_05s0049g01410	VIT_06s0004g04210
VIT_02s0025g03980	VIT_02s0012g02820	VIT_03s0038g00250	VIT_04s0079g00220	VIT_04s0008g00050	VIT_05s0049g01520	VIT_06s0004g04400
VIT_02s0025g03990	VIT_02s0012g02830	VIT_03s0038g00270	VIT_04s0079g00260	VIT_04s0008g00100	VIT_05s0049g01560	VIT_06s0004g04470
VIT_02s0025g04060	VIT_02s0025g00040	VIT_03s0038g00340	VIT_04s0079g00360	VIT_04s0008g00120	VIT_05s0049g01620	VIT_06s0004g04550
VIT_02s0025g04130	VIT_02s0025g00140	VIT_03s0038g00360	VIT_04s0079g00410	VIT_04s0008g00150	VIT_05s0049g01650	VIT_06s0004g04700
VIT_02s0025g04170	VIT_02s0025g00150	VIT_03s0038g00400	VIT_04s0079g00560	VIT_04s0008g00450	VIT_05s0049g01760	VIT_06s0004g04790
VIT_02s0025g04180	VIT_02s0025g00210	VIT_03s0038g00550	VIT_04s0079g00790	VIT_04s0008g00600	VIT_05s0049g01790	VIT_06s0004g05020
VIT_02s0025g04270	VIT_02s0025g00230	VIT_03s0038g00660	VIT_04s0210g00030	VIT_04s0008g00610	VIT_05s0049g01980	VIT_06s0004g05050
VIT_02s0025g04280	VIT_02s0025g00240	VIT_03s0038g00670	VIT_04s0210g00040	VIT_04s0008g00620	VIT_05s0049g02080	VIT_06s0004g05090
VIT_02s0025g04290	VIT_02s0025g00250	VIT_03s0038g00690	VIT_04s0210g00080	VIT_04s0008g00740	VIT_05s0051g00010	VIT_06s0004g05200
VIT_02s0025g04300	VIT_02s0025g00260	VIT_03s0038g00760	VIT_04s0210g00190	VIT_04s0008g00870	VIT_05s0051g00110	VIT_06s0004g05260
VIT_02s0025g04310	VIT_02s0025g00360	VIT_03s0038g00930	VIT_05s0020g00230	VIT_04s0008g00960	VIT_05s0051g00130	VIT_06s0004g05270
VIT_02s0025g04320	VIT_02s0025g00420	VIT_03s0038g00940	VIT_05s0020g00440	VIT_04s0008g01040	VIT_05s0051g00380	VIT_06s0004g05340
VIT_02s0025g04340	VIT_02s0025g00430	VIT_03s0038g00950	VIT_05s0020g00680	VIT_04s0008g01050	VIT_05s0051g00540	VIT_06s0004g05460
VIT_02s0025g04350	VIT_02s0025g00470	VIT_03s0038g01330	VIT_05s0020g00830	VIT_04s0008g01070	VIT_05s0051g00670	VIT_06s0004g05650
VIT_02s0025g04360	VIT_02s0025g00490	VIT_03s0038g01350	VIT_05s0020g00900	VIT_04s0008g01090	VIT_05s0051g00680	VIT_06s0004g05760
VIT_02s0025g04390	VIT_02s0025g00500	VIT_03s0038g01380	VIT_05s0020g00920	VIT_04s0008g01100	VIT_05s0051g00690	VIT_06s0004g05770
VIT_02s0025g04420	VIT_02s0025g00510	VIT_03s0038g01390	VIT_05s0020g00940	VIT_04s0008g01110	VIT_05s0062g00240	VIT_06s0004g05790
VIT_02s0025g04440	VIT_02s0025g00550	VIT_03s0038g01400	VIT_05s0020g00950	VIT_04s0008g01120	VIT_05s0062g00270	VIT_06s0004g06010
VIT_02s0025g04460	VIT_02s0025g00650	VIT_03s0038g01410	VIT_05s0020g00970	VIT_04s0008g01140	VIT_05s0062g00300	VIT_06s0004g06030
VIT_02s0025g04470	VIT_02s0025g00720	VIT_03s0038g01420	VIT_05s0020g01040	VIT_04s0008g01150	VIT_05s0062g00310	VIT_06s0004g06080
VIT_02s0025g04540	VIT_02s0025g00740	VIT_03s0038g01430	VIT_05s0020g01070	VIT_04s0008g01190	VIT_05s0062g00610	VIT_06s0004g06130
VIT_02s0025g04560	VIT_02s0025g00780	VIT_03s0038g01510	VIT_05s0020g01090	VIT_04s0008g01210	VIT_05s0062g00640	VIT_06s0004g06290
VIT_02s0025g04600	VIT_02s0025g00810	VIT_03s0038g01650	VIT_05s0020g01120	VIT_04s0008g01220	VIT_05s0062g00720	VIT_06s0004g06480
VIT_02s0025g04660	VIT_02s0025g00840	VIT_03s0038g01670	VIT_05s0020g01150	VIT_04s0008g01250	VIT_05s0062g00740	VIT_06s0004g06570
VIT_02s0025g04710	VIT_02s0025g00870	VIT_03s0038g01830	VIT_05s0020g01240	VIT_04s0008g01380	VIT_05s0062g01010	VIT_06s0004g06640
VIT_02s0025g04750	VIT_02s0025g00880	VIT_03s0038g01930	VIT_05s0020g01270	VIT_04s0008g01490	VIT_05s0062g01100	VIT_06s0004g06660
VIT_02s0025g04780	VIT_02s0025g00900	VIT_03s0038g01950	VIT_05s0020g01310	VIT_04s0008g01510	VIT_05s0062g01110	VIT_06s0004g06680
VIT_02s0025g04790	VIT_02s0025g00910	VIT_03s0038g02010	VIT_05s0020g01350	VIT_04s0008g01550	VIT_05s0062g01260	VIT_06s0004g06810
VIT_02s0025g04850	VIT_02s0025g00960	VIT_03s0038g02040	VIT_05s0020g01400	VIT_04s0008g01580	VIT_05s0062g01270	VIT_06s0004g06840
VIT_02s0025g04860	VIT_02s0025g00970	VIT_03s0038g02090	VIT_05s0020g01420	VIT_04s0008g01650	VIT_05s0077g00280	VIT_06s0004g06850
VIT_02s0025g04870	VIT_02s0025g00980	VIT_03s0038g02110	VIT_05s0020g01640	VIT_04s0008g01680	VIT_05s0077g00500	VIT_06s0004g06950
VIT_02s0025g04880	VIT_02s0025g01000	VIT_03s0038g02120	VIT_05s0020g01910	VIT_04s0008g01700	VIT_05s0077g00520	VIT_06s0004g06960
VIT_02s0025g04890	VIT_02s0025g01010	VIT_03s0038g02140	VIT_05s0020g01930	VIT_04s0008g01710	VIT_05s0077g00540	VIT_06s0004g07200
VIT_02s0025g04910	VIT_02s0025g01020	VIT_03s0038g02170	VIT_05s0020g01960	VIT_04s0008g01740	VIT_05s0077g00850	VIT_06s0004g07220
VIT_02s0025g04980	VIT_02s0025g01040	VIT_03s0038g02180	VIT_05s0020g01980	VIT_04s0008g01800	VIT_05s0077g00870	VIT_06s0004g07240
VIT_02s0025g05030	VIT_02s0025g01050	VIT_03s0038g02190	VIT_05s0020g02170	VIT_04s0008g01820	VIT_05s0077g01000	VIT_06s0004g07250
VIT_02s0025g05100	VIT_02s0025g01080	VIT_03s0038g02220	VIT_05s0020g02200	VIT_04s0008g01870	VIT_05s0077g01130	VIT_06s0004g07270
VIT_02s0025g05110	VIT_02s0025g01090	VIT_03s0038g02290	VIT_05s0020g02230	VIT_04s0008g01880	VIT_05s0077g01140	VIT_06s0004g07280
VIT_02s0025g05130	VIT_02s0025g01100	VIT_03s0038g02310	VIT_05s0020g02250	VIT_04s0008g01910	VIT_05s0077g01150	VIT_06s0004g07380
VIT_02s0025g05160	VIT_02s0025g01200	VIT_03s0038g02390	VIT_05s0020g02290	VIT_04s0008g01950	VIT_05s0077g01210	VIT_06s0004g07500
VIT_02s0033g00130	VIT_02s0025g01220	VIT_03s0038g02400	VIT_05s0020g02500	VIT_04s0008g01960	VIT_05s0077g01250	VIT_06s0004g07550
VIT_02s0033g00290	VIT_02s0025g01240	VIT_03s0038g02440	VIT_05s0020g02550	VIT_04s0008g01970	VIT_05s0077g01270	VIT_06s0004g07680
VIT_02s0033g00320	VIT_02s0025g01260	VIT_03s0038g02450	VIT_05s0020g02690	VIT_04s0008g02000	VIT_05s0077g01290	VIT_06s0004g07750
VIT_02s0033g00520	VIT_02s0025g01280	VIT_03s0038g02490	VIT_05s0020g02770	VIT_04s0008g02050	VIT_05s0077g01300	VIT_06s0004g07770
VIT_02s0033g00540	VIT_02s0025g01310	VIT_03s0038g02660	VIT_05s0020g02810	VIT_04s0008g02110	VIT_05s0077g01330	VIT_06s0004g07790
VIT_02s0033g00550	VIT_02s0025g01320	VIT_03s0038g02770	VIT_05s0020g02880	VIT_04s0008g02230	VIT_05s0077g01520	VIT_06s0004g07870
VIT_02s0033g00750	VIT_02s0025g01330	VIT_03s0038g02790	VIT_05s0020g02890	VIT_04s0008g02340	VIT_05s0077g01550	VIT_06s0004g07920
VIT_02s0033g00920	VIT_02s0025g01350	VIT_03s0038g02800	VIT_05s0020g02920	VIT_04s0008g02380	VIT_05s0077g01570	VIT_06s0004g07960
VIT_02s0033g01170	VIT_02s0025g01370	VIT_03s0038g02850	VIT_05s0020g03010	VIT_04s0008g02390	VIT_05s0077g01600	VIT_06s0004g08080
VIT_02s0033g01190	VIT_02s0025g01380	VIT_03s0038g02880	VIT_05s0020g03040	VIT_04s0008g02510	VIT_05s0077g01630	VIT_06s0004g08090
VIT_02s0033g01210	VIT_02s0025g01400	VIT_03s0038g02910	VIT_05s0020g03050	VIT_04s0008g02520	VIT_05s0077g01650	VIT_06s0004g08190
VIT_02s0033g01290	VIT_02s0025g01410	VIT_03s0038g02920	VIT_05s0020g03100	VIT_04s0008g02590	VIT_05s0077g01680	VIT_06s0004g08230
VIT_02s0033g01310	VIT_02s0025g01430	VIT_03s0038g02980	VIT_05s0020g03250	VIT_04s0008g02610	VIT_05s0077g01700	VIT_06s0004g08440
VIT_02s0033g01340	VIT_02s0025g01470	VIT_03s0038g03040	VIT_05s0020g03270	VIT_04s0008g02710	VIT_05s0077g01820	VIT_06s0009g00320
VIT_02s0033g01370	VIT_02s0025g01520	VIT_03s0038g03070	VIT_05s0020g03280	VIT_04s0008g02750	VIT_05s0077g01910	VIT_06s0009g00370
VIT_02s0033g01380	VIT_02s0025g01560	VIT_03s0038g03080	VIT_05s0020g03300	VIT_04s0008g02760	VIT_05s0077g02000	VIT_06s0009g00410
VIT_02s0033g01410	VIT_02s0025g01570	VIT_03s0038g03090	VIT_05s0020g03330	VIT_04s0008g02770	VIT_05s0077g02010	VIT_06s0009g00810
VIT_02s0087g00010	VIT_02s0025g01580	VIT_03s0038g03140	VIT_05s0020g03360	VIT_04s0008g02800	VIT_05s0077g02020	VIT_06s0009g00820
VIT_02s0087g00240	VIT_02s0025g01590	VIT_03s0038g03150	VIT_05s0020g03370	VIT_04s0008g02860	VIT_05s0077g02190	VIT_06s0009g00980
VIT_02s0087g00320	VIT_02s0025g01600	VIT_03s0038g03170	VIT_05s0020g03380	VIT_04s0008g02890	VIT_05s0077g02270	VIT_06s0009g01110
VIT_02s0087g00370	VIT_02s0025g01610	VIT_03s0038g03180	VIT_05s0020g03530	VIT_04s0008g02900	VIT_05s0077g02320	VIT_06s0009g01470
VIT_02s0087g00400	VIT_02s0025g01640	VIT_03s0038g03240	VIT_05s0020g03750	VIT_04s0008g02960	VIT_05s0077g02330	VIT_06s0009g01640
VIT_02s0087g00500	VIT_02s0025g01690	VIT_03s0038g03320	VIT_05s0020g03910	VIT_04s0008g03190	VIT_05s0094g00270	VIT_06s0009g02420
VIT_02s0087g00560	VIT_02s0025g01700	VIT_03s0038g03350	VIT_05s0020g03980	VIT_04s0008g03200	VIT_05s0094g00280	VIT_06s0009g02500
VIT_02s0087g00570	VIT_02s0025g01710	VIT_03s0038g03360	VIT_05s0020g04010	VIT_04s0008g03240	VIT_05s0094g00620	VIT_06s0009g02840
VIT_02s0087g00610	VIT_02s0025g01720	VIT_03s0038g03370	VIT_05s0020g04070	VIT_04s0008g03270	VIT_05s0094g00770	VIT_06s0009g03260
VIT_02s0087g00710	VIT_02s0025g01730	VIT_03s0038g03410	VIT_05s0020g04110	VIT_04s0008g03380	VIT_05s0094g00920	VIT_06s0009g03430
VIT_02s0087g00720	VIT_02s0025g01740	VIT_03s0038g03430	VIT_05s0020g04130	VIT_04s0008g03400	VIT_05s0094g00950	VIT_06s0009g03540
VIT_02s0087g00750	VIT_02s0025g01770	VIT_03s0038g03530	VIT_05s0020g04220	VIT_04s0008g03480	VIT_05s0094g01020	VIT_06s0009g03670
VIT_02s0087g00810	VIT_02s0025g01780	VIT_03s0038g03570	VIT_05s0020g04260	VIT_04s0008g03530	VIT_05s0094g01030	VIT_06s0061g00100
VIT_02s0087g00880	VIT_02s0025g01790	VIT_03s0038g03580	VIT_05s0020g04380	VIT_04s0008g03590	VIT_05s0094g01040	VIT_06s0061g00310
VIT_02s0087g00910	VIT_02s0025g01840	VIT_03s0038g03590	VIT_05s0020g04420	VIT_04s0008g03640	VIT_05s0094g01050	VIT_06s0061g00320
VIT_02s0087g01010	VIT_02s0025g01850	VIT_03s0038g03660	VIT_05s0020g04440	VIT_04s0008g03770	VIT_05s0094g01130	VIT_06s0061g00440
VIT_02s0087g01020	VIT_02s0025g01860	VIT_03s0038g03700	VIT_05s0020g04480	VIT_04s0008g03840	VIT_05s0094g01180	VIT_06s0061g00500
VIT_02s0109g00080	VIT_02s0025g01870	VIT_03s0038g03710	VIT_05s0020g04490	VIT_04s0008g03930	VIT_05s0094g01190	VIT_06s0061g00550
VIT_02s0109g00310	VIT_02s0025g01880	VIT_03s0038g03770	VIT_05s0020g04500	VIT_04s0008g03980	VIT_05s0094g01210	VIT_06s0061g00640
VIT_02s0109g00430	VIT_02s0025g01890	VIT_03s0038g03920	VIT_05s0020g04540	VIT_04s0008g03990	VIT_05s0094g01260	VIT_06s0061g00720
VIT_02s0154g00010	VIT_02s0025g01910	VIT_03s0038g03940	VIT_05s0020g04620	VIT_04s0008g04000	VIT_05s0094g01300	VIT_06s0061g00890
VIT_02s0154g00060	VIT_02s0025g01950	VIT_03s0038g03970	VIT_05s0020g04750	VIT_04s0008g04040	VIT_05s0094g01310	VIT_06s0061g00950
VIT_02s0154g00090	VIT_02s0025g01990	VIT_03s0038g04100	VIT_05s0020g04780	VIT_04s0008g04060	VIT_05s0094g01440	VIT_06s0061g00960
VIT_02s0154g00100	VIT_02s0025g02080	VIT_03s0038g04120	VIT_05s0020g04840	VIT_04s0008g04090	VIT_05s0094g01570	VIT_06s0061g00970
VIT_02s0154g00110	VIT_02s0025g02100	VIT_03s0038g04170	VIT_05s0020g04930	VIT_04s0008g04120	VIT_05s0094g01590	VIT_06s0061g01000
VIT_02s0154g00140	VIT_02s0025g02140	VIT_03s0038g04200	VIT_05s0020g04940	VIT_04s0008g04150	VIT_05s0102g00050	VIT_06s0061g01010
VIT_02s0154g00160	VIT_02s0025g02170	VIT_03s0038g04210	VIT_05s0020g05030	VIT_04s0008g04200	VIT_05s0102g00070	VIT_06s0061g01110
VIT_02s0154g00260	VIT_02s0025g02190	VIT_03s0038g04330	VIT_05s0020g05060	VIT_04s0008g04210	VIT_05s0102g00450	VIT_06s0061g01250
VIT_02s0154g00290	VIT_02s0025g02310	VIT_03s0038g04370	VIT_05s0029g00040	VIT_04s0008g04230	VIT_05s0102g00600	VIT_06s0080g00090
VIT_02s0154g00300	VIT_02s0025g02320	VIT_03s0038g04390	VIT_05s0029g00140	VIT_04s0008g04250	VIT_05s0102g00620	VIT_06s0080g00120
VIT_02s0154g00310	VIT_02s0025g02330	VIT_03s0038g04410	VIT_05s0029g00510	VIT_04s0008g04260	VIT_05s0102g00710	VIT_06s0080g00150
VIT_02s0154g00320	VIT_02s0025g02410	VIT_03s0038g04570	VIT_05s0029g00690	VIT_04s0008g04470	VIT_05s0102g00750	VIT_06s0080g00210
VIT_02s0154g00350	VIT_02s0025g02460	VIT_03s0038g04590	VIT_05s0029g00870	VIT_04s0008g04480	VIT_05s0102g00850	VIT_06s0080g00260
VIT_02s0154g00410	VIT_02s0025g02490	VIT_03s0038g04690	VIT_05s0029g01430	VIT_04s0008g04530	VIT_05s0102g00860	VIT_06s0080g00310
VIT_02s0154g00480	VIT_02s0025g02500	VIT_03s0038g04720	VIT_05s0049g00010	VIT_04s0008g04670	VIT_05s0102g00900	VIT_06s0080g00570
VIT_02s0154g00490	VIT_02s0025g02560	VIT_03s0063g00020	VIT_05s0049g00100	VIT_04s0008g04790	VIT_05s0102g00910	VIT_06s0080g00600
VIT_02s0154g00580	VIT_02s0025g02570	VIT_03s0063g00050	VIT_05s0049g00270	VIT_04s0008g04810	VIT_05s0102g01090	VIT_06s0080g00680
VIT_02s0234g00010	VIT_02s0025g02590	VIT_03s0063g00100	VIT_05s0049g00280	VIT_04s0008g04820	VIT_05s0102g01100	VIT_06s0080g00700
VIT_02s0234g00070	VIT_02s0025g02620	VIT_03s0063g00180	VIT_05s0049g00300	VIT_04s0008g04840	VIT_05s0102g01130	VIT_06s0080g00710
VIT_02s0234g00130	VIT_02s0025g02640	VIT_03s0063g00200	VIT_05s0049g00330	VIT_04s0008g04920	VIT_05s0124g00280	VIT_06s0080g00720
VIT_02s0236g00040	VIT_02s0025g02650	VIT_03s0063g00210	VIT_05s0049g00340	VIT_04s0008g04970	VIT_05s0124g00460	VIT_06s0080g00730
VIT_02s0236g00060	VIT_02s0025g02670	VIT_03s0063g00220	VIT_05s0049g00350	VIT_04s0008g04980	VIT_05s0124g00600	VIT_06s0080g00780
VIT_02s0236g00070	VIT_02s0025g02690	VIT_03s0063g00240	VIT_05s0049g00370	VIT_04s0008g05080	VIT_05s0124g00670	VIT_06s0080g00810
VIT_02s0236g00090	VIT_02s0025g02700	VIT_03s0063g00250	VIT_05s0049g00410	VIT_04s0008g05110	VIT_05s0124g00720	VIT_06s0080g00910
VIT_02s0241g00050	VIT_02s0025g02790	VIT_03s0063g00260	VIT_05s0049g00550	VIT_04s0008g05120	VIT_05s0136g00140	VIT_06s0080g01000
VIT_02s0241g00060	VIT_02s0025g02820	VIT_03s0063g00290	VIT_05s0049g00610	VIT_04s0008g05130	VIT_05s0165g00130	VIT_06s0080g01020
VIT_02s0241g00100	VIT_02s0025g02840	VIT_03s0063g00400	VIT_05s0049g00720	VIT_04s0008g05150	VIT_05s0165g00160	VIT_06s0080g01090
VIT_03s0017g00100	VIT_02s0025g02850	VIT_03s0063g00450	VIT_05s0049g00770	VIT_04s0008g05200	VIT_06s0004g00070	VIT_07s0005g00060
VIT_03s0017g00270	VIT_02s0025g02860	VIT_03s0063g00460	VIT_05s0049g00780	VIT_04s0008g05250	VIT_06s0004g00260	VIT_07s0005g00170
VIT_03s0017g00540	VIT_02s0025g02870	VIT_03s0063g00480	VIT_05s0049g00800	VIT_04s0008g05260	VIT_06s0004g00490	VIT_07s0005g00390
VIT_03s0017g00600	VIT_02s0025g02880	VIT_03s0063g00560	VIT_05s0049g00930	VIT_04s0008g05310	VIT_06s0004g00690	VIT_07s0005g00730
VIT_03s0017g00620	VIT_02s0025g02920	VIT_03s0063g00580	VIT_05s0049g00940	VIT_04s0008g05320	VIT_06s0004g00760	VIT_07s0005g00740
VIT_03s0017g00640	VIT_02s0025g03000	VIT_03s0063g00590	VIT_05s0049g00950	VIT_04s0008g05350	VIT_06s0004g00770	VIT_07s0005g00870
VIT_03s0017g00660	VIT_02s0025g03010	VIT_03s0063g00620	VIT_05s0049g00970	VIT_04s0008g05420	VIT_06s0004g00820	VIT_07s0005g01020
VIT_03s0017g00830	VIT_02s0025g03020	VIT_03s0063g00700	VIT_05s0049g00980	VIT_04s0008g05510	VIT_06s0004g00980	VIT_07s0005g01080
VIT_03s0017g00900	VIT_02s0025g03100	VIT_03s0063g00710	VIT_05s0049g01020	VIT_04s0008g05550	VIT_06s0004g00990	VIT_07s0005g01140
VIT_03s0017g00920	VIT_02s0025g03170	VIT_03s0063g00720	VIT_05s0049g01070	VIT_04s0008g05700	VIT_06s0004g01010	VIT_07s0005g01210
VIT_03s0017g00930	VIT_02s0025g03180	VIT_03s0063g00730	VIT_05s0049g01080	VIT_04s0008g05760	VIT_06s0004g01050	VIT_07s0005g01310
VIT_03s0017g01040	VIT_02s0025g03190	VIT_03s0063g00750	VIT_05s0049g01100	VIT_04s0008g05770	VIT_06s0004g01110	VIT_07s0005g01320
VIT_03s0017g01090	VIT_02s0025g03200	VIT_03s0063g00790	VIT_05s0049g01120	VIT_04s0008g05810	VIT_06s0004g01180	VIT_07s0005g01350
VIT_03s0017g01210	VIT_02s0025g03260	VIT_03s0063g00860	VIT_05s0049g01410	VIT_04s0008g05830	VIT_06s0004g01230	VIT_07s0005g01360
VIT_03s0017g01270	VIT_02s0025g03290	VIT_03s0063g00870	VIT_05s0049g01550	VIT_04s0008g05860	VIT_06s0004g01250	VIT_07s0005g01500
VIT_03s0017g01280	VIT_02s0025g03300	VIT_03s0063g00880	VIT_05s0049g01620	VIT_04s0008g05890	VIT_06s0004g01260	VIT_07s0005g01510
VIT_03s0017g01320	VIT_02s0025g03310	VIT_03s0063g00970	VIT_05s0049g01650	VIT_04s0008g05930	VIT_06s0004g01270	VIT_07s0005g01700
VIT_03s0017g01330	VIT_02s0025g03330	VIT_03s0063g01010	VIT_05s0049g01760	VIT_04s0008g05960	VIT_06s0004g01390	VIT_07s0005g01710
VIT_03s0017g01360	VIT_02s0025g03390	VIT_03s0063g01040	VIT_05s0049g01950	VIT_04s0008g06000	VIT_06s0004g01420	VIT_07s0005g01790
VIT_03s0017g01370	VIT_02s0025g03450	VIT_03s0063g01060	VIT_05s0049g01980	VIT_04s0008g06040	VIT_06s0004g01430	VIT_07s0005g01830
VIT_03s0017g01450	VIT_02s0025g03510	VIT_03s0063g01080	VIT_05s0049g02070	VIT_04s0008g06140	VIT_06s0004g01480	VIT_07s0005g01920
VIT_03s0017g01460	VIT_02s0025g03520	VIT_03s0063g01140	VIT_05s0049g02080	VIT_04s0008g06150	VIT_06s0004g01560	VIT_07s0005g01950
VIT_03s0017g01490	VIT_02s0025g03530	VIT_03s0063g01150	VIT_05s0051g00010	VIT_04s0008g06250	VIT_06s0004g01670	VIT_07s0005g01970
VIT_03s0017g01500	VIT_02s0025g03540	VIT_03s0063g01160	VIT_05s0051g00110	VIT_04s0008g06570	VIT_06s0004g01730	VIT_07s0005g01980
VIT_03s0017g01710	VIT_02s0025g03600	VIT_03s0063g01180	VIT_05s0051g00130	VIT_04s0008g06690	VIT_06s0004g01750	VIT_07s0005g02010
VIT_03s0017g01830	VIT_02s0025g03610	VIT_03s0063g01210	VIT_05s0051g00380	VIT_04s0008g07020	VIT_06s0004g01770	VIT_07s0005g02040
VIT_03s0017g01990	VIT_02s0025g03630	VIT_03s0063g01230	VIT_05s0051g00540	VIT_04s0008g07080	VIT_06s0004g01890	VIT_07s0005g02050
VIT_03s0017g02060	VIT_02s0025g03640	VIT_03s0063g01290	VIT_05s0051g00670	VIT_04s0008g07330	VIT_06s0004g01910	VIT_07s0005g02080
VIT_03s0017g02110	VIT_02s0025g03650	VIT_03s0063g01310	VIT_05s0051g00680	VIT_04s0008g07340	VIT_06s0004g01970	VIT_07s0005g02110
VIT_03s0017g02120	VIT_02s0025g03660	VIT_03s0063g01330	VIT_05s0051g00690	VIT_04s0023g00050	VIT_06s0004g01990	VIT_07s0005g02130
VIT_03s0017g02170	VIT_02s0025g03680	VIT_03s0063g01370	VIT_05s0062g00240	VIT_04s0023g00080	VIT_06s0004g02100	VIT_07s0005g02180
VIT_03s0017g02240	VIT_02s0025g03710	VIT_03s0063g01380	VIT_05s0062g00610	VIT_04s0023g00110	VIT_06s0004g02120	VIT_07s0005g02200
VIT_03s0017g02260	VIT_02s0025g03720	VIT_03s0063g01460	VIT_05s0062g00640	VIT_04s0023g00320	VIT_06s0004g02140	VIT_07s0005g02220
VIT_03s0017g02280	VIT_02s0025g03740	VIT_03s0063g01480	VIT_05s0062g00720	VIT_04s0023g00410	VIT_06s0004g02330	VIT_07s0005g02440
VIT_03s0017g02310	VIT_02s0025g03750	VIT_03s0063g01520	VIT_05s0062g00740	VIT_04s0023g00430	VIT_06s0004g02530	VIT_07s0005g02490
VIT_03s0017g02320	VIT_02s0025g03760	VIT_03s0063g01530	VIT_05s0062g00830	VIT_04s0023g00760	VIT_06s0004g02560	VIT_07s0005g02560
VIT_03s0038g00220	VIT_02s0025g03770	VIT_03s0063g01550	VIT_05s0062g00890	VIT_04s0023g00830	VIT_06s0004g02850	VIT_07s0005g02570
VIT_03s0038g00230	VIT_02s0025g03780	VIT_03s0063g01630	VIT_05s0062g01010	VIT_04s0023g00860	VIT_06s0004g02930	VIT_07s0005g02710
VIT_03s0038g00250	VIT_02s0025g03970	VIT_03s0063g01730	VIT_05s0062g01110	VIT_04s0023g00950	VIT_06s0004g03080	VIT_07s0005g03030
VIT_03s0038g00270	VIT_02s0025g04000	VIT_03s0063g01770	VIT_05s0062g01260	VIT_04s0023g00990	VIT_06s0004g03120	VIT_07s0005g03060
VIT_03s0038g00280	VIT_02s0025g04010	VIT_03s0063g01780	VIT_05s0062g01270	VIT_04s0023g01070	VIT_06s0004g03550	VIT_07s0005g03130
VIT_03s0038g00340	VIT_02s0025g04020	VIT_03s0063g01790	VIT_05s0062g01360	VIT_04s0023g01100	VIT_06s0004g03650	VIT_07s0005g03140
VIT_03s0038g00360	VIT_02s0025g04060	VIT_03s0063g01820	VIT_05s0077g00060	VIT_04s0023g01140	VIT_06s0004g03660	VIT_07s0005g03150
VIT_03s0038g00490	VIT_02s0025g04080	VIT_03s0063g01850	VIT_05s0077g00280	VIT_04s0023g01210	VIT_06s0004g03750	VIT_07s0005g03340
VIT_03s0038g00500	VIT_02s0025g04130	VIT_03s0063g01860	VIT_05s0077g00500	VIT_04s0023g01330	VIT_06s0004g03820	VIT_07s0005g03410
VIT_03s0038g00550	VIT_02s0025g04170	VIT_03s0063g01870	VIT_05s0077g00540	VIT_04s0023g01380	VIT_06s0004g03830	VIT_07s0005g03530
VIT_03s0038g00570	VIT_02s0025g04180	VIT_03s0063g01910	VIT_05s0077g00850	VIT_04s0023g01600	VIT_06s0004g03910	VIT_07s0005g03700
VIT_03s0038g00700	VIT_02s0025g04200	VIT_03s0063g01930	VIT_05s0077g00870	VIT_04s0023g01610	VIT_06s0004g03920	VIT_07s0005g03960
VIT_03s0038g00740	VIT_02s0025g04250	VIT_03s0063g01960	VIT_05s0077g01000	VIT_04s0023g01660	VIT_06s0004g03930	VIT_07s0005g04330
VIT_03s0038g00910	VIT_02s0025g04280	VIT_03s0063g01970	VIT_05s0077g01070	VIT_04s0023g01700	VIT_06s0004g03960	VIT_07s0005g04340
VIT_03s0038g00920	VIT_02s0025g04290	VIT_03s0063g02030	VIT_05s0077g01130	VIT_04s0023g01710	VIT_06s0004g03980	VIT_07s0005g04390
VIT_03s0038g00940	VIT_02s0025g04300	VIT_03s0063g02040	VIT_05s0077g01140	VIT_04s0023g01720	VIT_06s0004g04010	VIT_07s0005g04480
VIT_03s0038g00950	VIT_02s0025g04310	VIT_03s0063g02090	VIT_05s0077g01150	VIT_04s0023g01850	VIT_06s0004g04050	VIT_07s0005g04510
VIT_03s0038g01320	VIT_02s0025g04340	VIT_03s0063g02130	VIT_05s0077g01210	VIT_04s0023g01890	VIT_06s0004g04130	VIT_07s0005g04570
VIT_03s0038g01330	VIT_02s0025g04350	VIT_03s0063g02240	VIT_05s0077g01270	VIT_04s0023g01910	VIT_06s0004g04150	VIT_07s0005g04580
VIT_03s0038g01350	VIT_02s0025g04360	VIT_03s0063g02250	VIT_05s0077g01290	VIT_04s0023g01920	VIT_06s0004g04180	VIT_07s0005g04770
VIT_03s0038g01390	VIT_02s0025g04390	VIT_03s0063g02340	VIT_05s0077g01300	VIT_04s0023g02020	VIT_06s0004g04210	VIT_07s0005g04890
VIT_03s0038g01400	VIT_02s0025g04410	VIT_03s0063g02360	VIT_05s0077g01330	VIT_04s0023g02130	VIT_06s0004g04400	VIT_07s0005g05420
VIT_03s0038g01410	VIT_02s0025g04420	VIT_03s0063g02370	VIT_05s0077g01520	VIT_04s0023g02160	VIT_06s0004g04470	VIT_07s0005g05680
VIT_03s0038g01420	VIT_02s0025g04440	VIT_03s0063g02380	VIT_05s0077g01600	VIT_04s0023g02170	VIT_06s0004g04550	VIT_07s0005g05960
VIT_03s0038g01430	VIT_02s0025g04460	VIT_03s0063g02390	VIT_05s0077g01630	VIT_04s0023g02200	VIT_06s0004g04650	VIT_07s0005g06000
VIT_03s0038g01480	VIT_02s0025g04490	VIT_03s0063g02400	VIT_05s0077g01650	VIT_04s0023g02210	VIT_06s0004g04700	VIT_07s0005g06110
VIT_03s0038g01510	VIT_02s0025g04570	VIT_03s0063g02470	VIT_05s0077g01700	VIT_04s0023g02230	VIT_06s0004g04790	VIT_07s0005g06460
VIT_03s0038g01520	VIT_02s0025g04580	VIT_03s0063g02530	VIT_05s0077g01720	VIT_04s0023g02240	VIT_06s0004g05020	VIT_07s0005g06500
VIT_03s0038g01590	VIT_02s0025g04600	VIT_03s0063g02610	VIT_05s0077g01730	VIT_04s0023g02260	VIT_06s0004g05050	VIT_07s0005g06620
VIT_03s0038g01610	VIT_02s0025g04610	VIT_03s0063g02650	VIT_05s0077g01820	VIT_04s0023g02380	VIT_06s0004g05090	VIT_07s0031g00250
VIT_03s0038g01620	VIT_02s0025g04620	VIT_03s0088g00010	VIT_05s0077g01910	VIT_04s0023g02430	VIT_06s0004g05200	VIT_07s0031g00290
VIT_03s0038g01670	VIT_02s0025g04660	VIT_03s0088g00040	VIT_05s0077g01930	VIT_04s0023g02450	VIT_06s0004g05240	VIT_07s0031g00350
VIT_03s0038g01740	VIT_02s0025g04700	VIT_03s0088g00160	VIT_05s0077g02000	VIT_04s0023g02480	VIT_06s0004g05260	VIT_07s0031g00460
VIT_03s0038g01750	VIT_02s0025g04710	VIT_03s0088g00260	VIT_05s0077g02010	VIT_04s0023g02490	VIT_06s0004g05270	VIT_07s0031g00500
VIT_03s0038g01760	VIT_02s0025g04720	VIT_03s0088g00270	VIT_05s0077g02020	VIT_04s0023g02610	VIT_06s0004g05340	VIT_07s0031g00530
VIT_03s0038g01780	VIT_02s0025g04730	VIT_03s0088g00290	VIT_05s0077g02150	VIT_04s0023g02690	VIT_06s0004g05460	VIT_07s0031g00710
VIT_03s0038g01830	VIT_02s0025g04780	VIT_03s0088g00320	VIT_05s0077g02190	VIT_04s0023g02730	VIT_06s0004g05650	VIT_07s0031g00850
VIT_03s0038g01930	VIT_02s0025g04790	VIT_03s0088g00410	VIT_05s0077g02270	VIT_04s0023g02760	VIT_06s0004g05760	VIT_07s0031g00860
VIT_03s0038g01990	VIT_02s0025g04850	VIT_03s0088g00490	VIT_05s0077g02330	VIT_04s0023g02770	VIT_06s0004g05770	VIT_07s0031g00870
VIT_03s0038g02000	VIT_02s0025g04870	VIT_03s0088g00620	VIT_05s0094g00090	VIT_04s0023g02790	VIT_06s0004g05790	VIT_07s0031g00880
VIT_03s0038g02040	VIT_02s0025g04880	VIT_03s0088g00730	VIT_05s0094g00280	VIT_04s0023g02830	VIT_06s0004g06010	VIT_07s0031g00900
VIT_03s0038g02090	VIT_02s0025g04890	VIT_03s0088g00780	VIT_05s0094g00320	VIT_04s0023g02900	VIT_06s0004g06030	VIT_07s0031g01010
VIT_03s0038g02160	VIT_02s0025g04910	VIT_03s0088g00810	VIT_05s0094g00620	VIT_04s0023g03010	VIT_06s0004g06080	VIT_07s0031g01050
VIT_03s0038g02180	VIT_02s0025g04920	VIT_03s0088g01140	VIT_05s0094g00770	VIT_04s0023g03030	VIT_06s0004g06130	VIT_07s0031g01070
VIT_03s0038g02220	VIT_02s0025g04960	VIT_03s0088g01160	VIT_05s0094g00920	VIT_04s0023g03040	VIT_06s0004g06290	VIT_07s0031g01120
VIT_03s0038g02280	VIT_02s0025g04980	VIT_03s0088g01180	VIT_05s0094g01020	VIT_04s0023g03070	VIT_06s0004g06480	VIT_07s0031g01130
VIT_03s0038g02290	VIT_02s0025g05100	VIT_03s0088g01200	VIT_05s0094g01030	VIT_04s0023g03110	VIT_06s0004g06570	VIT_07s0031g01250
VIT_03s0038g02330	VIT_02s0025g05110	VIT_03s0088g01220	VIT_05s0094g01040	VIT_04s0023g03130	VIT_06s0004g06580	VIT_07s0031g01260
VIT_03s0038g02370	VIT_02s0025g05120	VIT_03s0088g01240	VIT_05s0094g01050	VIT_04s0023g03230	VIT_06s0004g06640	VIT_07s0031g01330
VIT_03s0038g02440	VIT_02s0033g00130	VIT_03s0088g01250	VIT_05s0094g01120	VIT_04s0023g03260	VIT_06s0004g06650	VIT_07s0031g01380
VIT_03s0038g02450	VIT_02s0033g00180	VIT_03s0091g00040	VIT_05s0094g01130	VIT_04s0023g03330	VIT_06s0004g06660	VIT_07s0031g01390
VIT_03s0038g02480	VIT_02s0033g00270	VIT_03s0091g00130	VIT_05s0094g01190	VIT_04s0023g03360	VIT_06s0004g06680	VIT_07s0031g01430
VIT_03s0038g02490	VIT_02s0033g00290	VIT_03s0091g00160	VIT_05s0094g01200	VIT_04s0023g03470	VIT_06s0004g06810	VIT_07s0031g01460
VIT_03s0038g02550	VIT_02s0033g00660	VIT_03s0091g00180	VIT_05s0094g01260	VIT_04s0023g03510	VIT_06s0004g06840	VIT_07s0031g01530
VIT_03s0038g02660	VIT_02s0033g00770	VIT_03s0091g00240	VIT_05s0094g01300	VIT_04s0023g03540	VIT_06s0004g06850	VIT_07s0031g01540
VIT_03s0038g02680	VIT_02s0033g00790	VIT_03s0091g00260	VIT_05s0094g01310	VIT_04s0023g03600	VIT_06s0004g06950	VIT_07s0031g01710
VIT_03s0038g02730	VIT_02s0033g00800	VIT_03s0091g00280	VIT_05s0094g01350	VIT_04s0023g03610	VIT_06s0004g06960	VIT_07s0031g01910
VIT_03s0038g02740	VIT_02s0033g00920	VIT_03s0091g00310	VIT_05s0094g01440	VIT_04s0023g03650	VIT_06s0004g07200	VIT_07s0031g01920
VIT_03s0038g02840	VIT_02s0033g01110	VIT_03s0091g00410	VIT_05s0094g01520	VIT_04s0023g03710	VIT_06s0004g07220	VIT_07s0031g02140
VIT_03s0038g02850	VIT_02s0033g01120	VIT_03s0091g00450	VIT_05s0094g01570	VIT_04s0023g03720	VIT_06s0004g07240	VIT_07s0031g02200
VIT_03s0038g02880	VIT_02s0033g01190	VIT_03s0091g00470	VIT_05s0094g01590	VIT_04s0023g03740	VIT_06s0004g07250	VIT_07s0031g02210
VIT_03s0038g02910	VIT_02s0033g01210	VIT_03s0091g00480	VIT_05s0102g00050	VIT_04s0023g03760	VIT_06s0004g07270	VIT_07s0031g02250
VIT_03s0038g02980	VIT_02s0033g01390	VIT_03s0091g00550	VIT_05s0102g00070	VIT_04s0023g03810	VIT_06s0004g07280	VIT_07s0031g02270
VIT_03s0038g03070	VIT_02s0033g01400	VIT_03s0091g00670	VIT_05s0102g00120	VIT_04s0023g03880	VIT_06s0004g07380	VIT_07s0031g02340
VIT_03s0038g03080	VIT_02s0087g00030	VIT_03s0091g00680	VIT_05s0102g00450	VIT_04s0023g03900	VIT_06s0004g07490	VIT_07s0031g02390
VIT_03s0038g03090	VIT_02s0087g00090	VIT_03s0091g00690	VIT_05s0102g00600	VIT_04s0023g03920	VIT_06s0004g07500	VIT_07s0031g02480
VIT_03s0038g03140	VIT_02s0087g00170	VIT_03s0091g00810	VIT_05s0102g00620	VIT_04s0043g00160	VIT_06s0004g07550	VIT_07s0031g02540
VIT_03s0038g03150	VIT_02s0087g00190	VIT_03s0091g01010	VIT_05s0102g00710	VIT_04s0043g00340	VIT_06s0004g07680	VIT_07s0031g02550
VIT_03s0038g03160	VIT_02s0087g00250	VIT_03s0091g01050	VIT_05s0102g00750	VIT_04s0043g00370	VIT_06s0004g07750	VIT_07s0031g02610
VIT_03s0038g03170	VIT_02s0087g00280	VIT_03s0091g01130	VIT_05s0102g00800	VIT_04s0043g00440	VIT_06s0004g07770	VIT_07s0031g02630
VIT_03s0038g03180	VIT_02s0087g00320	VIT_03s0091g01200	VIT_05s0102g00810	VIT_04s0043g00470	VIT_06s0004g07790	VIT_07s0031g02700
VIT_03s0038g03290	VIT_02s0087g00330	VIT_03s0091g01290	VIT_05s0102g00850	VIT_04s0043g00560	VIT_06s0004g07870	VIT_07s0031g02740
VIT_03s0038g03320	VIT_02s0087g00370	VIT_03s0097g00030	VIT_05s0102g00860	VIT_04s0043g00720	VIT_06s0004g07920	VIT_07s0031g02840
VIT_03s0038g03340	VIT_02s0087g00400	VIT_03s0097g00080	VIT_05s0102g01130	VIT_04s0043g00780	VIT_06s0004g07960	VIT_07s0031g02900
VIT_03s0038g03350	VIT_02s0087g00500	VIT_03s0097g00090	VIT_05s0124g00280	VIT_04s0043g00990	VIT_06s0004g08080	VIT_07s0031g02950
VIT_03s0038g03360	VIT_02s0087g00560	VIT_03s0097g00110	VIT_05s0124g00460	VIT_04s0044g00130	VIT_06s0004g08090	VIT_07s0031g03000
VIT_03s0038g03390	VIT_02s0087g00570	VIT_03s0097g00600	VIT_05s0124g00530	VIT_04s0044g00170	VIT_06s0004g08190	VIT_07s0031g03070
VIT_03s0038g03410	VIT_02s0087g00580	VIT_03s0097g00620	VIT_05s0124g00600	VIT_04s0044g00220	VIT_06s0004g08230	VIT_07s0095g00680
VIT_03s0038g03430	VIT_02s0087g00610	VIT_03s0097g00710	VIT_05s0124g00670	VIT_04s0044g00310	VIT_06s0004g08440	VIT_07s0095g00760
VIT_03s0038g03540	VIT_02s0087g00710	VIT_03s0110g00310	VIT_05s0124g00720	VIT_04s0044g00470	VIT_06s0009g00320	VIT_07s0104g00100
VIT_03s0038g03580	VIT_02s0087g00720	VIT_03s0110g00370	VIT_05s0136g00140	VIT_04s0044g00510	VIT_06s0009g00370	VIT_07s0104g00110
VIT_03s0038g03590	VIT_02s0087g00750	VIT_03s0132g00040	VIT_05s0136g00340	VIT_04s0044g00710	VIT_06s0009g00410	VIT_07s0104g00350
VIT_03s0038g03690	VIT_02s0087g00780	VIT_03s0132g00070	VIT_05s0165g00010	VIT_04s0044g00720	VIT_06s0009g00810	VIT_07s0104g00360
VIT_03s0038g03700	VIT_02s0087g00810	VIT_03s0132g00090	VIT_05s0165g00090	VIT_04s0044g00730	VIT_06s0009g00820	VIT_07s0104g00420
VIT_03s0038g03730	VIT_02s0087g00840	VIT_03s0132g00280	VIT_05s0165g00130	VIT_04s0044g00750	VIT_06s0009g00980	VIT_07s0104g00470
VIT_03s0038g03770	VIT_02s0087g00930	VIT_03s0132g00350	VIT_05s0165g00140	VIT_04s0044g00780	VIT_06s0009g01110	VIT_07s0104g00710
VIT_03s0038g03840	VIT_02s0087g01020	VIT_03s0132g00390	VIT_05s0165g00160	VIT_04s0044g00880	VIT_06s0009g01340	VIT_07s0104g01100
VIT_03s0038g03910	VIT_02s0109g00080	VIT_03s0132g00450	VIT_05s0165g00290	VIT_04s0044g01100	VIT_06s0009g01470	VIT_07s0104g01230
VIT_03s0038g03920	VIT_02s0109g00300	VIT_03s0167g00110	VIT_06s0004g00070	VIT_04s0044g01110	VIT_06s0009g01640	VIT_07s0104g01250
VIT_03s0038g04040	VIT_02s0109g00310	VIT_03s0180g00040	VIT_06s0004g00200	VIT_04s0044g01150	VIT_06s0009g02420	VIT_07s0104g01440
VIT_03s0038g04060	VIT_02s0109g00350	VIT_03s0180g00070	VIT_06s0004g00260	VIT_04s0044g01260	VIT_06s0009g02500	VIT_07s0104g01620
VIT_03s0038g04120	VIT_02s0109g00430	VIT_03s0180g00130	VIT_06s0004g00490	VIT_04s0044g01280	VIT_06s0009g02670	VIT_07s0104g01640
VIT_03s0038g04170	VIT_02s0154g00010	VIT_03s0180g00210	VIT_06s0004g00620	VIT_04s0044g01310	VIT_06s0009g02840	VIT_07s0104g01660
VIT_03s0038g04200	VIT_02s0154g00050	VIT_03s0180g00260	VIT_06s0004g00690	VIT_04s0044g01370	VIT_06s0009g03260	VIT_07s0104g01710
VIT_03s0038g04210	VIT_02s0154g00080	VIT_03s0180g00280	VIT_06s0004g00760	VIT_04s0044g01410	VIT_06s0009g03420	VIT_07s0104g01730
VIT_03s0038g04290	VIT_02s0154g00100	VIT_04s0008g00050	VIT_06s0004g00770	VIT_04s0044g01420	VIT_06s0009g03430	VIT_07s0104g01820
VIT_03s0038g04330	VIT_02s0154g00110	VIT_04s0008g00100	VIT_06s0004g00820	VIT_04s0044g01430	VIT_06s0009g03540	VIT_07s0104g01830
VIT_03s0038g04370	VIT_02s0154g00140	VIT_04s0008g00120	VIT_06s0004g01010	VIT_04s0044g01500	VIT_06s0009g03670	VIT_07s0129g00180
VIT_03s0038g04450	VIT_02s0154g00160	VIT_04s0008g00150	VIT_06s0004g01050	VIT_04s0044g01700	VIT_06s0061g00100	VIT_07s0129g00210
VIT_03s0038g04480	VIT_02s0154g00180	VIT_04s0008g00220	VIT_06s0004g01110	VIT_04s0044g01740	VIT_06s0061g00310	VIT_07s0129g00230
VIT_03s0038g04510	VIT_02s0154g00220	VIT_04s0008g00450	VIT_06s0004g01160	VIT_04s0044g01990	VIT_06s0061g00320	VIT_07s0129g00240
VIT_03s0038g04570	VIT_02s0154g00240	VIT_04s0008g00460	VIT_06s0004g01230	VIT_04s0069g00170	VIT_06s0061g00440	VIT_07s0129g00260
VIT_03s0038g04660	VIT_02s0154g00250	VIT_04s0008g00600	VIT_06s0004g01250	VIT_04s0069g00200	VIT_06s0061g00500	VIT_07s0129g00340
VIT_03s0038g04690	VIT_02s0154g00260	VIT_04s0008g00610	VIT_06s0004g01260	VIT_04s0069g00210	VIT_06s0061g00520	VIT_07s0129g00660
VIT_03s0038g04710	VIT_02s0154g00290	VIT_04s0008g00620	VIT_06s0004g01270	VIT_04s0069g00670	VIT_06s0061g00550	VIT_07s0129g00670
VIT_03s0038g04740	VIT_02s0154g00300	VIT_04s0008g00740	VIT_06s0004g01390	VIT_04s0069g00750	VIT_06s0061g00640	VIT_07s0129g00800
VIT_03s0063g00020	VIT_02s0154g00310	VIT_04s0008g00870	VIT_06s0004g01420	VIT_04s0069g00810	VIT_06s0061g00710	VIT_07s0129g00870
VIT_03s0063g00100	VIT_02s0154g00320	VIT_04s0008g00890	VIT_06s0004g01430	VIT_04s0069g00820	VIT_06s0061g00720	VIT_07s0129g00910
VIT_03s0063g00220	VIT_02s0154g00350	VIT_04s0008g00960	VIT_06s0004g01480	VIT_04s0069g00860	VIT_06s0061g00890	VIT_07s0129g00990
VIT_03s0063g00240	VIT_02s0154g00410	VIT_04s0008g01040	VIT_06s0004g01510	VIT_04s0069g00990	VIT_06s0061g00950	VIT_07s0129g01030
VIT_03s0063g00250	VIT_02s0154g00480	VIT_04s0008g01050	VIT_06s0004g01560	VIT_04s0069g01010	VIT_06s0061g00960	VIT_07s0129g01100
VIT_03s0063g00260	VIT_02s0154g00490	VIT_04s0008g01070	VIT_06s0004g01640	VIT_04s0079g00040	VIT_06s0061g00970	VIT_07s0130g00030
VIT_03s0063g00290	VIT_02s0154g00500	VIT_04s0008g01090	VIT_06s0004g01670	VIT_04s0079g00240	VIT_06s0061g01000	VIT_07s0141g00030
VIT_03s0063g00310	VIT_02s0154g00620	VIT_04s0008g01100	VIT_06s0004g01690	VIT_04s0079g00260	VIT_06s0061g01010	VIT_07s0141g00060
VIT_03s0063g00370	VIT_02s0234g00010	VIT_04s0008g01110	VIT_06s0004g01730	VIT_04s0079g00360	VIT_06s0061g01110	VIT_07s0141g00070
VIT_03s0063g00380	VIT_02s0234g00110	VIT_04s0008g01120	VIT_06s0004g01740	VIT_04s0079g00410	VIT_06s0061g01250	VIT_07s0141g00270
VIT_03s0063g00400	VIT_02s0234g00130	VIT_04s0008g01140	VIT_06s0004g01750	VIT_04s0079g00560	VIT_06s0080g00090	VIT_07s0141g00360
VIT_03s0063g00460	VIT_02s0236g00060	VIT_04s0008g01150	VIT_06s0004g01890	VIT_04s0079g00680	VIT_06s0080g00120	VIT_07s0141g00370
VIT_03s0063g00480	VIT_02s0236g00070	VIT_04s0008g01190	VIT_06s0004g01910	VIT_04s0079g00790	VIT_06s0080g00150	VIT_07s0141g00840
VIT_03s0063g00550	VIT_02s0236g00090	VIT_04s0008g01210	VIT_06s0004g01970	VIT_04s0210g00030	VIT_06s0080g00210	VIT_07s0141g00870
VIT_03s0063g00560	VIT_02s0236g00130	VIT_04s0008g01220	VIT_06s0004g01990	VIT_04s0210g00050	VIT_06s0080g00260	VIT_07s0141g00930
VIT_03s0063g00570	VIT_02s0236g00140	VIT_04s0008g01250	VIT_06s0004g02100	VIT_04s0210g00060	VIT_06s0080g00270	VIT_07s0151g00340
VIT_03s0063g00580	VIT_02s0241g00020	VIT_04s0008g01380	VIT_06s0004g02120	VIT_04s0210g00080	VIT_06s0080g00310	VIT_07s0151g00420
VIT_03s0063g00650	VIT_02s0241g00050	VIT_04s0008g01470	VIT_06s0004g02140	VIT_04s0210g00110	VIT_06s0080g00330	VIT_07s0151g00520
VIT_03s0063g00700	VIT_02s0241g00080	VIT_04s0008g01490	VIT_06s0004g02200	VIT_04s0210g00120	VIT_06s0080g00420	VIT_07s0151g00590
VIT_03s0063g00710	VIT_02s0241g00100	VIT_04s0008g01510	VIT_06s0004g02250	VIT_04s0210g00140	VIT_06s0080g00570	VIT_07s0151g00740
VIT_03s0063g00720	VIT_03s0017g00540	VIT_04s0008g01530	VIT_06s0004g02330	VIT_04s0210g00190	VIT_06s0080g00600	VIT_07s0151g00800
VIT_03s0063g00750	VIT_03s0017g00650	VIT_04s0008g01550	VIT_06s0004g02370	VIT_05s0020g00390	VIT_06s0080g00680	VIT_07s0151g00880
VIT_03s0063g00770	VIT_03s0017g00660	VIT_04s0008g01570	VIT_06s0004g02410	VIT_05s0020g00420	VIT_06s0080g00700	VIT_07s0151g01040
VIT_03s0063g00790	VIT_03s0017g00680	VIT_04s0008g01580	VIT_06s0004g02530	VIT_05s0020g00440	VIT_06s0080g00710	VIT_07s0151g01060
VIT_03s0063g00800	VIT_03s0017g00710	VIT_04s0008g01650	VIT_06s0004g02560	VIT_05s0020g00470	VIT_06s0080g00720	VIT_07s0191g00070
VIT_03s0063g00820	VIT_03s0017g00830	VIT_04s0008g01680	VIT_06s0004g02580	VIT_05s0020g00610	VIT_06s0080g00730	VIT_07s0191g00080
VIT_03s0063g00850	VIT_03s0017g01040	VIT_04s0008g01700	VIT_06s0004g02670	VIT_05s0020g00680	VIT_06s0080g00780	VIT_07s0191g00110
VIT_03s0063g00860	VIT_03s0017g01120	VIT_04s0008g01710	VIT_06s0004g02850	VIT_05s0020g00760	VIT_06s0080g00810	VIT_07s0191g00240
VIT_03s0063g00870	VIT_03s0017g01140	VIT_04s0008g01740	VIT_06s0004g02930	VIT_05s0020g00830	VIT_06s0080g00910	VIT_07s0197g00060
VIT_03s0063g01010	VIT_03s0017g01210	VIT_04s0008g01800	VIT_06s0004g03080	VIT_05s0020g00890	VIT_06s0080g01000	VIT_07s0197g00170
VIT_03s0063g01060	VIT_03s0017g01300	VIT_04s0008g01820	VIT_06s0004g03120	VIT_05s0020g00900	VIT_06s0080g01020	VIT_07s0255g00090
VIT_03s0063g01110	VIT_03s0017g01320	VIT_04s0008g01860	VIT_06s0004g03350	VIT_05s0020g00930	VIT_06s0080g01090	VIT_07s0255g00110
VIT_03s0063g01140	VIT_03s0017g01360	VIT_04s0008g01870	VIT_06s0004g03360	VIT_05s0020g00950	VIT_07s0005g00030	VIT_08s0007g00020
VIT_03s0063g01150	VIT_03s0017g01370	VIT_04s0008g01880	VIT_06s0004g03400	VIT_05s0020g00970	VIT_07s0005g00060	VIT_08s0007g00030
VIT_03s0063g01160	VIT_03s0017g01380	VIT_04s0008g01910	VIT_06s0004g03630	VIT_05s0020g01040	VIT_07s0005g00170	VIT_08s0007g00120
VIT_03s0063g01170	VIT_03s0017g01390	VIT_04s0008g01950	VIT_06s0004g03650	VIT_05s0020g01070	VIT_07s0005g00390	VIT_08s0007g00130
VIT_03s0063g01180	VIT_03s0017g01400	VIT_04s0008g01960	VIT_06s0004g03660	VIT_05s0020g01080	VIT_07s0005g00730	VIT_08s0007g00200
VIT_03s0063g01210	VIT_03s0017g01410	VIT_04s0008g01970	VIT_06s0004g03750	VIT_05s0020g01100	VIT_07s0005g00740	VIT_08s0007g00310
VIT_03s0063g01230	VIT_03s0017g01450	VIT_04s0008g02000	VIT_06s0004g03820	VIT_05s0020g01110	VIT_07s0005g00870	VIT_08s0007g00540
VIT_03s0063g01240	VIT_03s0017g01460	VIT_04s0008g02050	VIT_06s0004g03830	VIT_05s0020g01120	VIT_07s0005g01020	VIT_08s0007g00600
VIT_03s0063g01260	VIT_03s0017g01690	VIT_04s0008g02070	VIT_06s0004g03910	VIT_05s0020g01150	VIT_07s0005g01080	VIT_08s0007g00670
VIT_03s0063g01290	VIT_03s0017g01750	VIT_04s0008g02110	VIT_06s0004g03920	VIT_05s0020g01160	VIT_07s0005g01140	VIT_08s0007g00680
VIT_03s0063g01310	VIT_03s0017g01930	VIT_04s0008g02190	VIT_06s0004g03930	VIT_05s0020g01170	VIT_07s0005g01210	VIT_08s0007g00750
VIT_03s0063g01370	VIT_03s0017g01940	VIT_04s0008g02230	VIT_06s0004g03960	VIT_05s0020g01270	VIT_07s0005g01310	VIT_08s0007g00770
VIT_03s0063g01380	VIT_03s0017g01950	VIT_04s0008g02340	VIT_06s0004g03980	VIT_05s0020g01310	VIT_07s0005g01320	VIT_08s0007g00810
VIT_03s0063g01410	VIT_03s0017g02120	VIT_04s0008g02380	VIT_06s0004g04010	VIT_05s0020g01350	VIT_07s0005g01350	VIT_08s0007g00820
VIT_03s0063g01460	VIT_03s0017g02170	VIT_04s0008g02390	VIT_06s0004g04040	VIT_05s0020g01400	VIT_07s0005g01360	VIT_08s0007g00840
VIT_03s0063g01470	VIT_03s0017g02190	VIT_04s0008g02510	VIT_06s0004g04130	VIT_05s0020g01420	VIT_07s0005g01500	VIT_08s0007g00850
VIT_03s0063g01480	VIT_03s0017g02200	VIT_04s0008g02520	VIT_06s0004g04150	VIT_05s0020g01460	VIT_07s0005g01510	VIT_08s0007g00870
VIT_03s0063g01520	VIT_03s0017g02210	VIT_04s0008g02590	VIT_06s0004g04180	VIT_05s0020g01830	VIT_07s0005g01700	VIT_08s0007g00900
VIT_03s0063g01530	VIT_03s0017g02260	VIT_04s0008g02610	VIT_06s0004g04210	VIT_05s0020g01910	VIT_07s0005g01710	VIT_08s0007g00920
VIT_03s0063g01630	VIT_03s0017g02310	VIT_04s0008g02710	VIT_06s0004g04230	VIT_05s0020g01930	VIT_07s0005g01790	VIT_08s0007g00930
VIT_03s0063g01650	VIT_03s0017g02320	VIT_04s0008g02750	VIT_06s0004g04310	VIT_05s0020g01960	VIT_07s0005g01830	VIT_08s0007g00950
VIT_03s0063g01680	VIT_03s0017g02330	VIT_04s0008g02760	VIT_06s0004g04400	VIT_05s0020g01980	VIT_07s0005g01920	VIT_08s0007g01030
VIT_03s0063g01690	VIT_03s0038g00150	VIT_04s0008g02770	VIT_06s0004g04470	VIT_05s0020g02120	VIT_07s0005g01950	VIT_08s0007g01040
VIT_03s0063g01770	VIT_03s0038g00220	VIT_04s0008g02800	VIT_06s0004g04550	VIT_05s0020g02130	VIT_07s0005g01970	VIT_08s0007g01070
VIT_03s0063g01780	VIT_03s0038g00230	VIT_04s0008g02860	VIT_06s0004g04700	VIT_05s0020g02170	VIT_07s0005g01980	VIT_08s0007g01230
VIT_03s0063g01800	VIT_03s0038g00250	VIT_04s0008g02890	VIT_06s0004g04790	VIT_05s0020g02200	VIT_07s0005g02010	VIT_08s0007g01290
VIT_03s0063g01830	VIT_03s0038g00270	VIT_04s0008g02900	VIT_06s0004g05020	VIT_05s0020g02230	VIT_07s0005g02040	VIT_08s0007g01360
VIT_03s0063g01840	VIT_03s0038g00300	VIT_04s0008g02960	VIT_06s0004g05050	VIT_05s0020g02340	VIT_07s0005g02050	VIT_08s0007g01370
VIT_03s0063g01860	VIT_03s0038g00310	VIT_04s0008g03090	VIT_06s0004g05090	VIT_05s0020g02370	VIT_07s0005g02080	VIT_08s0007g01560
VIT_03s0063g01930	VIT_03s0038g00340	VIT_04s0008g03190	VIT_06s0004g05200	VIT_05s0020g02480	VIT_07s0005g02110	VIT_08s0007g01650
VIT_03s0063g01940	VIT_03s0038g00350	VIT_04s0008g03200	VIT_06s0004g05260	VIT_05s0020g02500	VIT_07s0005g02130	VIT_08s0007g01690
VIT_03s0063g01960	VIT_03s0038g00360	VIT_04s0008g03240	VIT_06s0004g05270	VIT_05s0020g02540	VIT_07s0005g02180	VIT_08s0007g01750
VIT_03s0063g01970	VIT_03s0038g00400	VIT_04s0008g03270	VIT_06s0004g05340	VIT_05s0020g02550	VIT_07s0005g02200	VIT_08s0007g01800
VIT_03s0063g02010	VIT_03s0038g00430	VIT_04s0008g03380	VIT_06s0004g05430	VIT_05s0020g02690	VIT_07s0005g02220	VIT_08s0007g01940
VIT_03s0063g02130	VIT_03s0038g00470	VIT_04s0008g03400	VIT_06s0004g05460	VIT_05s0020g02770	VIT_07s0005g02440	VIT_08s0007g02080
VIT_03s0063g02340	VIT_03s0038g00490	VIT_04s0008g03480	VIT_06s0004g05650	VIT_05s0020g02810	VIT_07s0005g02490	VIT_08s0007g02110
VIT_03s0063g02360	VIT_03s0038g00500	VIT_04s0008g03530	VIT_06s0004g05730	VIT_05s0020g02880	VIT_07s0005g02560	VIT_08s0007g02120
VIT_03s0063g02370	VIT_03s0038g00620	VIT_04s0008g03590	VIT_06s0004g05760	VIT_05s0020g02890	VIT_07s0005g02570	VIT_08s0007g02200
VIT_03s0063g02380	VIT_03s0038g00630	VIT_04s0008g03640	VIT_06s0004g05770	VIT_05s0020g02910	VIT_07s0005g02710	VIT_08s0007g02240
VIT_03s0063g02390	VIT_03s0038g00660	VIT_04s0008g03770	VIT_06s0004g05780	VIT_05s0020g02920	VIT_07s0005g02950	VIT_08s0007g02280
VIT_03s0063g02400	VIT_03s0038g00670	VIT_04s0008g03820	VIT_06s0004g05790	VIT_05s0020g03030	VIT_07s0005g03030	VIT_08s0007g02360
VIT_03s0063g02540	VIT_03s0038g00690	VIT_04s0008g03840	VIT_06s0004g06010	VIT_05s0020g03040	VIT_07s0005g03060	VIT_08s0007g02420
VIT_03s0063g02590	VIT_03s0038g00700	VIT_04s0008g03930	VIT_06s0004g06030	VIT_05s0020g03100	VIT_07s0005g03130	VIT_08s0007g02440
VIT_03s0063g02630	VIT_03s0038g00740	VIT_04s0008g03980	VIT_06s0004g06080	VIT_05s0020g03140	VIT_07s0005g03140	VIT_08s0007g02450
VIT_03s0063g02650	VIT_03s0038g00760	VIT_04s0008g03990	VIT_06s0004g06130	VIT_05s0020g03180	VIT_07s0005g03150	VIT_08s0007g02530
VIT_03s0063g02680	VIT_03s0038g00800	VIT_04s0008g04000	VIT_06s0004g06290	VIT_05s0020g03190	VIT_07s0005g03340	VIT_08s0007g02640
VIT_03s0063g02700	VIT_03s0038g00830	VIT_04s0008g04020	VIT_06s0004g06480	VIT_05s0020g03250	VIT_07s0005g03410	VIT_08s0007g02660
VIT_03s0088g00010	VIT_03s0038g00850	VIT_04s0008g04040	VIT_06s0004g06570	VIT_05s0020g03270	VIT_07s0005g03530	VIT_08s0007g02720
VIT_03s0088g00040	VIT_03s0038g00930	VIT_04s0008g04060	VIT_06s0004g06630	VIT_05s0020g03290	VIT_07s0005g03700	VIT_08s0007g02740
VIT_03s0088g00180	VIT_03s0038g00940	VIT_04s0008g04090	VIT_06s0004g06640	VIT_05s0020g03300	VIT_07s0005g03960	VIT_08s0007g02770
VIT_03s0088g00190	VIT_03s0038g00950	VIT_04s0008g04120	VIT_06s0004g06660	VIT_05s0020g03320	VIT_07s0005g03970	VIT_08s0007g02800
VIT_03s0088g00200	VIT_03s0038g01300	VIT_04s0008g04150	VIT_06s0004g06680	VIT_05s0020g03330	VIT_07s0005g04110	VIT_08s0007g02850
VIT_03s0088g00210	VIT_03s0038g01320	VIT_04s0008g04200	VIT_06s0004g06730	VIT_05s0020g03360	VIT_07s0005g04330	VIT_08s0007g02920
VIT_03s0088g00230	VIT_03s0038g01330	VIT_04s0008g04210	VIT_06s0004g06810	VIT_05s0020g03370	VIT_07s0005g04340	VIT_08s0007g02940
VIT_03s0088g00270	VIT_03s0038g01340	VIT_04s0008g04230	VIT_06s0004g06840	VIT_05s0020g03380	VIT_07s0005g04390	VIT_08s0007g02990
VIT_03s0088g00290	VIT_03s0038g01380	VIT_04s0008g04250	VIT_06s0004g06850	VIT_05s0020g03470	VIT_07s0005g04480	VIT_08s0007g03090
VIT_03s0088g00310	VIT_03s0038g01390	VIT_04s0008g04260	VIT_06s0004g06950	VIT_05s0020g03650	VIT_07s0005g04510	VIT_08s0007g03500
VIT_03s0088g00320	VIT_03s0038g01400	VIT_04s0008g04470	VIT_06s0004g06960	VIT_05s0020g03690	VIT_07s0005g04570	VIT_08s0007g03510
VIT_03s0088g00410	VIT_03s0038g01410	VIT_04s0008g04480	VIT_06s0004g07030	VIT_05s0020g03730	VIT_07s0005g04580	VIT_08s0007g03690
VIT_03s0088g00620	VIT_03s0038g01420	VIT_04s0008g04530	VIT_06s0004g07070	VIT_05s0020g03750	VIT_07s0005g04770	VIT_08s0007g03760
VIT_03s0088g00650	VIT_03s0038g01510	VIT_04s0008g04670	VIT_06s0004g07200	VIT_05s0020g03860	VIT_07s0005g04880	VIT_08s0007g03900
VIT_03s0088g00690	VIT_03s0038g01520	VIT_04s0008g04790	VIT_06s0004g07220	VIT_05s0020g03900	VIT_07s0005g04890	VIT_08s0007g04000
VIT_03s0088g00780	VIT_03s0038g01600	VIT_04s0008g04810	VIT_06s0004g07230	VIT_05s0020g03910	VIT_07s0005g05100	VIT_08s0007g04030
VIT_03s0088g00810	VIT_03s0038g01670	VIT_04s0008g04820	VIT_06s0004g07240	VIT_05s0020g03980	VIT_07s0005g05420	VIT_08s0007g04040
VIT_03s0088g00910	VIT_03s0038g01830	VIT_04s0008g04840	VIT_06s0004g07250	VIT_05s0020g04010	VIT_07s0005g05680	VIT_08s0007g04060
VIT_03s0088g00990	VIT_03s0038g01930	VIT_04s0008g04920	VIT_06s0004g07270	VIT_05s0020g04130	VIT_07s0005g05960	VIT_08s0007g04130
VIT_03s0088g01050	VIT_03s0038g01960	VIT_04s0008g04940	VIT_06s0004g07280	VIT_05s0020g04220	VIT_07s0005g06000	VIT_08s0007g04150
VIT_03s0088g01060	VIT_03s0038g02010	VIT_04s0008g04970	VIT_06s0004g07380	VIT_05s0020g04380	VIT_07s0005g06090	VIT_08s0007g04480
VIT_03s0088g01180	VIT_03s0038g02040	VIT_04s0008g04980	VIT_06s0004g07500	VIT_05s0020g04420	VIT_07s0005g06110	VIT_08s0007g04510
VIT_03s0088g01200	VIT_03s0038g02090	VIT_04s0008g05080	VIT_06s0004g07550	VIT_05s0020g04430	VIT_07s0005g06460	VIT_08s0007g04540
VIT_03s0088g01220	VIT_03s0038g02100	VIT_04s0008g05110	VIT_06s0004g07610	VIT_05s0020g04480	VIT_07s0005g06500	VIT_08s0007g04570
VIT_03s0088g01240	VIT_03s0038g02110	VIT_04s0008g05120	VIT_06s0004g07680	VIT_05s0020g04490	VIT_07s0005g06620	VIT_08s0007g04700
VIT_03s0091g00100	VIT_03s0038g02120	VIT_04s0008g05130	VIT_06s0004g07750	VIT_05s0020g04500	VIT_07s0031g00250	VIT_08s0007g04880
VIT_03s0091g00130	VIT_03s0038g02140	VIT_04s0008g05150	VIT_06s0004g07770	VIT_05s0020g04540	VIT_07s0031g00290	VIT_08s0007g05100
VIT_03s0091g00160	VIT_03s0038g02160	VIT_04s0008g05200	VIT_06s0004g07790	VIT_05s0020g04570	VIT_07s0031g00350	VIT_08s0007g05210
VIT_03s0091g00180	VIT_03s0038g02170	VIT_04s0008g05250	VIT_06s0004g07800	VIT_05s0020g04620	VIT_07s0031g00460	VIT_08s0007g05270
VIT_03s0091g00240	VIT_03s0038g02180	VIT_04s0008g05260	VIT_06s0004g07830	VIT_05s0020g04780	VIT_07s0031g00500	VIT_08s0007g05360
VIT_03s0091g00310	VIT_03s0038g02190	VIT_04s0008g05310	VIT_06s0004g07870	VIT_05s0020g04820	VIT_07s0031g00530	VIT_08s0007g05390
VIT_03s0091g00600	VIT_03s0038g02220	VIT_04s0008g05320	VIT_06s0004g07900	VIT_05s0020g04860	VIT_07s0031g00710	VIT_08s0007g05490
VIT_03s0091g00670	VIT_03s0038g02280	VIT_04s0008g05350	VIT_06s0004g07920	VIT_05s0020g04930	VIT_07s0031g00850	VIT_08s0007g05740
VIT_03s0091g00680	VIT_03s0038g02290	VIT_04s0008g05420	VIT_06s0004g07960	VIT_05s0020g04940	VIT_07s0031g00860	VIT_08s0007g05840
VIT_03s0091g00690	VIT_03s0038g02310	VIT_04s0008g05510	VIT_06s0004g08080	VIT_05s0020g04990	VIT_07s0031g00870	VIT_08s0007g05900
VIT_03s0091g00750	VIT_03s0038g02350	VIT_04s0008g05550	VIT_06s0004g08090	VIT_05s0020g05030	VIT_07s0031g00880	VIT_08s0007g05950
VIT_03s0091g00860	VIT_03s0038g02400	VIT_04s0008g05700	VIT_06s0004g08190	VIT_05s0020g05040	VIT_07s0031g00900	VIT_08s0007g05970
VIT_03s0091g00880	VIT_03s0038g02440	VIT_04s0008g05760	VIT_06s0004g08230	VIT_05s0020g05060	VIT_07s0031g01010	VIT_08s0007g05990
VIT_03s0091g01010	VIT_03s0038g02450	VIT_04s0008g05770	VIT_06s0004g08360	VIT_05s0029g00240	VIT_07s0031g01050	VIT_08s0007g06040
VIT_03s0091g01080	VIT_03s0038g02470	VIT_04s0008g05810	VIT_06s0004g08380	VIT_05s0029g00400	VIT_07s0031g01070	VIT_08s0007g06390
VIT_03s0091g01150	VIT_03s0038g02660	VIT_04s0008g05830	VIT_06s0004g08440	VIT_05s0029g00510	VIT_07s0031g01120	VIT_08s0007g06470
VIT_03s0091g01290	VIT_03s0038g02720	VIT_04s0008g05860	VIT_06s0009g00310	VIT_05s0029g01140	VIT_07s0031g01130	VIT_08s0007g06610
VIT_03s0097g00030	VIT_03s0038g02730	VIT_04s0008g05870	VIT_06s0009g00320	VIT_05s0029g01430	VIT_07s0031g01250	VIT_08s0007g06630
VIT_03s0097g00070	VIT_03s0038g02740	VIT_04s0008g05890	VIT_06s0009g00370	VIT_05s0049g00010	VIT_07s0031g01260	VIT_08s0007g06800
VIT_03s0097g00080	VIT_03s0038g02770	VIT_04s0008g05930	VIT_06s0009g00410	VIT_05s0049g00100	VIT_07s0031g01330	VIT_08s0007g06990
VIT_03s0097g00090	VIT_03s0038g02780	VIT_04s0008g05960	VIT_06s0009g00680	VIT_05s0049g00300	VIT_07s0031g01370	VIT_08s0007g07100
VIT_03s0097g00110	VIT_03s0038g02790	VIT_04s0008g06000	VIT_06s0009g00790	VIT_05s0049g00330	VIT_07s0031g01380	VIT_08s0007g07190
VIT_03s0097g00280	VIT_03s0038g02800	VIT_04s0008g06040	VIT_06s0009g00810	VIT_05s0049g00340	VIT_07s0031g01390	VIT_08s0007g07250
VIT_03s0097g00350	VIT_03s0038g02850	VIT_04s0008g06140	VIT_06s0009g00820	VIT_05s0049g00370	VIT_07s0031g01430	VIT_08s0007g07400
VIT_03s0097g00370	VIT_03s0038g02860	VIT_04s0008g06150	VIT_06s0009g00980	VIT_05s0049g00400	VIT_07s0031g01460	VIT_08s0007g07550
VIT_03s0097g00510	VIT_03s0038g02880	VIT_04s0008g06210	VIT_06s0009g01110	VIT_05s0049g00410	VIT_07s0031g01530	VIT_08s0007g07670
VIT_03s0097g00530	VIT_03s0038g02910	VIT_04s0008g06250	VIT_06s0009g01250	VIT_05s0049g00450	VIT_07s0031g01540	VIT_08s0007g07710
VIT_03s0097g00600	VIT_03s0038g02920	VIT_04s0008g06570	VIT_06s0009g01320	VIT_05s0049g00480	VIT_07s0031g01710	VIT_08s0007g07720
VIT_03s0097g00620	VIT_03s0038g02930	VIT_04s0008g06690	VIT_06s0009g01350	VIT_05s0049g00510	VIT_07s0031g01910	VIT_08s0007g07740
VIT_03s0097g00680	VIT_03s0038g02980	VIT_04s0008g07020	VIT_06s0009g01380	VIT_05s0049g00550	VIT_07s0031g01920	VIT_08s0007g07930
VIT_03s0110g00010	VIT_03s0038g03040	VIT_04s0008g07080	VIT_06s0009g01470	VIT_05s0049g00570	VIT_07s0031g01950	VIT_08s0007g08050
VIT_03s0110g00030	VIT_03s0038g03070	VIT_04s0008g07330	VIT_06s0009g01540	VIT_05s0049g00610	VIT_07s0031g02060	VIT_08s0007g08250
VIT_03s0110g00110	VIT_03s0038g03080	VIT_04s0008g07340	VIT_06s0009g01640	VIT_05s0049g00720	VIT_07s0031g02140	VIT_08s0007g08280
VIT_03s0110g00230	VIT_03s0038g03090	VIT_04s0023g00050	VIT_06s0009g01710	VIT_05s0049g00770	VIT_07s0031g02200	VIT_08s0007g08290
VIT_03s0110g00310	VIT_03s0038g03130	VIT_04s0023g00080	VIT_06s0009g01770	VIT_05s0049g00780	VIT_07s0031g02210	VIT_08s0007g08310
VIT_03s0132g00050	VIT_03s0038g03140	VIT_04s0023g00110	VIT_06s0009g02420	VIT_05s0049g00800	VIT_07s0031g02250	VIT_08s0007g08380
VIT_03s0132g00070	VIT_03s0038g03150	VIT_04s0023g00320	VIT_06s0009g02500	VIT_05s0049g00840	VIT_07s0031g02270	VIT_08s0007g08750
VIT_03s0132g00350	VIT_03s0038g03160	VIT_04s0023g00410	VIT_06s0009g02530	VIT_05s0049g00920	VIT_07s0031g02340	VIT_08s0007g08800
VIT_03s0132g00380	VIT_03s0038g03170	VIT_04s0023g00430	VIT_06s0009g02710	VIT_05s0049g00930	VIT_07s0031g02390	VIT_08s0007g08840
VIT_03s0132g00390	VIT_03s0038g03180	VIT_04s0023g00710	VIT_06s0009g02730	VIT_05s0049g00940	VIT_07s0031g02480	VIT_08s0007g08910
VIT_03s0132g00450	VIT_03s0038g03220	VIT_04s0023g00740	VIT_06s0009g02840	VIT_05s0049g00950	VIT_07s0031g02540	VIT_08s0007g09000
VIT_03s0132g00460	VIT_03s0038g03240	VIT_04s0023g00760	VIT_06s0009g03260	VIT_05s0049g00970	VIT_07s0031g02550	VIT_08s0032g00240
VIT_03s0167g00020	VIT_03s0038g03290	VIT_04s0023g00830	VIT_06s0009g03430	VIT_05s0049g00980	VIT_07s0031g02560	VIT_08s0032g00270
VIT_03s0167g00050	VIT_03s0038g03360	VIT_04s0023g00860	VIT_06s0009g03540	VIT_05s0049g01010	VIT_07s0031g02610	VIT_08s0032g00300
VIT_03s0167g00110	VIT_03s0038g03400	VIT_04s0023g00950	VIT_06s0009g03670	VIT_05s0049g01020	VIT_07s0031g02630	VIT_08s0032g00470
VIT_03s0180g00090	VIT_03s0038g03410	VIT_04s0023g00990	VIT_06s0009g03690	VIT_05s0049g01310	VIT_07s0031g02700	VIT_08s0032g00760
VIT_03s0180g00100	VIT_03s0038g03420	VIT_04s0023g01070	VIT_06s0061g00100	VIT_05s0049g01350	VIT_07s0031g02740	VIT_08s0032g00790
VIT_03s0180g00110	VIT_03s0038g03430	VIT_04s0023g01090	VIT_06s0061g00120	VIT_05s0049g01360	VIT_07s0031g02840	VIT_08s0032g00800
VIT_03s0180g00140	VIT_03s0038g03530	VIT_04s0023g01100	VIT_06s0061g00290	VIT_05s0049g01410	VIT_07s0031g02900	VIT_08s0032g00890
VIT_03s0180g00210	VIT_03s0038g03550	VIT_04s0023g01140	VIT_06s0061g00310	VIT_05s0049g01620	VIT_07s0031g02950	VIT_08s0032g00950
VIT_03s0180g00260	VIT_03s0038g03560	VIT_04s0023g01180	VIT_06s0061g00320	VIT_05s0049g01650	VIT_07s0031g03000	VIT_08s0032g01220
VIT_04s0008g00100	VIT_03s0038g03570	VIT_04s0023g01210	VIT_06s0061g00360	VIT_05s0049g01720	VIT_07s0031g03070	VIT_08s0040g00100
VIT_04s0008g00120	VIT_03s0038g03580	VIT_04s0023g01220	VIT_06s0061g00440	VIT_05s0049g01760	VIT_07s0095g00680	VIT_08s0040g00380
VIT_04s0008g00140	VIT_03s0038g03590	VIT_04s0023g01290	VIT_06s0061g00500	VIT_05s0049g01980	VIT_07s0095g00760	VIT_08s0040g00580
VIT_04s0008g00150	VIT_03s0038g03660	VIT_04s0023g01320	VIT_06s0061g00550	VIT_05s0049g02080	VIT_07s0104g00100	VIT_08s0040g00710
VIT_04s0008g00310	VIT_03s0038g03690	VIT_04s0023g01330	VIT_06s0061g00640	VIT_05s0049g02240	VIT_07s0104g00110	VIT_08s0040g00780
VIT_04s0008g00330	VIT_03s0038g03710	VIT_04s0023g01380	VIT_06s0061g00720	VIT_05s0049g02260	VIT_07s0104g00190	VIT_08s0040g00810
VIT_04s0008g00440	VIT_03s0038g03770	VIT_04s0023g01390	VIT_06s0061g00790	VIT_05s0051g00010	VIT_07s0104g00240	VIT_08s0040g00820
VIT_04s0008g00450	VIT_03s0038g03910	VIT_04s0023g01600	VIT_06s0061g00810	VIT_05s0051g00110	VIT_07s0104g00350	VIT_08s0040g00870
VIT_04s0008g00460	VIT_03s0038g03920	VIT_04s0023g01610	VIT_06s0061g00890	VIT_05s0051g00130	VIT_07s0104g00360	VIT_08s0040g00890
VIT_04s0008g00570	VIT_03s0038g03940	VIT_04s0023g01660	VIT_06s0061g00950	VIT_05s0051g00340	VIT_07s0104g00410	VIT_08s0040g00930
VIT_04s0008g00610	VIT_03s0038g03960	VIT_04s0023g01700	VIT_06s0061g00960	VIT_05s0051g00380	VIT_07s0104g00420	VIT_08s0040g00960
VIT_04s0008g00620	VIT_03s0038g03970	VIT_04s0023g01710	VIT_06s0061g00970	VIT_05s0051g00540	VIT_07s0104g00470	VIT_08s0040g01040
VIT_04s0008g00670	VIT_03s0038g03980	VIT_04s0023g01720	VIT_06s0061g01000	VIT_05s0051g00590	VIT_07s0104g00710	VIT_08s0040g01290
VIT_04s0008g00730	VIT_03s0038g04060	VIT_04s0023g01850	VIT_06s0061g01010	VIT_05s0051g00670	VIT_07s0104g01100	VIT_08s0040g01470
VIT_04s0008g00790	VIT_03s0038g04100	VIT_04s0023g01890	VIT_06s0061g01110	VIT_05s0051g00680	VIT_07s0104g01230	VIT_08s0040g01500
VIT_04s0008g00810	VIT_03s0038g04170	VIT_04s0023g01910	VIT_06s0061g01250	VIT_05s0051g00690	VIT_07s0104g01250	VIT_08s0040g01660
VIT_04s0008g00870	VIT_03s0038g04200	VIT_04s0023g01920	VIT_06s0061g01380	VIT_05s0051g00700	VIT_07s0104g01440	VIT_08s0040g01770
VIT_04s0008g00900	VIT_03s0038g04210	VIT_04s0023g02020	VIT_06s0061g01480	VIT_05s0062g00240	VIT_07s0104g01620	VIT_08s0040g01790
VIT_04s0008g00920	VIT_03s0038g04250	VIT_04s0023g02070	VIT_06s0061g01490	VIT_05s0062g00250	VIT_07s0104g01640	VIT_08s0040g01820
VIT_04s0008g00960	VIT_03s0038g04260	VIT_04s0023g02130	VIT_06s0061g01500	VIT_05s0062g00260	VIT_07s0104g01660	VIT_08s0040g01830
VIT_04s0008g01050	VIT_03s0038g04330	VIT_04s0023g02160	VIT_06s0061g01560	VIT_05s0062g00610	VIT_07s0104g01710	VIT_08s0040g01860
VIT_04s0008g01100	VIT_03s0038g04370	VIT_04s0023g02170	VIT_06s0080g00090	VIT_05s0062g00640	VIT_07s0104g01720	VIT_08s0040g01890
VIT_04s0008g01110	VIT_03s0038g04390	VIT_04s0023g02200	VIT_06s0080g00120	VIT_05s0062g00720	VIT_07s0104g01730	VIT_08s0040g02110
VIT_04s0008g01120	VIT_03s0038g04400	VIT_04s0023g02210	VIT_06s0080g00150	VIT_05s0062g00740	VIT_07s0104g01820	VIT_08s0040g02170
VIT_04s0008g01130	VIT_03s0038g04410	VIT_04s0023g02230	VIT_06s0080g00210	VIT_05s0062g00820	VIT_07s0104g01830	VIT_08s0040g02190
VIT_04s0008g01150	VIT_03s0038g04480	VIT_04s0023g02240	VIT_06s0080g00260	VIT_05s0062g00840	VIT_07s0129g00180	VIT_08s0040g02260
VIT_04s0008g01190	VIT_03s0038g04570	VIT_04s0023g02260	VIT_06s0080g00310	VIT_05s0062g01010	VIT_07s0129g00210	VIT_08s0040g02280
VIT_04s0008g01220	VIT_03s0038g04590	VIT_04s0023g02380	VIT_06s0080g00370	VIT_05s0062g01070	VIT_07s0129g00230	VIT_08s0040g02500
VIT_04s0008g01270	VIT_03s0038g04610	VIT_04s0023g02430	VIT_06s0080g00570	VIT_05s0062g01110	VIT_07s0129g00240	VIT_08s0040g02520
VIT_04s0008g01360	VIT_03s0038g04690	VIT_04s0023g02450	VIT_06s0080g00600	VIT_05s0062g01190	VIT_07s0129g00260	VIT_08s0040g02600
VIT_04s0008g01390	VIT_03s0038g04720	VIT_04s0023g02480	VIT_06s0080g00680	VIT_05s0062g01260	VIT_07s0129g00340	VIT_08s0040g02610
VIT_04s0008g01470	VIT_03s0038g04740	VIT_04s0023g02490	VIT_06s0080g00700	VIT_05s0062g01270	VIT_07s0129g00660	VIT_08s0040g02730
VIT_04s0008g01490	VIT_03s0063g00020	VIT_04s0023g02570	VIT_06s0080g00710	VIT_05s0077g00280	VIT_07s0129g00670	VIT_08s0040g02840
VIT_04s0008g01510	VIT_03s0063g00060	VIT_04s0023g02610	VIT_06s0080g00720	VIT_05s0077g00500	VIT_07s0129g00760	VIT_08s0040g03150
VIT_04s0008g01530	VIT_03s0063g00120	VIT_04s0023g02690	VIT_06s0080g00730	VIT_05s0077g00540	VIT_07s0129g00800	VIT_08s0040g03230
VIT_04s0008g01550	VIT_03s0063g00180	VIT_04s0023g02700	VIT_06s0080g00780	VIT_05s0077g00590	VIT_07s0129g00870	VIT_08s0040g03380
VIT_04s0008g01560	VIT_03s0063g00200	VIT_04s0023g02730	VIT_06s0080g00810	VIT_05s0077g00850	VIT_07s0129g00910	VIT_08s0040g03400
VIT_04s0008g01570	VIT_03s0063g00210	VIT_04s0023g02760	VIT_06s0080g00910	VIT_05s0077g00870	VIT_07s0129g00990	VIT_08s0056g00140
VIT_04s0008g01580	VIT_03s0063g00220	VIT_04s0023g02770	VIT_06s0080g00970	VIT_05s0077g01000	VIT_07s0129g01030	VIT_08s0056g00180
VIT_04s0008g01590	VIT_03s0063g00240	VIT_04s0023g02790	VIT_06s0080g00980	VIT_05s0077g01090	VIT_07s0129g01100	VIT_08s0056g00290
VIT_04s0008g01660	VIT_03s0063g00250	VIT_04s0023g02830	VIT_06s0080g01000	VIT_05s0077g01130	VIT_07s0130g00030	VIT_08s0056g00630
VIT_04s0008g01680	VIT_03s0063g00260	VIT_04s0023g02900	VIT_06s0080g01020	VIT_05s0077g01140	VIT_07s0141g00030	VIT_08s0056g01490
VIT_04s0008g01710	VIT_03s0063g00310	VIT_04s0023g03010	VIT_06s0080g01090	VIT_05s0077g01150	VIT_07s0141g00060	VIT_08s0056g01530
VIT_04s0008g01800	VIT_03s0063g00320	VIT_04s0023g03030	VIT_07s0005g00060	VIT_05s0077g01210	VIT_07s0141g00070	VIT_08s0056g01590
VIT_04s0008g01820	VIT_03s0063g00370	VIT_04s0023g03040	VIT_07s0005g00110	VIT_05s0077g01270	VIT_07s0141g00270	VIT_08s0058g00140
VIT_04s0008g01830	VIT_03s0063g00380	VIT_04s0023g03070	VIT_07s0005g00170	VIT_05s0077g01290	VIT_07s0141g00360	VIT_08s0058g00150
VIT_04s0008g01840	VIT_03s0063g00390	VIT_04s0023g03110	VIT_07s0005g00280	VIT_05s0077g01300	VIT_07s0141g00370	VIT_08s0058g00200
VIT_04s0008g01860	VIT_03s0063g00400	VIT_04s0023g03130	VIT_07s0005g00370	VIT_05s0077g01330	VIT_07s0141g00840	VIT_08s0058g00310
VIT_04s0008g01870	VIT_03s0063g00460	VIT_04s0023g03230	VIT_07s0005g00390	VIT_05s0077g01370	VIT_07s0141g00870	VIT_08s0058g00380
VIT_04s0008g01900	VIT_03s0063g00480	VIT_04s0023g03260	VIT_07s0005g00710	VIT_05s0077g01470	VIT_07s0141g00890	VIT_08s0058g00400
VIT_04s0008g01910	VIT_03s0063g00550	VIT_04s0023g03330	VIT_07s0005g00730	VIT_05s0077g01520	VIT_07s0141g00920	VIT_08s0058g00480
VIT_04s0008g01920	VIT_03s0063g00560	VIT_04s0023g03360	VIT_07s0005g00740	VIT_05s0077g01600	VIT_07s0141g00930	VIT_08s0058g00660
VIT_04s0008g01970	VIT_03s0063g00570	VIT_04s0023g03470	VIT_07s0005g00870	VIT_05s0077g01630	VIT_07s0151g00340	VIT_08s0058g00680
VIT_04s0008g02010	VIT_03s0063g00580	VIT_04s0023g03510	VIT_07s0005g01020	VIT_05s0077g01650	VIT_07s0151g00410	VIT_08s0058g00690
VIT_04s0008g02220	VIT_03s0063g00590	VIT_04s0023g03540	VIT_07s0005g01080	VIT_05s0077g01660	VIT_07s0151g00420	VIT_08s0058g00740
VIT_04s0008g02230	VIT_03s0063g00610	VIT_04s0023g03570	VIT_07s0005g01090	VIT_05s0077g01700	VIT_07s0151g00520	VIT_08s0058g00810
VIT_04s0008g02270	VIT_03s0063g00620	VIT_04s0023g03600	VIT_07s0005g01140	VIT_05s0077g01820	VIT_07s0151g00590	VIT_08s0058g00860
VIT_04s0008g02330	VIT_03s0063g00670	VIT_04s0023g03610	VIT_07s0005g01210	VIT_05s0077g01860	VIT_07s0151g00740	VIT_08s0058g00870
VIT_04s0008g02510	VIT_03s0063g00700	VIT_04s0023g03650	VIT_07s0005g01310	VIT_05s0077g01910	VIT_07s0151g00800	VIT_08s0058g00930
VIT_04s0008g02520	VIT_03s0063g00720	VIT_04s0023g03680	VIT_07s0005g01320	VIT_05s0077g01920	VIT_07s0151g00880	VIT_08s0058g00960
VIT_04s0008g02580	VIT_03s0063g00790	VIT_04s0023g03710	VIT_07s0005g01350	VIT_05s0077g01950	VIT_07s0151g01040	VIT_08s0058g00980
VIT_04s0008g02610	VIT_03s0063g00870	VIT_04s0023g03720	VIT_07s0005g01360	VIT_05s0077g01970	VIT_07s0151g01060	VIT_08s0058g00990
VIT_04s0008g02630	VIT_03s0063g00890	VIT_04s0023g03740	VIT_07s0005g01500	VIT_05s0077g02000	VIT_07s0191g00070	VIT_08s0058g01070
VIT_04s0008g02710	VIT_03s0063g00910	VIT_04s0023g03760	VIT_07s0005g01510	VIT_05s0077g02010	VIT_07s0191g00080	VIT_08s0058g01130
VIT_04s0008g02800	VIT_03s0063g00920	VIT_04s0023g03810	VIT_07s0005g01700	VIT_05s0077g02020	VIT_07s0191g00110	VIT_08s0058g01160
VIT_04s0008g02850	VIT_03s0063g00940	VIT_04s0023g03830	VIT_07s0005g01710	VIT_05s0077g02080	VIT_07s0191g00240	VIT_08s0058g01270
VIT_04s0008g02860	VIT_03s0063g00990	VIT_04s0023g03880	VIT_07s0005g01780	VIT_05s0077g02100	VIT_07s0197g00060	VIT_08s0058g01380
VIT_04s0008g02890	VIT_03s0063g01010	VIT_04s0023g03900	VIT_07s0005g01790	VIT_05s0077g02190	VIT_07s0197g00170	VIT_08s0058g01390
VIT_04s0008g02900	VIT_03s0063g01040	VIT_04s0023g03920	VIT_07s0005g01830	VIT_05s0077g02260	VIT_07s0205g00160	VIT_08s0105g00180
VIT_04s0008g02910	VIT_03s0063g01060	VIT_04s0043g00160	VIT_07s0005g01920	VIT_05s0077g02270	VIT_07s0255g00090	VIT_08s0105g00200
VIT_04s0008g02960	VIT_03s0063g01080	VIT_04s0043g00310	VIT_07s0005g01950	VIT_05s0077g02330	VIT_07s0255g00110	VIT_08s0105g00230
VIT_04s0008g03090	VIT_03s0063g01120	VIT_04s0043g00340	VIT_07s0005g01970	VIT_05s0094g00280	VIT_08s0007g00020	VIT_08s0105g00250
VIT_04s0008g03210	VIT_03s0063g01150	VIT_04s0043g00370	VIT_07s0005g01980	VIT_05s0094g00360	VIT_08s0007g00030	VIT_08s0105g00370
VIT_04s0008g03280	VIT_03s0063g01160	VIT_04s0043g00440	VIT_07s0005g02010	VIT_05s0094g00620	VIT_08s0007g00120	VIT_08s0105g00500
VIT_04s0008g03340	VIT_03s0063g01180	VIT_04s0043g00470	VIT_07s0005g02040	VIT_05s0094g00750	VIT_08s0007g00130	VIT_08s0217g00090
VIT_04s0008g03360	VIT_03s0063g01210	VIT_04s0043g00560	VIT_07s0005g02050	VIT_05s0094g00770	VIT_08s0007g00200	VIT_09s0002g00100
VIT_04s0008g03380	VIT_03s0063g01230	VIT_04s0043g00720	VIT_07s0005g02080	VIT_05s0094g00820	VIT_08s0007g00310	VIT_09s0002g00410
VIT_04s0008g03400	VIT_03s0063g01290	VIT_04s0043g00780	VIT_07s0005g02090	VIT_05s0094g00920	VIT_08s0007g00540	VIT_09s0002g00420
VIT_04s0008g03430	VIT_03s0063g01310	VIT_04s0043g00990	VIT_07s0005g02110	VIT_05s0094g00990	VIT_08s0007g00600	VIT_09s0002g00570
VIT_04s0008g03450	VIT_03s0063g01380	VIT_04s0044g00130	VIT_07s0005g02130	VIT_05s0094g01020	VIT_08s0007g00670	VIT_09s0002g00630
VIT_04s0008g03480	VIT_03s0063g01460	VIT_04s0044g00170	VIT_07s0005g02180	VIT_05s0094g01030	VIT_08s0007g00680	VIT_09s0002g00640
VIT_04s0008g03530	VIT_03s0063g01520	VIT_04s0044g00220	VIT_07s0005g02200	VIT_05s0094g01040	VIT_08s0007g00750	VIT_09s0002g00670
VIT_04s0008g03550	VIT_03s0063g01530	VIT_04s0044g00250	VIT_07s0005g02220	VIT_05s0094g01050	VIT_08s0007g00770	VIT_09s0002g00690
VIT_04s0008g03560	VIT_03s0063g01630	VIT_04s0044g00310	VIT_07s0005g02280	VIT_05s0094g01080	VIT_08s0007g00810	VIT_09s0002g00700
VIT_04s0008g03570	VIT_03s0063g01730	VIT_04s0044g00470	VIT_07s0005g02440	VIT_05s0094g01130	VIT_08s0007g00820	VIT_09s0002g00710
VIT_04s0008g03590	VIT_03s0063g01770	VIT_04s0044g00510	VIT_07s0005g02490	VIT_05s0094g01190	VIT_08s0007g00840	VIT_09s0002g00750
VIT_04s0008g03770	VIT_03s0063g01780	VIT_04s0044g00710	VIT_07s0005g02560	VIT_05s0094g01260	VIT_08s0007g00850	VIT_09s0002g00810
VIT_04s0008g03830	VIT_03s0063g01790	VIT_04s0044g00720	VIT_07s0005g02570	VIT_05s0094g01300	VIT_08s0007g00870	VIT_09s0002g00890
VIT_04s0008g03840	VIT_03s0063g01820	VIT_04s0044g00730	VIT_07s0005g02710	VIT_05s0094g01310	VIT_08s0007g00900	VIT_09s0002g01030
VIT_04s0008g03900	VIT_03s0063g01870	VIT_04s0044g00750	VIT_07s0005g03030	VIT_05s0094g01440	VIT_08s0007g00920	VIT_09s0002g01080
VIT_04s0008g03930	VIT_03s0063g01880	VIT_04s0044g00780	VIT_07s0005g03060	VIT_05s0094g01530	VIT_08s0007g00930	VIT_09s0002g01110
VIT_04s0008g03980	VIT_03s0063g01890	VIT_04s0044g00870	VIT_07s0005g03130	VIT_05s0094g01570	VIT_08s0007g00950	VIT_09s0002g01220
VIT_04s0008g03990	VIT_03s0063g01910	VIT_04s0044g00880	VIT_07s0005g03140	VIT_05s0094g01590	VIT_08s0007g01030	VIT_09s0002g01380
VIT_04s0008g04000	VIT_03s0063g01930	VIT_04s0044g01100	VIT_07s0005g03150	VIT_05s0102g00050	VIT_08s0007g01040	VIT_09s0002g01410
VIT_04s0008g04020	VIT_03s0063g01960	VIT_04s0044g01110	VIT_07s0005g03340	VIT_05s0102g00070	VIT_08s0007g01070	VIT_09s0002g01440
VIT_04s0008g04040	VIT_03s0063g01970	VIT_04s0044g01150	VIT_07s0005g03410	VIT_05s0102g00130	VIT_08s0007g01230	VIT_09s0002g01500
VIT_04s0008g04050	VIT_03s0063g02030	VIT_04s0044g01260	VIT_07s0005g03430	VIT_05s0102g00140	VIT_08s0007g01290	VIT_09s0002g01520
VIT_04s0008g04060	VIT_03s0063g02040	VIT_04s0044g01280	VIT_07s0005g03530	VIT_05s0102g00370	VIT_08s0007g01360	VIT_09s0002g01590
VIT_04s0008g04090	VIT_03s0063g02120	VIT_04s0044g01310	VIT_07s0005g03700	VIT_05s0102g00450	VIT_08s0007g01370	VIT_09s0002g02120
VIT_04s0008g04120	VIT_03s0063g02130	VIT_04s0044g01370	VIT_07s0005g03780	VIT_05s0102g00460	VIT_08s0007g01410	VIT_09s0002g02430
VIT_04s0008g04130	VIT_03s0063g02230	VIT_04s0044g01410	VIT_07s0005g03960	VIT_05s0102g00600	VIT_08s0007g01550	VIT_09s0002g02450
VIT_04s0008g04150	VIT_03s0063g02240	VIT_04s0044g01420	VIT_07s0005g04330	VIT_05s0102g00620	VIT_08s0007g01560	VIT_09s0002g02640
VIT_04s0008g04180	VIT_03s0063g02250	VIT_04s0044g01430	VIT_07s0005g04340	VIT_05s0102g00710	VIT_08s0007g01650	VIT_09s0002g02730
VIT_04s0008g04200	VIT_03s0063g02290	VIT_04s0044g01490	VIT_07s0005g04390	VIT_05s0102g00750	VIT_08s0007g01690	VIT_09s0002g02740
VIT_04s0008g04210	VIT_03s0063g02340	VIT_04s0044g01500	VIT_07s0005g04480	VIT_05s0102g00850	VIT_08s0007g01750	VIT_09s0002g02770
VIT_04s0008g04230	VIT_03s0063g02370	VIT_04s0044g01700	VIT_07s0005g04510	VIT_05s0102g00860	VIT_08s0007g01800	VIT_09s0002g02790
VIT_04s0008g04410	VIT_03s0063g02380	VIT_04s0044g01740	VIT_07s0005g04570	VIT_05s0102g01130	VIT_08s0007g01940	VIT_09s0002g03220
VIT_04s0008g04460	VIT_03s0063g02390	VIT_04s0044g01960	VIT_07s0005g04580	VIT_05s0102g01200	VIT_08s0007g02080	VIT_09s0002g03320
VIT_04s0008g04480	VIT_03s0063g02400	VIT_04s0044g01970	VIT_07s0005g04770	VIT_05s0124g00280	VIT_08s0007g02110	VIT_09s0002g03340
VIT_04s0008g04620	VIT_03s0063g02520	VIT_04s0044g01990	VIT_07s0005g04800	VIT_05s0124g00460	VIT_08s0007g02120	VIT_09s0002g03420
VIT_04s0008g04670	VIT_03s0063g02590	VIT_04s0044g02010	VIT_07s0005g04890	VIT_05s0124g00600	VIT_08s0007g02200	VIT_09s0002g03460
VIT_04s0008g04790	VIT_03s0063g02610	VIT_04s0069g00170	VIT_07s0005g04920	VIT_05s0124g00610	VIT_08s0007g02240	VIT_09s0002g03670
VIT_04s0008g04820	VIT_03s0063g02630	VIT_04s0069g00200	VIT_07s0005g05420	VIT_05s0124g00670	VIT_08s0007g02280	VIT_09s0002g03690
VIT_04s0008g04830	VIT_03s0063g02670	VIT_04s0069g00210	VIT_07s0005g05680	VIT_05s0124g00720	VIT_08s0007g02360	VIT_09s0002g03750
VIT_04s0008g04840	VIT_03s0088g00010	VIT_04s0069g00620	VIT_07s0005g05890	VIT_05s0136g00140	VIT_08s0007g02420	VIT_09s0002g03780
VIT_04s0008g04920	VIT_03s0088g00040	VIT_04s0069g00670	VIT_07s0005g05960	VIT_05s0136g00260	VIT_08s0007g02440	VIT_09s0002g03920
VIT_04s0008g04940	VIT_03s0088g00260	VIT_04s0069g00750	VIT_07s0005g06000	VIT_05s0165g00130	VIT_08s0007g02450	VIT_09s0002g03930
VIT_04s0008g04980	VIT_03s0088g00270	VIT_04s0069g00780	VIT_07s0005g06110	VIT_05s0165g00160	VIT_08s0007g02530	VIT_09s0002g03940
VIT_04s0008g05080	VIT_03s0088g00290	VIT_04s0069g00810	VIT_07s0005g06460	VIT_06s0004g00070	VIT_08s0007g02640	VIT_09s0002g03970
VIT_04s0008g05110	VIT_03s0088g00320	VIT_04s0069g00820	VIT_07s0005g06500	VIT_06s0004g00170	VIT_08s0007g02660	VIT_09s0002g04080
VIT_04s0008g05120	VIT_03s0088g00330	VIT_04s0069g00860	VIT_07s0005g06620	VIT_06s0004g00210	VIT_08s0007g02720	VIT_09s0002g04140
VIT_04s0008g05150	VIT_03s0088g00380	VIT_04s0069g00880	VIT_07s0031g00120	VIT_06s0004g00260	VIT_08s0007g02740	VIT_09s0002g04180
VIT_04s0008g05190	VIT_03s0088g00400	VIT_04s0069g00970	VIT_07s0031g00250	VIT_06s0004g00490	VIT_08s0007g02770	VIT_09s0002g04320
VIT_04s0008g05200	VIT_03s0088g00410	VIT_04s0069g00990	VIT_07s0031g00290	VIT_06s0004g00690	VIT_08s0007g02800	VIT_09s0002g04500
VIT_04s0008g05250	VIT_03s0088g00490	VIT_04s0069g01010	VIT_07s0031g00350	VIT_06s0004g00760	VIT_08s0007g02850	VIT_09s0002g04530
VIT_04s0008g05260	VIT_03s0088g00570	VIT_04s0079g00040	VIT_07s0031g00460	VIT_06s0004g00770	VIT_08s0007g02920	VIT_09s0002g04560
VIT_04s0008g05310	VIT_03s0088g00620	VIT_04s0079g00240	VIT_07s0031g00500	VIT_06s0004g00820	VIT_08s0007g02940	VIT_09s0002g04580
VIT_04s0008g05320	VIT_03s0088g00700	VIT_04s0079g00260	VIT_07s0031g00530	VIT_06s0004g00910	VIT_08s0007g02990	VIT_09s0002g04720
VIT_04s0008g05350	VIT_03s0088g00810	VIT_04s0079g00360	VIT_07s0031g00610	VIT_06s0004g01000	VIT_08s0007g03090	VIT_09s0002g04840
VIT_04s0008g05380	VIT_03s0088g00910	VIT_04s0079g00410	VIT_07s0031g00710	VIT_06s0004g01010	VIT_08s0007g03240	VIT_09s0002g05130
VIT_04s0008g05390	VIT_03s0088g00990	VIT_04s0079g00560	VIT_07s0031g00850	VIT_06s0004g01050	VIT_08s0007g03500	VIT_09s0002g05140
VIT_04s0008g05420	VIT_03s0088g01040	VIT_04s0079g00630	VIT_07s0031g00860	VIT_06s0004g01110	VIT_08s0007g03510	VIT_09s0002g05180
VIT_04s0008g05450	VIT_03s0088g01140	VIT_04s0079g00680	VIT_07s0031g00870	VIT_06s0004g01140	VIT_08s0007g03610	VIT_09s0002g05280
VIT_04s0008g05510	VIT_03s0088g01150	VIT_04s0079g00790	VIT_07s0031g00880	VIT_06s0004g01230	VIT_08s0007g03690	VIT_09s0002g05290
VIT_04s0008g05520	VIT_03s0088g01160	VIT_04s0159g00040	VIT_07s0031g00900	VIT_06s0004g01240	VIT_08s0007g03760	VIT_09s0002g05340
VIT_04s0008g05540	VIT_03s0088g01180	VIT_04s0210g00030	VIT_07s0031g00970	VIT_06s0004g01250	VIT_08s0007g03900	VIT_09s0002g05350
VIT_04s0008g05550	VIT_03s0088g01200	VIT_04s0210g00050	VIT_07s0031g01010	VIT_06s0004g01260	VIT_08s0007g04000	VIT_09s0002g05530
VIT_04s0008g05620	VIT_03s0088g01220	VIT_04s0210g00060	VIT_07s0031g01050	VIT_06s0004g01270	VIT_08s0007g04030	VIT_09s0002g05590
VIT_04s0008g05640	VIT_03s0088g01240	VIT_04s0210g00070	VIT_07s0031g01070	VIT_06s0004g01380	VIT_08s0007g04040	VIT_09s0002g05650
VIT_04s0008g05760	VIT_03s0088g01250	VIT_04s0210g00080	VIT_07s0031g01120	VIT_06s0004g01390	VIT_08s0007g04060	VIT_09s0002g05710
VIT_04s0008g05790	VIT_03s0088g01290	VIT_04s0210g00110	VIT_07s0031g01130	VIT_06s0004g01420	VIT_08s0007g04130	VIT_09s0002g05820
VIT_04s0008g05870	VIT_03s0091g00130	VIT_04s0210g00120	VIT_07s0031g01250	VIT_06s0004g01430	VIT_08s0007g04150	VIT_09s0002g05930
VIT_04s0008g06040	VIT_03s0091g00150	VIT_04s0210g00140	VIT_07s0031g01260	VIT_06s0004g01450	VIT_08s0007g04260	VIT_09s0002g06070
VIT_04s0008g06090	VIT_03s0091g00160	VIT_04s0210g00190	VIT_07s0031g01330	VIT_06s0004g01480	VIT_08s0007g04480	VIT_09s0002g06360
VIT_04s0008g06150	VIT_03s0091g00180	VIT_05s0020g00100	VIT_07s0031g01380	VIT_06s0004g01550	VIT_08s0007g04510	VIT_09s0002g06400
VIT_04s0008g06170	VIT_03s0091g00200	VIT_05s0020g00390	VIT_07s0031g01390	VIT_06s0004g01560	VIT_08s0007g04520	VIT_09s0002g06680
VIT_04s0008g06380	VIT_03s0091g00210	VIT_05s0020g00420	VIT_07s0031g01430	VIT_06s0004g01670	VIT_08s0007g04540	VIT_09s0002g06720
VIT_04s0008g06390	VIT_03s0091g00280	VIT_05s0020g00440	VIT_07s0031g01460	VIT_06s0004g01730	VIT_08s0007g04570	VIT_09s0002g06770
VIT_04s0008g06400	VIT_03s0091g00310	VIT_05s0020g00470	VIT_07s0031g01530	VIT_06s0004g01750	VIT_08s0007g04700	VIT_09s0002g06790
VIT_04s0008g06460	VIT_03s0091g00360	VIT_05s0020g00480	VIT_07s0031g01540	VIT_06s0004g01890	VIT_08s0007g04880	VIT_09s0002g06840
VIT_04s0008g06510	VIT_03s0091g00410	VIT_05s0020g00570	VIT_07s0031g01660	VIT_06s0004g01910	VIT_08s0007g05100	VIT_09s0002g06850
VIT_04s0008g06590	VIT_03s0091g00420	VIT_05s0020g00610	VIT_07s0031g01710	VIT_06s0004g01950	VIT_08s0007g05110	VIT_09s0002g06860
VIT_04s0008g06610	VIT_03s0091g00450	VIT_05s0020g00680	VIT_07s0031g01910	VIT_06s0004g01970	VIT_08s0007g05210	VIT_09s0002g06890
VIT_04s0008g06880	VIT_03s0091g00480	VIT_05s0020g00760	VIT_07s0031g01920	VIT_06s0004g01990	VIT_08s0007g05270	VIT_09s0002g07110
VIT_04s0008g06980	VIT_03s0091g00550	VIT_05s0020g00830	VIT_07s0031g02050	VIT_06s0004g02100	VIT_08s0007g05360	VIT_09s0002g07880
VIT_04s0008g07010	VIT_03s0091g00580	VIT_05s0020g00890	VIT_07s0031g02140	VIT_06s0004g02120	VIT_08s0007g05390	VIT_09s0002g08100
VIT_04s0008g07020	VIT_03s0091g00680	VIT_05s0020g00900	VIT_07s0031g02160	VIT_06s0004g02140	VIT_08s0007g05490	VIT_09s0002g08510
VIT_04s0008g07080	VIT_03s0091g00690	VIT_05s0020g00930	VIT_07s0031g02170	VIT_06s0004g02290	VIT_08s0007g05730	VIT_09s0002g08540
VIT_04s0008g07120	VIT_03s0091g00730	VIT_05s0020g00950	VIT_07s0031g02200	VIT_06s0004g02330	VIT_08s0007g05740	VIT_09s0002g08560
VIT_04s0008g07220	VIT_03s0091g00750	VIT_05s0020g00970	VIT_07s0031g02210	VIT_06s0004g02530	VIT_08s0007g05840	VIT_09s0002g09020
VIT_04s0008g07340	VIT_03s0091g00810	VIT_05s0020g01010	VIT_07s0031g02250	VIT_06s0004g02560	VIT_08s0007g05900	VIT_09s0002g09120
VIT_04s0023g00110	VIT_03s0091g00850	VIT_05s0020g01040	VIT_07s0031g02270	VIT_06s0004g02620	VIT_08s0007g05950	VIT_09s0002g09270
VIT_04s0023g00240	VIT_03s0091g00860	VIT_05s0020g01070	VIT_07s0031g02290	VIT_06s0004g02690	VIT_08s0007g05970	VIT_09s0018g00240
VIT_04s0023g00320	VIT_03s0091g01010	VIT_05s0020g01080	VIT_07s0031g02320	VIT_06s0004g02830	VIT_08s0007g05990	VIT_09s0018g00300
VIT_04s0023g00360	VIT_03s0091g01050	VIT_05s0020g01100	VIT_07s0031g02340	VIT_06s0004g02840	VIT_08s0007g06010	VIT_09s0018g00620
VIT_04s0023g00400	VIT_03s0091g01090	VIT_05s0020g01110	VIT_07s0031g02390	VIT_06s0004g02850	VIT_08s0007g06020	VIT_09s0018g01170
VIT_04s0023g00430	VIT_03s0091g01200	VIT_05s0020g01120	VIT_07s0031g02400	VIT_06s0004g02900	VIT_08s0007g06040	VIT_09s0018g01290
VIT_04s0023g00580	VIT_03s0091g01290	VIT_05s0020g01150	VIT_07s0031g02440	VIT_06s0004g02930	VIT_08s0007g06390	VIT_09s0018g01370
VIT_04s0023g00710	VIT_03s0097g00030	VIT_05s0020g01160	VIT_07s0031g02480	VIT_06s0004g03010	VIT_08s0007g06470	VIT_09s0018g01440
VIT_04s0023g00760	VIT_03s0097g00080	VIT_05s0020g01170	VIT_07s0031g02540	VIT_06s0004g03080	VIT_08s0007g06610	VIT_09s0018g01460
VIT_04s0023g00830	VIT_03s0097g00090	VIT_05s0020g01270	VIT_07s0031g02550	VIT_06s0004g03120	VIT_08s0007g06630	VIT_09s0018g01650
VIT_04s0023g00860	VIT_03s0097g00110	VIT_05s0020g01310	VIT_07s0031g02610	VIT_06s0004g03140	VIT_08s0007g06800	VIT_09s0018g01670
VIT_04s0023g00950	VIT_03s0097g00530	VIT_05s0020g01350	VIT_07s0031g02630	VIT_06s0004g03330	VIT_08s0007g06990	VIT_09s0018g01680
VIT_04s0023g00990	VIT_03s0097g00600	VIT_05s0020g01400	VIT_07s0031g02670	VIT_06s0004g03390	VIT_08s0007g07100	VIT_09s0018g01700
VIT_04s0023g01070	VIT_03s0097g00620	VIT_05s0020g01420	VIT_07s0031g02700	VIT_06s0004g03470	VIT_08s0007g07120	VIT_09s0018g02010
VIT_04s0023g01170	VIT_03s0097g00710	VIT_05s0020g01460	VIT_07s0031g02740	VIT_06s0004g03540	VIT_08s0007g07190	VIT_09s0018g02030
VIT_04s0023g01210	VIT_03s0110g00080	VIT_05s0020g01500	VIT_07s0031g02840	VIT_06s0004g03620	VIT_08s0007g07250	VIT_09s0054g00530
VIT_04s0023g01290	VIT_03s0110g00190	VIT_05s0020g01820	VIT_07s0031g02900	VIT_06s0004g03650	VIT_08s0007g07400	VIT_09s0054g00680
VIT_04s0023g01330	VIT_03s0110g00230	VIT_05s0020g01830	VIT_07s0031g02910	VIT_06s0004g03660	VIT_08s0007g07520	VIT_09s0054g00820
VIT_04s0023g01480	VIT_03s0110g00360	VIT_05s0020g01910	VIT_07s0031g02950	VIT_06s0004g03690	VIT_08s0007g07530	VIT_09s0054g01040
VIT_04s0023g01500	VIT_03s0110g00370	VIT_05s0020g01930	VIT_07s0031g03000	VIT_06s0004g03750	VIT_08s0007g07550	VIT_09s0054g01110
VIT_04s0023g01600	VIT_03s0110g00430	VIT_05s0020g01960	VIT_07s0031g03070	VIT_06s0004g03820	VIT_08s0007g07670	VIT_09s0054g01220
VIT_04s0023g01660	VIT_03s0132g00040	VIT_05s0020g01980	VIT_07s0095g00680	VIT_06s0004g03830	VIT_08s0007g07710	VIT_09s0054g01390
VIT_04s0023g01700	VIT_03s0132g00070	VIT_05s0020g02120	VIT_07s0095g00760	VIT_06s0004g03910	VIT_08s0007g07720	VIT_09s0054g01740
VIT_04s0023g01720	VIT_03s0132g00140	VIT_05s0020g02130	VIT_07s0104g00100	VIT_06s0004g03920	VIT_08s0007g07730	VIT_09s0054g01820
VIT_04s0023g01750	VIT_03s0132g00380	VIT_05s0020g02170	VIT_07s0104g00110	VIT_06s0004g03930	VIT_08s0007g07740	VIT_09s0070g00080
VIT_04s0023g01780	VIT_03s0132g00390	VIT_05s0020g02200	VIT_07s0104g00200	VIT_06s0004g03960	VIT_08s0007g07930	VIT_09s0070g00140
VIT_04s0023g01890	VIT_03s0132g00450	VIT_05s0020g02230	VIT_07s0104g00350	VIT_06s0004g03980	VIT_08s0007g08050	VIT_09s0070g00160
VIT_04s0023g01910	VIT_03s0167g00020	VIT_05s0020g02280	VIT_07s0104g00360	VIT_06s0004g04010	VIT_08s0007g08250	VIT_09s0070g00240
VIT_04s0023g01920	VIT_03s0167g00050	VIT_05s0020g02340	VIT_07s0104g00420	VIT_06s0004g04060	VIT_08s0007g08280	VIT_09s0070g00410
VIT_04s0023g01930	VIT_03s0167g00110	VIT_05s0020g02370	VIT_07s0104g00470	VIT_06s0004g04110	VIT_08s0007g08290	VIT_09s0096g00490
VIT_04s0023g01960	VIT_03s0167g00210	VIT_05s0020g02480	VIT_07s0104g00640	VIT_06s0004g04120	VIT_08s0007g08310	VIT_10s0003g00040
VIT_04s0023g02020	VIT_03s0180g00070	VIT_05s0020g02500	VIT_07s0104g00710	VIT_06s0004g04130	VIT_08s0007g08380	VIT_10s0003g00260
VIT_04s0023g02050	VIT_03s0180g00110	VIT_05s0020g02540	VIT_07s0104g00830	VIT_06s0004g04150	VIT_08s0007g08750	VIT_10s0003g00380
VIT_04s0023g02120	VIT_03s0180g00130	VIT_05s0020g02550	VIT_07s0104g01100	VIT_06s0004g04180	VIT_08s0007g08800	VIT_10s0003g00420
VIT_04s0023g02130	VIT_03s0180g00150	VIT_05s0020g02670	VIT_07s0104g01230	VIT_06s0004g04210	VIT_08s0007g08840	VIT_10s0003g00440
VIT_04s0023g02200	VIT_03s0180g00200	VIT_05s0020g02690	VIT_07s0104g01250	VIT_06s0004g04370	VIT_08s0007g08910	VIT_10s0003g00480
VIT_04s0023g02210	VIT_03s0180g00210	VIT_05s0020g02710	VIT_07s0104g01360	VIT_06s0004g04400	VIT_08s0007g08980	VIT_10s0003g00960
VIT_04s0023g02230	VIT_03s0180g00260	VIT_05s0020g02720	VIT_07s0104g01440	VIT_06s0004g04440	VIT_08s0007g09000	VIT_10s0003g01030
VIT_04s0023g02240	VIT_03s0180g00280	VIT_05s0020g02770	VIT_07s0104g01620	VIT_06s0004g04470	VIT_08s0032g00240	VIT_10s0003g01050
VIT_04s0023g02260	VIT_04s0008g00050	VIT_05s0020g02810	VIT_07s0104g01640	VIT_06s0004g04490	VIT_08s0032g00270	VIT_10s0003g01070
VIT_04s0023g02280	VIT_04s0008g00100	VIT_05s0020g02830	VIT_07s0104g01660	VIT_06s0004g04510	VIT_08s0032g00300	VIT_10s0003g01100
VIT_04s0023g02290	VIT_04s0008g00120	VIT_05s0020g02880	VIT_07s0104g01710	VIT_06s0004g04550	VIT_08s0032g00470	VIT_10s0003g01180
VIT_04s0023g02360	VIT_04s0008g00150	VIT_05s0020g02890	VIT_07s0104g01730	VIT_06s0004g04660	VIT_08s0032g00510	VIT_10s0003g01210
VIT_04s0023g02380	VIT_04s0008g00190	VIT_05s0020g02910	VIT_07s0104g01820	VIT_06s0004g04700	VIT_08s0032g00760	VIT_10s0003g01220
VIT_04s0023g02550	VIT_04s0008g00390	VIT_05s0020g02920	VIT_07s0104g01830	VIT_06s0004g04790	VIT_08s0032g00790	VIT_10s0003g01260
VIT_04s0023g02570	VIT_04s0008g00410	VIT_05s0020g03030	VIT_07s0129g00180	VIT_06s0004g04950	VIT_08s0032g00800	VIT_10s0003g01310
VIT_04s0023g02610	VIT_04s0008g00420	VIT_05s0020g03040	VIT_07s0129g00210	VIT_06s0004g04960	VIT_08s0032g00890	VIT_10s0003g01460
VIT_04s0023g02630	VIT_04s0008g00440	VIT_05s0020g03100	VIT_07s0129g00230	VIT_06s0004g05020	VIT_08s0032g00950	VIT_10s0003g01490
VIT_04s0023g02700	VIT_04s0008g00450	VIT_05s0020g03140	VIT_07s0129g00240	VIT_06s0004g05050	VIT_08s0032g01150	VIT_10s0003g01580
VIT_04s0023g02760	VIT_04s0008g00470	VIT_05s0020g03180	VIT_07s0129g00260	VIT_06s0004g05070	VIT_08s0032g01190	VIT_10s0003g01650
VIT_04s0023g02770	VIT_04s0008g00480	VIT_05s0020g03190	VIT_07s0129g00340	VIT_06s0004g05090	VIT_08s0032g01220	VIT_10s0003g01670
VIT_04s0023g02870	VIT_04s0008g00530	VIT_05s0020g03240	VIT_07s0129g00380	VIT_06s0004g05120	VIT_08s0040g00100	VIT_10s0003g01690
VIT_04s0023g02880	VIT_04s0008g00540	VIT_05s0020g03250	VIT_07s0129g00500	VIT_06s0004g05170	VIT_08s0040g00380	VIT_10s0003g01730
VIT_04s0023g02900	VIT_04s0008g00600	VIT_05s0020g03270	VIT_07s0129g00660	VIT_06s0004g05180	VIT_08s0040g00580	VIT_10s0003g01830
VIT_04s0023g03030	VIT_04s0008g00610	VIT_05s0020g03290	VIT_07s0129g00670	VIT_06s0004g05200	VIT_08s0040g00710	VIT_10s0003g01860
VIT_04s0023g03040	VIT_04s0008g00620	VIT_05s0020g03300	VIT_07s0129g00710	VIT_06s0004g05260	VIT_08s0040g00780	VIT_10s0003g02020
VIT_04s0023g03130	VIT_04s0008g00740	VIT_05s0020g03320	VIT_07s0129g00800	VIT_06s0004g05270	VIT_08s0040g00810	VIT_10s0003g02030
VIT_04s0023g03260	VIT_04s0008g00790	VIT_05s0020g03330	VIT_07s0129g00860	VIT_06s0004g05340	VIT_08s0040g00820	VIT_10s0003g02040
VIT_04s0023g03470	VIT_04s0008g00870	VIT_05s0020g03360	VIT_07s0129g00870	VIT_06s0004g05460	VIT_08s0040g00830	VIT_10s0003g02110
VIT_04s0023g03510	VIT_04s0008g00900	VIT_05s0020g03370	VIT_07s0129g00910	VIT_06s0004g05650	VIT_08s0040g00870	VIT_10s0003g02170
VIT_04s0023g03540	VIT_04s0008g00920	VIT_05s0020g03380	VIT_07s0129g00990	VIT_06s0004g05700	VIT_08s0040g00890	VIT_10s0003g02220
VIT_04s0023g03580	VIT_04s0008g00950	VIT_05s0020g03470	VIT_07s0129g01030	VIT_06s0004g05760	VIT_08s0040g00930	VIT_10s0003g02280
VIT_04s0023g03590	VIT_04s0008g00960	VIT_05s0020g03650	VIT_07s0129g01050	VIT_06s0004g05770	VIT_08s0040g00960	VIT_10s0003g02410
VIT_04s0023g03600	VIT_04s0008g01040	VIT_05s0020g03690	VIT_07s0129g01060	VIT_06s0004g05790	VIT_08s0040g01040	VIT_10s0003g02480
VIT_04s0023g03610	VIT_04s0008g01050	VIT_05s0020g03730	VIT_07s0129g01100	VIT_06s0004g05870	VIT_08s0040g01290	VIT_10s0003g02680
VIT_04s0023g03650	VIT_04s0008g01060	VIT_05s0020g03750	VIT_07s0130g00030	VIT_06s0004g05960	VIT_08s0040g01380	VIT_10s0003g02850
VIT_04s0023g03720	VIT_04s0008g01070	VIT_05s0020g03860	VIT_07s0141g00030	VIT_06s0004g06010	VIT_08s0040g01470	VIT_10s0003g03170
VIT_04s0023g03760	VIT_04s0008g01080	VIT_05s0020g03870	VIT_07s0141g00060	VIT_06s0004g06020	VIT_08s0040g01500	VIT_10s0003g03250
VIT_04s0023g03810	VIT_04s0008g01090	VIT_05s0020g03900	VIT_07s0141g00070	VIT_06s0004g06030	VIT_08s0040g01660	VIT_10s0003g03770
VIT_04s0023g03880	VIT_04s0008g01100	VIT_05s0020g03910	VIT_07s0141g00160	VIT_06s0004g06080	VIT_08s0040g01670	VIT_10s0003g03790
VIT_04s0043g00160	VIT_04s0008g01110	VIT_05s0020g03980	VIT_07s0141g00270	VIT_06s0004g06090	VIT_08s0040g01770	VIT_10s0003g03800
VIT_04s0043g00250	VIT_04s0008g01120	VIT_05s0020g04010	VIT_07s0141g00360	VIT_06s0004g06130	VIT_08s0040g01790	VIT_10s0003g03810
VIT_04s0043g00290	VIT_04s0008g01140	VIT_05s0020g04020	VIT_07s0141g00370	VIT_06s0004g06210	VIT_08s0040g01820	VIT_10s0003g03870
VIT_04s0043g00300	VIT_04s0008g01150	VIT_05s0020g04130	VIT_07s0141g00550	VIT_06s0004g06220	VIT_08s0040g01830	VIT_10s0003g03910
VIT_04s0043g00500	VIT_04s0008g01190	VIT_05s0020g04190	VIT_07s0141g00770	VIT_06s0004g06240	VIT_08s0040g01860	VIT_10s0003g04040
VIT_04s0043g00700	VIT_04s0008g01210	VIT_05s0020g04220	VIT_07s0141g00840	VIT_06s0004g06290	VIT_08s0040g01890	VIT_10s0003g04180
VIT_04s0043g00720	VIT_04s0008g01220	VIT_05s0020g04300	VIT_07s0141g00870	VIT_06s0004g06480	VIT_08s0040g01970	VIT_10s0003g04230
VIT_04s0043g00730	VIT_04s0008g01250	VIT_05s0020g04330	VIT_07s0141g00930	VIT_06s0004g06570	VIT_08s0040g02110	VIT_10s0003g04470
VIT_04s0043g00780	VIT_04s0008g01260	VIT_05s0020g04380	VIT_07s0141g01050	VIT_06s0004g06640	VIT_08s0040g02170	VIT_10s0003g04510
VIT_04s0043g00860	VIT_04s0008g01320	VIT_05s0020g04390	VIT_07s0151g00340	VIT_06s0004g06660	VIT_08s0040g02190	VIT_10s0003g04540
VIT_04s0043g00900	VIT_04s0008g01380	VIT_05s0020g04420	VIT_07s0151g00400	VIT_06s0004g06680	VIT_08s0040g02200	VIT_10s0003g04770
VIT_04s0043g00930	VIT_04s0008g01450	VIT_05s0020g04430	VIT_07s0151g00420	VIT_06s0004g06800	VIT_08s0040g02260	VIT_10s0003g04840
VIT_04s0043g00960	VIT_04s0008g01490	VIT_05s0020g04480	VIT_07s0151g00520	VIT_06s0004g06810	VIT_08s0040g02280	VIT_10s0003g05150
VIT_04s0043g00990	VIT_04s0008g01510	VIT_05s0020g04490	VIT_07s0151g00590	VIT_06s0004g06820	VIT_08s0040g02500	VIT_10s0003g05160
VIT_04s0043g01030	VIT_04s0008g01550	VIT_05s0020g04500	VIT_07s0151g00740	VIT_06s0004g06830	VIT_08s0040g02520	VIT_10s0003g05190
VIT_04s0044g00040	VIT_04s0008g01580	VIT_05s0020g04540	VIT_07s0151g00800	VIT_06s0004g06840	VIT_08s0040g02600	VIT_10s0003g05230
VIT_04s0044g00050	VIT_04s0008g01590	VIT_05s0020g04550	VIT_07s0151g00880	VIT_06s0004g06850	VIT_08s0040g02610	VIT_10s0003g05250
VIT_04s0044g00070	VIT_04s0008g01650	VIT_05s0020g04570	VIT_07s0151g01040	VIT_06s0004g06880	VIT_08s0040g02730	VIT_10s0003g05260
VIT_04s0044g00180	VIT_04s0008g01660	VIT_05s0020g04620	VIT_07s0151g01060	VIT_06s0004g06940	VIT_08s0040g02840	VIT_10s0003g05300
VIT_04s0044g00190	VIT_04s0008g01680	VIT_05s0020g04670	VIT_07s0151g01100	VIT_06s0004g06950	VIT_08s0040g03100	VIT_10s0003g05310
VIT_04s0044g00250	VIT_04s0008g01700	VIT_05s0020g04680	VIT_07s0185g00040	VIT_06s0004g06960	VIT_08s0040g03150	VIT_10s0003g05330
VIT_04s0044g00270	VIT_04s0008g01710	VIT_05s0020g04780	VIT_07s0191g00050	VIT_06s0004g07130	VIT_08s0040g03230	VIT_10s0003g05340
VIT_04s0044g00310	VIT_04s0008g01740	VIT_05s0020g04800	VIT_07s0191g00060	VIT_06s0004g07200	VIT_08s0040g03380	VIT_10s0003g05360
VIT_04s0044g00470	VIT_04s0008g01800	VIT_05s0020g04820	VIT_07s0191g00070	VIT_06s0004g07220	VIT_08s0040g03400	VIT_10s0003g05390
VIT_04s0044g00530	VIT_04s0008g01820	VIT_05s0020g04860	VIT_07s0191g00080	VIT_06s0004g07240	VIT_08s0056g00140	VIT_10s0003g05430
VIT_04s0044g00640	VIT_04s0008g01830	VIT_05s0020g04930	VIT_07s0191g00110	VIT_06s0004g07250	VIT_08s0056g00180	VIT_10s0003g05450
VIT_04s0044g00680	VIT_04s0008g01870	VIT_05s0020g04940	VIT_07s0191g00220	VIT_06s0004g07270	VIT_08s0056g00290	VIT_10s0003g05480
VIT_04s0044g00720	VIT_04s0008g01880	VIT_05s0020g04990	VIT_07s0191g00240	VIT_06s0004g07280	VIT_08s0056g00630	VIT_10s0003g05580
VIT_04s0044g00730	VIT_04s0008g01910	VIT_05s0020g05030	VIT_07s0197g00060	VIT_06s0004g07310	VIT_08s0056g00730	VIT_10s0003g05690
VIT_04s0044g00880	VIT_04s0008g01950	VIT_05s0020g05040	VIT_07s0197g00170	VIT_06s0004g07380	VIT_08s0056g01080	VIT_10s0042g00080
VIT_04s0044g00920	VIT_04s0008g01960	VIT_05s0020g05060	VIT_07s0197g00250	VIT_06s0004g07460	VIT_08s0056g01190	VIT_10s0042g00420
VIT_04s0044g00990	VIT_04s0008g01970	VIT_05s0029g00220	VIT_07s0255g00090	VIT_06s0004g07500	VIT_08s0056g01490	VIT_10s0042g00700
VIT_04s0044g01000	VIT_04s0008g02000	VIT_05s0029g00240	VIT_07s0255g00110	VIT_06s0004g07550	VIT_08s0056g01530	VIT_10s0042g01030
VIT_04s0044g01010	VIT_04s0008g02010	VIT_05s0029g00370	VIT_08s0007g00020	VIT_06s0004g07680	VIT_08s0056g01590	VIT_10s0042g01050
VIT_04s0044g01040	VIT_04s0008g02050	VIT_05s0029g00400	VIT_08s0007g00030	VIT_06s0004g07740	VIT_08s0058g00140	VIT_10s0042g01120
VIT_04s0044g01110	VIT_04s0008g02080	VIT_05s0029g00510	VIT_08s0007g00120	VIT_06s0004g07750	VIT_08s0058g00150	VIT_10s0071g00150
VIT_04s0044g01130	VIT_04s0008g02110	VIT_05s0029g01140	VIT_08s0007g00130	VIT_06s0004g07770	VIT_08s0058g00200	VIT_10s0071g00230
VIT_04s0044g01150	VIT_04s0008g02200	VIT_05s0029g01160	VIT_08s0007g00200	VIT_06s0004g07780	VIT_08s0058g00210	VIT_10s0071g00250
VIT_04s0044g01160	VIT_04s0008g02230	VIT_05s0029g01420	VIT_08s0007g00210	VIT_06s0004g07790	VIT_08s0058g00310	VIT_10s0071g00300
VIT_04s0044g01170	VIT_04s0008g02340	VIT_05s0029g01430	VIT_08s0007g00310	VIT_06s0004g07870	VIT_08s0058g00380	VIT_10s0071g00420
VIT_04s0044g01220	VIT_04s0008g02370	VIT_05s0049g00010	VIT_08s0007g00330	VIT_06s0004g07890	VIT_08s0058g00400	VIT_10s0071g00770
VIT_04s0044g01240	VIT_04s0008g02380	VIT_05s0049g00100	VIT_08s0007g00540	VIT_06s0004g07920	VIT_08s0058g00480	VIT_10s0071g00840
VIT_04s0044g01260	VIT_04s0008g02390	VIT_05s0049g00160	VIT_08s0007g00600	VIT_06s0004g07930	VIT_08s0058g00660	VIT_10s0071g01020
VIT_04s0044g01270	VIT_04s0008g02500	VIT_05s0049g00300	VIT_08s0007g00670	VIT_06s0004g07960	VIT_08s0058g00680	VIT_10s0071g01080
VIT_04s0044g01310	VIT_04s0008g02510	VIT_05s0049g00330	VIT_08s0007g00680	VIT_06s0004g08060	VIT_08s0058g00690	VIT_10s0071g01100
VIT_04s0044g01320	VIT_04s0008g02520	VIT_05s0049g00340	VIT_08s0007g00740	VIT_06s0004g08070	VIT_08s0058g00740	VIT_10s0092g00220
VIT_04s0044g01410	VIT_04s0008g02570	VIT_05s0049g00370	VIT_08s0007g00750	VIT_06s0004g08080	VIT_08s0058g00810	VIT_10s0092g00300
VIT_04s0044g01420	VIT_04s0008g02580	VIT_05s0049g00400	VIT_08s0007g00760	VIT_06s0004g08090	VIT_08s0058g00860	VIT_10s0092g00310
VIT_04s0044g01430	VIT_04s0008g02590	VIT_05s0049g00410	VIT_08s0007g00770	VIT_06s0004g08190	VIT_08s0058g00870	VIT_10s0092g00680
VIT_04s0044g01450	VIT_04s0008g02610	VIT_05s0049g00450	VIT_08s0007g00810	VIT_06s0004g08230	VIT_08s0058g00930	VIT_10s0116g00080
VIT_04s0044g01460	VIT_04s0008g02630	VIT_05s0049g00480	VIT_08s0007g00820	VIT_06s0004g08440	VIT_08s0058g00960	VIT_10s0116g00290
VIT_04s0044g01490	VIT_04s0008g02640	VIT_05s0049g00490	VIT_08s0007g00830	VIT_06s0009g00320	VIT_08s0058g00980	VIT_10s0116g00340
VIT_04s0044g01500	VIT_04s0008g02710	VIT_05s0049g00510	VIT_08s0007g00840	VIT_06s0009g00370	VIT_08s0058g00990	VIT_10s0116g00410
VIT_04s0044g01610	VIT_04s0008g02750	VIT_05s0049g00550	VIT_08s0007g00850	VIT_06s0009g00410	VIT_08s0058g01070	VIT_10s0116g00430
VIT_04s0044g01620	VIT_04s0008g02760	VIT_05s0049g00570	VIT_08s0007g00870	VIT_06s0009g00450	VIT_08s0058g01130	VIT_10s0116g00650
VIT_04s0044g01650	VIT_04s0008g02770	VIT_05s0049g00610	VIT_08s0007g00900	VIT_06s0009g00480	VIT_08s0058g01160	VIT_10s0116g00790
VIT_04s0044g01740	VIT_04s0008g02800	VIT_05s0049g00660	VIT_08s0007g00920	VIT_06s0009g00810	VIT_08s0058g01270	VIT_10s0116g00910
VIT_04s0044g01850	VIT_04s0008g02860	VIT_05s0049g00680	VIT_08s0007g00930	VIT_06s0009g00820	VIT_08s0058g01380	VIT_10s0116g00930
VIT_04s0044g01990	VIT_04s0008g02890	VIT_05s0049g00720	VIT_08s0007g00950	VIT_06s0009g00980	VIT_08s0058g01390	VIT_10s0116g01150
VIT_04s0069g00140	VIT_04s0008g02900	VIT_05s0049g00740	VIT_08s0007g01020	VIT_06s0009g01110	VIT_08s0105g00180	VIT_10s0116g01200
VIT_04s0069g00200	VIT_04s0008g02960	VIT_05s0049g00770	VIT_08s0007g01030	VIT_06s0009g01470	VIT_08s0105g00200	VIT_10s0116g01230
VIT_04s0069g00210	VIT_04s0008g03070	VIT_05s0049g00780	VIT_08s0007g01040	VIT_06s0009g01530	VIT_08s0105g00230	VIT_10s0116g01240
VIT_04s0069g00270	VIT_04s0008g03080	VIT_05s0049g00800	VIT_08s0007g01070	VIT_06s0009g01620	VIT_08s0105g00250	VIT_10s0116g01380
VIT_04s0069g00330	VIT_04s0008g03190	VIT_05s0049g00840	VIT_08s0007g01230	VIT_06s0009g01640	VIT_08s0105g00370	VIT_10s0116g01390
VIT_04s0069g00360	VIT_04s0008g03200	VIT_05s0049g00920	VIT_08s0007g01290	VIT_06s0009g01670	VIT_08s0105g00500	VIT_10s0116g01450
VIT_04s0069g00410	VIT_04s0008g03210	VIT_05s0049g00930	VIT_08s0007g01360	VIT_06s0009g02020	VIT_08s0217g00090	VIT_10s0116g01610
VIT_04s0069g00420	VIT_04s0008g03220	VIT_05s0049g00940	VIT_08s0007g01370	VIT_06s0009g02280	VIT_09s0002g00100	VIT_10s0116g01620
VIT_04s0069g00670	VIT_04s0008g03240	VIT_05s0049g00950	VIT_08s0007g01560	VIT_06s0009g02420	VIT_09s0002g00410	VIT_10s0116g01660
VIT_04s0069g00750	VIT_04s0008g03250	VIT_05s0049g00970	VIT_08s0007g01650	VIT_06s0009g02500	VIT_09s0002g00420	VIT_10s0116g01840
VIT_04s0069g00810	VIT_04s0008g03270	VIT_05s0049g00980	VIT_08s0007g01690	VIT_06s0009g02840	VIT_09s0002g00570	VIT_10s0116g01900
VIT_04s0069g00820	VIT_04s0008g03310	VIT_05s0049g01010	VIT_08s0007g01720	VIT_06s0009g03260	VIT_09s0002g00630	VIT_10s0405g00040
VIT_04s0069g00860	VIT_04s0008g03320	VIT_05s0049g01020	VIT_08s0007g01750	VIT_06s0009g03350	VIT_09s0002g00640	VIT_10s0405g00050
VIT_04s0069g00880	VIT_04s0008g03380	VIT_05s0049g01050	VIT_08s0007g01800	VIT_06s0009g03380	VIT_09s0002g00670	VIT_10s0523g00040
VIT_04s0069g00940	VIT_04s0008g03400	VIT_05s0049g01090	VIT_08s0007g01940	VIT_06s0009g03430	VIT_09s0002g00690	VIT_10s0523g00050
VIT_04s0069g00950	VIT_04s0008g03450	VIT_05s0049g01200	VIT_08s0007g02080	VIT_06s0009g03470	VIT_09s0002g00700	VIT_10s0597g00010
VIT_04s0069g01010	VIT_04s0008g03460	VIT_05s0049g01310	VIT_08s0007g02110	VIT_06s0009g03540	VIT_09s0002g00710	VIT_11s0016g00070
VIT_04s0069g01020	VIT_04s0008g03480	VIT_05s0049g01320	VIT_08s0007g02120	VIT_06s0009g03670	VIT_09s0002g00750	VIT_11s0016g00120
VIT_04s0079g00040	VIT_04s0008g03530	VIT_05s0049g01350	VIT_08s0007g02170	VIT_06s0009g03740	VIT_09s0002g00810	VIT_11s0016g00200
VIT_04s0079g00160	VIT_04s0008g03550	VIT_05s0049g01360	VIT_08s0007g02200	VIT_06s0061g00070	VIT_09s0002g00890	VIT_11s0016g00210
VIT_04s0079g00200	VIT_04s0008g03560	VIT_05s0049g01410	VIT_08s0007g02210	VIT_06s0061g00100	VIT_09s0002g01030	VIT_11s0016g00290
VIT_04s0079g00220	VIT_04s0008g03570	VIT_05s0049g01520	VIT_08s0007g02240	VIT_06s0061g00310	VIT_09s0002g01060	VIT_11s0016g00300
VIT_04s0079g00230	VIT_04s0008g03590	VIT_05s0049g01560	VIT_08s0007g02280	VIT_06s0061g00320	VIT_09s0002g01080	VIT_11s0016g00430
VIT_04s0079g00260	VIT_04s0008g03640	VIT_05s0049g01620	VIT_08s0007g02360	VIT_06s0061g00410	VIT_09s0002g01110	VIT_11s0016g00560
VIT_04s0079g00290	VIT_04s0008g03730	VIT_05s0049g01650	VIT_08s0007g02420	VIT_06s0061g00440	VIT_09s0002g01220	VIT_11s0016g00660
VIT_04s0079g00360	VIT_04s0008g03770	VIT_05s0049g01720	VIT_08s0007g02440	VIT_06s0061g00500	VIT_09s0002g01290	VIT_11s0016g00670
VIT_04s0079g00410	VIT_04s0008g03780	VIT_05s0049g01760	VIT_08s0007g02450	VIT_06s0061g00550	VIT_09s0002g01380	VIT_11s0016g00710
VIT_04s0079g00480	VIT_04s0008g03840	VIT_05s0049g01790	VIT_08s0007g02530	VIT_06s0061g00590	VIT_09s0002g01410	VIT_11s0016g00870
VIT_04s0079g00560	VIT_04s0008g03930	VIT_05s0049g01900	VIT_08s0007g02630	VIT_06s0061g00640	VIT_09s0002g01440	VIT_11s0016g01190
VIT_04s0079g00740	VIT_04s0008g03980	VIT_05s0049g01980	VIT_08s0007g02640	VIT_06s0061g00680	VIT_09s0002g01500	VIT_11s0016g01220
VIT_04s0079g00790	VIT_04s0008g03990	VIT_05s0049g02080	VIT_08s0007g02660	VIT_06s0061g00720	VIT_09s0002g01520	VIT_11s0016g01290
VIT_04s0079g00810	VIT_04s0008g04000	VIT_05s0049g02090	VIT_08s0007g02720	VIT_06s0061g00730	VIT_09s0002g01590	VIT_11s0016g01320
VIT_04s0079g00840	VIT_04s0008g04040	VIT_05s0049g02240	VIT_08s0007g02740	VIT_06s0061g00890	VIT_09s0002g01890	VIT_11s0016g01350
VIT_04s0210g00030	VIT_04s0008g04060	VIT_05s0049g02260	VIT_08s0007g02760	VIT_06s0061g00940	VIT_09s0002g02120	VIT_11s0016g01460
VIT_04s0210g00040	VIT_04s0008g04090	VIT_05s0051g00010	VIT_08s0007g02770	VIT_06s0061g00950	VIT_09s0002g02370	VIT_11s0016g01530
VIT_04s0210g00080	VIT_04s0008g04100	VIT_05s0051g00110	VIT_08s0007g02800	VIT_06s0061g00960	VIT_09s0002g02430	VIT_11s0016g01620
VIT_04s0210g00100	VIT_04s0008g04120	VIT_05s0051g00130	VIT_08s0007g02850	VIT_06s0061g00970	VIT_09s0002g02450	VIT_11s0016g01650
VIT_04s0210g00190	VIT_04s0008g04130	VIT_05s0051g00320	VIT_08s0007g02920	VIT_06s0061g01000	VIT_09s0002g02460	VIT_11s0016g01810
VIT_05s0020g00040	VIT_04s0008g04150	VIT_05s0051g00340	VIT_08s0007g02940	VIT_06s0061g01010	VIT_09s0002g02640	VIT_11s0016g02070
VIT_05s0020g00100	VIT_04s0008g04180	VIT_05s0051g00380	VIT_08s0007g02980	VIT_06s0061g01110	VIT_09s0002g02730	VIT_11s0016g02200
VIT_05s0020g00130	VIT_04s0008g04200	VIT_05s0051g00540	VIT_08s0007g02990	VIT_06s0061g01230	VIT_09s0002g02740	VIT_11s0016g02280
VIT_05s0020g00170	VIT_04s0008g04210	VIT_05s0051g00590	VIT_08s0007g03090	VIT_06s0061g01250	VIT_09s0002g02770	VIT_11s0016g02610
VIT_05s0020g00230	VIT_04s0008g04230	VIT_05s0051g00670	VIT_08s0007g03260	VIT_06s0061g01600	VIT_09s0002g02790	VIT_11s0016g02790
VIT_05s0020g00270	VIT_04s0008g04250	VIT_05s0051g00680	VIT_08s0007g03500	VIT_06s0080g00090	VIT_09s0002g03220	VIT_11s0016g02900
VIT_05s0020g00290	VIT_04s0008g04260	VIT_05s0051g00690	VIT_08s0007g03510	VIT_06s0080g00120	VIT_09s0002g03320	VIT_11s0016g02910
VIT_05s0020g00440	VIT_04s0008g04290	VIT_05s0051g00700	VIT_08s0007g03690	VIT_06s0080g00150	VIT_09s0002g03340	VIT_11s0016g02920
VIT_05s0020g00550	VIT_04s0008g04350	VIT_05s0062g00240	VIT_08s0007g03760	VIT_06s0080g00170	VIT_09s0002g03420	VIT_11s0016g02940
VIT_05s0020g00600	VIT_04s0008g04470	VIT_05s0062g00250	VIT_08s0007g03780	VIT_06s0080g00210	VIT_09s0002g03460	VIT_11s0016g03030
VIT_05s0020g00680	VIT_04s0008g04480	VIT_05s0062g00260	VIT_08s0007g03860	VIT_06s0080g00250	VIT_09s0002g03670	VIT_11s0016g03180
VIT_05s0020g00830	VIT_04s0008g04530	VIT_05s0062g00270	VIT_08s0007g03900	VIT_06s0080g00260	VIT_09s0002g03690	VIT_11s0016g03240
VIT_05s0020g00900	VIT_04s0008g04670	VIT_05s0062g00300	VIT_08s0007g03930	VIT_06s0080g00310	VIT_09s0002g03750	VIT_11s0016g03350
VIT_05s0020g00910	VIT_04s0008g04710	VIT_05s0062g00310	VIT_08s0007g04000	VIT_06s0080g00450	VIT_09s0002g03780	VIT_11s0016g03590
VIT_05s0020g00920	VIT_04s0008g04780	VIT_05s0062g00610	VIT_08s0007g04030	VIT_06s0080g00570	VIT_09s0002g03920	VIT_11s0016g03790
VIT_05s0020g00940	VIT_04s0008g04790	VIT_05s0062g00640	VIT_08s0007g04040	VIT_06s0080g00600	VIT_09s0002g03930	VIT_11s0016g04050
VIT_05s0020g00950	VIT_04s0008g04810	VIT_05s0062g00720	VIT_08s0007g04060	VIT_06s0080g00680	VIT_09s0002g03940	VIT_11s0016g04080
VIT_05s0020g00970	VIT_04s0008g04820	VIT_05s0062g00740	VIT_08s0007g04070	VIT_06s0080g00700	VIT_09s0002g03970	VIT_11s0016g04150
VIT_05s0020g01040	VIT_04s0008g04840	VIT_05s0062g00760	VIT_08s0007g04130	VIT_06s0080g00710	VIT_09s0002g04080	VIT_11s0016g04160
VIT_05s0020g01070	VIT_04s0008g04920	VIT_05s0062g00820	VIT_08s0007g04150	VIT_06s0080g00720	VIT_09s0002g04140	VIT_11s0016g04340
VIT_05s0020g01090	VIT_04s0008g04970	VIT_05s0062g00840	VIT_08s0007g04240	VIT_06s0080g00730	VIT_09s0002g04180	VIT_11s0016g04360
VIT_05s0020g01120	VIT_04s0008g04980	VIT_05s0062g01010	VIT_08s0007g04460	VIT_06s0080g00780	VIT_09s0002g04320	VIT_11s0016g04490
VIT_05s0020g01130	VIT_04s0008g05000	VIT_05s0062g01070	VIT_08s0007g04480	VIT_06s0080g00790	VIT_09s0002g04500	VIT_11s0016g04700
VIT_05s0020g01150	VIT_04s0008g05020	VIT_05s0062g01100	VIT_08s0007g04510	VIT_06s0080g00810	VIT_09s0002g04530	VIT_11s0016g04720
VIT_05s0020g01210	VIT_04s0008g05030	VIT_05s0062g01110	VIT_08s0007g04540	VIT_06s0080g00910	VIT_09s0002g04560	VIT_11s0016g04740
VIT_05s0020g01240	VIT_04s0008g05080	VIT_05s0062g01190	VIT_08s0007g04560	VIT_06s0080g01000	VIT_09s0002g04580	VIT_11s0016g04840
VIT_05s0020g01270	VIT_04s0008g05100	VIT_05s0062g01260	VIT_08s0007g04570	VIT_06s0080g01020	VIT_09s0002g04720	VIT_11s0016g04920
VIT_05s0020g01310	VIT_04s0008g05110	VIT_05s0062g01270	VIT_08s0007g04700	VIT_06s0080g01090	VIT_09s0002g04840	VIT_11s0016g05010
VIT_05s0020g01350	VIT_04s0008g05120	VIT_05s0077g00280	VIT_08s0007g04770	VIT_06s0080g01160	VIT_09s0002g05010	VIT_11s0016g05110
VIT_05s0020g01400	VIT_04s0008g05130	VIT_05s0077g00500	VIT_08s0007g04860	VIT_07s0005g00010	VIT_09s0002g05080	VIT_11s0016g05170
VIT_05s0020g01420	VIT_04s0008g05140	VIT_05s0077g00510	VIT_08s0007g04880	VIT_07s0005g00050	VIT_09s0002g05130	VIT_11s0016g05230
VIT_05s0020g01470	VIT_04s0008g05150	VIT_05s0077g00520	VIT_08s0007g05050	VIT_07s0005g00060	VIT_09s0002g05140	VIT_11s0016g05320
VIT_05s0020g01490	VIT_04s0008g05160	VIT_05s0077g00540	VIT_08s0007g05100	VIT_07s0005g00090	VIT_09s0002g05180	VIT_11s0016g05360
VIT_05s0020g01530	VIT_04s0008g05200	VIT_05s0077g00550	VIT_08s0007g05210	VIT_07s0005g00120	VIT_09s0002g05280	VIT_11s0016g05380
VIT_05s0020g01640	VIT_04s0008g05220	VIT_05s0077g00590	VIT_08s0007g05230	VIT_07s0005g00140	VIT_09s0002g05290	VIT_11s0016g05430
VIT_05s0020g01720	VIT_04s0008g05250	VIT_05s0077g00730	VIT_08s0007g05240	VIT_07s0005g00170	VIT_09s0002g05320	VIT_11s0016g05480
VIT_05s0020g01740	VIT_04s0008g05260	VIT_05s0077g00810	VIT_08s0007g05270	VIT_07s0005g00290	VIT_09s0002g05340	VIT_11s0016g05530
VIT_05s0020g01860	VIT_04s0008g05270	VIT_05s0077g00850	VIT_08s0007g05340	VIT_07s0005g00360	VIT_09s0002g05350	VIT_11s0016g05540
VIT_05s0020g01870	VIT_04s0008g05300	VIT_05s0077g00870	VIT_08s0007g05360	VIT_07s0005g00390	VIT_09s0002g05370	VIT_11s0016g05550
VIT_05s0020g01910	VIT_04s0008g05310	VIT_05s0077g01000	VIT_08s0007g05390	VIT_07s0005g00660	VIT_09s0002g05490	VIT_11s0016g05690
VIT_05s0020g01930	VIT_04s0008g05320	VIT_05s0077g01090	VIT_08s0007g05490	VIT_07s0005g00720	VIT_09s0002g05530	VIT_11s0016g05740
VIT_05s0020g01960	VIT_04s0008g05350	VIT_05s0077g01130	VIT_08s0007g05740	VIT_07s0005g00730	VIT_09s0002g05590	VIT_11s0016g05770
VIT_05s0020g01980	VIT_04s0008g05410	VIT_05s0077g01140	VIT_08s0007g05840	VIT_07s0005g00740	VIT_09s0002g05650	VIT_11s0037g00220
VIT_05s0020g02170	VIT_04s0008g05420	VIT_05s0077g01150	VIT_08s0007g05900	VIT_07s0005g00750	VIT_09s0002g05710	VIT_11s0037g00290
VIT_05s0020g02200	VIT_04s0008g05460	VIT_05s0077g01210	VIT_08s0007g05950	VIT_07s0005g00770	VIT_09s0002g05820	VIT_11s0037g00440
VIT_05s0020g02210	VIT_04s0008g05510	VIT_05s0077g01250	VIT_08s0007g05970	VIT_07s0005g00790	VIT_09s0002g05930	VIT_11s0037g00450
VIT_05s0020g02230	VIT_04s0008g05540	VIT_05s0077g01270	VIT_08s0007g05990	VIT_07s0005g00820	VIT_09s0002g06070	VIT_11s0037g00510
VIT_05s0020g02250	VIT_04s0008g05550	VIT_05s0077g01290	VIT_08s0007g06040	VIT_07s0005g00870	VIT_09s0002g06360	VIT_11s0037g00570
VIT_05s0020g02260	VIT_04s0008g05610	VIT_05s0077g01300	VIT_08s0007g06390	VIT_07s0005g01020	VIT_09s0002g06400	VIT_11s0037g00620
VIT_05s0020g02290	VIT_04s0008g05640	VIT_05s0077g01330	VIT_08s0007g06400	VIT_07s0005g01030	VIT_09s0002g06680	VIT_11s0037g00870
VIT_05s0020g02500	VIT_04s0008g05700	VIT_05s0077g01370	VIT_08s0007g06470	VIT_07s0005g01080	VIT_09s0002g06720	VIT_11s0037g00890
VIT_05s0020g02550	VIT_04s0008g05760	VIT_05s0077g01470	VIT_08s0007g06610	VIT_07s0005g01140	VIT_09s0002g06770	VIT_11s0037g00910
VIT_05s0020g02560	VIT_04s0008g05770	VIT_05s0077g01520	VIT_08s0007g06630	VIT_07s0005g01160	VIT_09s0002g06790	VIT_11s0037g00950
VIT_05s0020g02640	VIT_04s0008g05790	VIT_05s0077g01530	VIT_08s0007g06740	VIT_07s0005g01210	VIT_09s0002g06840	VIT_11s0037g00980
VIT_05s0020g02690	VIT_04s0008g05810	VIT_05s0077g01550	VIT_08s0007g06760	VIT_07s0005g01240	VIT_09s0002g06850	VIT_11s0037g01110
VIT_05s0020g02720	VIT_04s0008g05830	VIT_05s0077g01560	VIT_08s0007g06800	VIT_07s0005g01290	VIT_09s0002g06860	VIT_11s0037g01130
VIT_05s0020g02740	VIT_04s0008g05860	VIT_05s0077g01570	VIT_08s0007g06990	VIT_07s0005g01300	VIT_09s0002g06890	VIT_11s0052g00100
VIT_05s0020g02770	VIT_04s0008g05890	VIT_05s0077g01600	VIT_08s0007g07100	VIT_07s0005g01310	VIT_09s0002g07090	VIT_11s0052g00220
VIT_05s0020g02800	VIT_04s0008g05930	VIT_05s0077g01630	VIT_08s0007g07190	VIT_07s0005g01320	VIT_09s0002g07110	VIT_11s0052g00230
VIT_05s0020g02810	VIT_04s0008g05960	VIT_05s0077g01650	VIT_08s0007g07250	VIT_07s0005g01350	VIT_09s0002g07640	VIT_11s0052g00270
VIT_05s0020g02840	VIT_04s0008g06000	VIT_05s0077g01660	VIT_08s0007g07370	VIT_07s0005g01360	VIT_09s0002g07690	VIT_11s0052g00440
VIT_05s0020g02860	VIT_04s0008g06020	VIT_05s0077g01680	VIT_08s0007g07400	VIT_07s0005g01500	VIT_09s0002g07880	VIT_11s0052g00540
VIT_05s0020g02880	VIT_04s0008g06040	VIT_05s0077g01700	VIT_08s0007g07440	VIT_07s0005g01510	VIT_09s0002g08100	VIT_11s0052g00620
VIT_05s0020g02890	VIT_04s0008g06050	VIT_05s0077g01820	VIT_08s0007g07550	VIT_07s0005g01640	VIT_09s0002g08510	VIT_11s0052g00650
VIT_05s0020g02900	VIT_04s0008g06060	VIT_05s0077g01840	VIT_08s0007g07660	VIT_07s0005g01700	VIT_09s0002g08520	VIT_11s0052g00700
VIT_05s0020g02920	VIT_04s0008g06130	VIT_05s0077g01860	VIT_08s0007g07670	VIT_07s0005g01710	VIT_09s0002g08540	VIT_11s0052g00750
VIT_05s0020g03010	VIT_04s0008g06140	VIT_05s0077g01910	VIT_08s0007g07700	VIT_07s0005g01790	VIT_09s0002g08560	VIT_11s0052g00790
VIT_05s0020g03040	VIT_04s0008g06150	VIT_05s0077g01920	VIT_08s0007g07710	VIT_07s0005g01830	VIT_09s0002g09020	VIT_11s0052g00820
VIT_05s0020g03050	VIT_04s0008g06220	VIT_05s0077g01950	VIT_08s0007g07720	VIT_07s0005g01920	VIT_09s0002g09120	VIT_11s0052g00900
VIT_05s0020g03100	VIT_04s0008g06230	VIT_05s0077g01970	VIT_08s0007g07740	VIT_07s0005g01950	VIT_09s0002g09270	VIT_11s0052g01020
VIT_05s0020g03240	VIT_04s0008g06250	VIT_05s0077g01980	VIT_08s0007g07790	VIT_07s0005g01970	VIT_09s0018g00240	VIT_11s0052g01070
VIT_05s0020g03250	VIT_04s0008g06310	VIT_05s0077g02000	VIT_08s0007g07930	VIT_07s0005g01980	VIT_09s0018g00300	VIT_11s0052g01110
VIT_05s0020g03270	VIT_04s0008g06400	VIT_05s0077g02010	VIT_08s0007g08050	VIT_07s0005g02010	VIT_09s0018g00620	VIT_11s0052g01150
VIT_05s0020g03280	VIT_04s0008g06460	VIT_05s0077g02020	VIT_08s0007g08250	VIT_07s0005g02030	VIT_09s0018g01170	VIT_11s0052g01220
VIT_05s0020g03300	VIT_04s0008g06500	VIT_05s0077g02070	VIT_08s0007g08280	VIT_07s0005g02040	VIT_09s0018g01290	VIT_11s0052g01300
VIT_05s0020g03330	VIT_04s0008g06510	VIT_05s0077g02080	VIT_08s0007g08290	VIT_07s0005g02050	VIT_09s0018g01370	VIT_11s0052g01320
VIT_05s0020g03360	VIT_04s0008g06530	VIT_05s0077g02100	VIT_08s0007g08310	VIT_07s0005g02060	VIT_09s0018g01440	VIT_11s0052g01650
VIT_05s0020g03370	VIT_04s0008g06570	VIT_05s0077g02190	VIT_08s0007g08380	VIT_07s0005g02080	VIT_09s0018g01460	VIT_11s0052g01710
VIT_05s0020g03380	VIT_04s0008g06590	VIT_05s0077g02260	VIT_08s0007g08440	VIT_07s0005g02110	VIT_09s0018g01650	VIT_11s0052g01730
VIT_05s0020g03490	VIT_04s0008g06670	VIT_05s0077g02270	VIT_08s0007g08470	VIT_07s0005g02130	VIT_09s0018g01670	VIT_11s0052g01820
VIT_05s0020g03530	VIT_04s0008g06690	VIT_05s0077g02320	VIT_08s0007g08590	VIT_07s0005g02180	VIT_09s0018g01680	VIT_11s0065g00040
VIT_05s0020g03590	VIT_04s0008g06700	VIT_05s0077g02330	VIT_08s0007g08680	VIT_07s0005g02200	VIT_09s0018g01700	VIT_11s0065g00130
VIT_05s0020g03680	VIT_04s0008g06780	VIT_05s0077g02350	VIT_08s0007g08750	VIT_07s0005g02220	VIT_09s0018g02010	VIT_11s0065g00360
VIT_05s0020g03750	VIT_04s0008g06790	VIT_05s0094g00130	VIT_08s0007g08800	VIT_07s0005g02310	VIT_09s0018g02030	VIT_11s0065g00370
VIT_05s0020g03810	VIT_04s0008g06890	VIT_05s0094g00220	VIT_08s0007g08840	VIT_07s0005g02410	VIT_09s0054g00530	VIT_11s0065g00390
VIT_05s0020g03870	VIT_04s0008g06920	VIT_05s0094g00270	VIT_08s0007g08910	VIT_07s0005g02420	VIT_09s0054g00680	VIT_11s0065g00720
VIT_05s0020g03880	VIT_04s0008g07020	VIT_05s0094g00280	VIT_08s0007g09000	VIT_07s0005g02440	VIT_09s0054g00820	VIT_11s0078g00260
VIT_05s0020g03910	VIT_04s0008g07080	VIT_05s0094g00360	VIT_08s0032g00100	VIT_07s0005g02470	VIT_09s0054g01040	VIT_11s0078g00490
VIT_05s0020g03980	VIT_04s0008g07110	VIT_05s0094g00620	VIT_08s0032g00240	VIT_07s0005g02480	VIT_09s0054g01110	VIT_11s0103g00010
VIT_05s0020g04010	VIT_04s0008g07320	VIT_05s0094g00750	VIT_08s0032g00270	VIT_07s0005g02490	VIT_09s0054g01220	VIT_11s0103g00050
VIT_05s0020g04070	VIT_04s0008g07330	VIT_05s0094g00770	VIT_08s0032g00300	VIT_07s0005g02560	VIT_09s0054g01390	VIT_11s0103g00130
VIT_05s0020g04110	VIT_04s0008g07340	VIT_05s0094g00820	VIT_08s0032g00470	VIT_07s0005g02570	VIT_09s0054g01740	VIT_11s0103g00140
VIT_05s0020g04130	VIT_04s0023g00050	VIT_05s0094g00920	VIT_08s0032g00710	VIT_07s0005g02590	VIT_09s0054g01820	VIT_11s0103g00150
VIT_05s0020g04170	VIT_04s0023g00080	VIT_05s0094g00950	VIT_08s0032g00760	VIT_07s0005g02600	VIT_09s0070g00070	VIT_11s0118g00080
VIT_05s0020g04210	VIT_04s0023g00110	VIT_05s0094g00990	VIT_08s0032g00780	VIT_07s0005g02710	VIT_09s0070g00080	VIT_11s0118g00090
VIT_05s0020g04220	VIT_04s0023g00320	VIT_05s0094g01000	VIT_08s0032g00790	VIT_07s0005g02720	VIT_09s0070g00140	VIT_11s0118g00160
VIT_05s0020g04260	VIT_04s0023g00350	VIT_05s0094g01020	VIT_08s0032g00800	VIT_07s0005g02730	VIT_09s0070g00160	VIT_11s0118g00170
VIT_05s0020g04270	VIT_04s0023g00410	VIT_05s0094g01030	VIT_08s0032g00890	VIT_07s0005g02770	VIT_09s0070g00240	VIT_11s0118g00180
VIT_05s0020g04280	VIT_04s0023g00430	VIT_05s0094g01040	VIT_08s0032g00910	VIT_07s0005g02800	VIT_09s0070g00410	VIT_11s0118g00200
VIT_05s0020g04300	VIT_04s0023g00580	VIT_05s0094g01050	VIT_08s0032g00950	VIT_07s0005g03030	VIT_09s0096g00490	VIT_11s0118g00230
VIT_05s0020g04330	VIT_04s0023g00590	VIT_05s0094g01080	VIT_08s0032g01220	VIT_07s0005g03060	VIT_10s0003g00040	VIT_11s0118g00250
VIT_05s0020g04380	VIT_04s0023g00600	VIT_05s0094g01130	VIT_08s0040g00100	VIT_07s0005g03110	VIT_10s0003g00050	VIT_11s0118g00360
VIT_05s0020g04400	VIT_04s0023g00760	VIT_05s0094g01180	VIT_08s0040g00380	VIT_07s0005g03130	VIT_10s0003g00260	VIT_11s0118g00410
VIT_05s0020g04420	VIT_04s0023g00830	VIT_05s0094g01190	VIT_08s0040g00440	VIT_07s0005g03140	VIT_10s0003g00380	VIT_11s0118g00480
VIT_05s0020g04440	VIT_04s0023g00840	VIT_05s0094g01210	VIT_08s0040g00580	VIT_07s0005g03150	VIT_10s0003g00420	VIT_11s0118g00570
VIT_05s0020g04480	VIT_04s0023g00860	VIT_05s0094g01260	VIT_08s0040g00600	VIT_07s0005g03340	VIT_10s0003g00440	VIT_11s0118g00580
VIT_05s0020g04490	VIT_04s0023g00870	VIT_05s0094g01300	VIT_08s0040g00640	VIT_07s0005g03410	VIT_10s0003g00480	VIT_11s0118g00610
VIT_05s0020g04500	VIT_04s0023g00950	VIT_05s0094g01310	VIT_08s0040g00710	VIT_07s0005g03420	VIT_10s0003g00900	VIT_11s0118g00760
VIT_05s0020g04510	VIT_04s0023g00990	VIT_05s0094g01440	VIT_08s0040g00780	VIT_07s0005g03490	VIT_10s0003g00960	VIT_11s0149g00050
VIT_05s0020g04530	VIT_04s0023g01000	VIT_05s0094g01530	VIT_08s0040g00810	VIT_07s0005g03530	VIT_10s0003g01030	VIT_11s0149g00270
VIT_05s0020g04540	VIT_04s0023g01020	VIT_05s0094g01570	VIT_08s0040g00820	VIT_07s0005g03610	VIT_10s0003g01050	VIT_11s0149g00280
VIT_05s0020g04600	VIT_04s0023g01040	VIT_05s0094g01590	VIT_08s0040g00840	VIT_07s0005g03630	VIT_10s0003g01070	VIT_11s0206g00030
VIT_05s0020g04620	VIT_04s0023g01070	VIT_05s0102g00050	VIT_08s0040g00870	VIT_07s0005g03700	VIT_10s0003g01100	VIT_11s0206g00110
VIT_05s0020g04750	VIT_04s0023g01100	VIT_05s0102g00070	VIT_08s0040g00890	VIT_07s0005g03960	VIT_10s0003g01180	VIT_11s0206g00120
VIT_05s0020g04760	VIT_04s0023g01140	VIT_05s0102g00130	VIT_08s0040g00930	VIT_07s0005g03990	VIT_10s0003g01190	VIT_12s0028g00500
VIT_05s0020g04780	VIT_04s0023g01150	VIT_05s0102g00140	VIT_08s0040g00960	VIT_07s0005g04130	VIT_10s0003g01210	VIT_12s0028g00530
VIT_05s0020g04840	VIT_04s0023g01170	VIT_05s0102g00310	VIT_08s0040g01040	VIT_07s0005g04180	VIT_10s0003g01220	VIT_12s0028g00610
VIT_05s0020g04930	VIT_04s0023g01210	VIT_05s0102g00370	VIT_08s0040g01270	VIT_07s0005g04330	VIT_10s0003g01260	VIT_12s0028g00710
VIT_05s0020g04940	VIT_04s0023g01240	VIT_05s0102g00450	VIT_08s0040g01290	VIT_07s0005g04340	VIT_10s0003g01280	VIT_12s0028g00930
VIT_05s0020g04950	VIT_04s0023g01330	VIT_05s0102g00460	VIT_08s0040g01470	VIT_07s0005g04350	VIT_10s0003g01310	VIT_12s0028g00960
VIT_05s0020g05030	VIT_04s0023g01350	VIT_05s0102g00600	VIT_08s0040g01500	VIT_07s0005g04390	VIT_10s0003g01460	VIT_12s0028g00980
VIT_05s0020g05060	VIT_04s0023g01360	VIT_05s0102g00620	VIT_08s0040g01560	VIT_07s0005g04480	VIT_10s0003g01490	VIT_12s0028g01030
VIT_05s0029g00040	VIT_04s0023g01380	VIT_05s0102g00710	VIT_08s0040g01660	VIT_07s0005g04510	VIT_10s0003g01580	VIT_12s0028g01110
VIT_05s0029g00140	VIT_04s0023g01430	VIT_05s0102g00750	VIT_08s0040g01720	VIT_07s0005g04570	VIT_10s0003g01650	VIT_12s0028g01160
VIT_05s0029g00510	VIT_04s0023g01500	VIT_05s0102g00850	VIT_08s0040g01770	VIT_07s0005g04580	VIT_10s0003g01670	VIT_12s0028g01190
VIT_05s0029g00650	VIT_04s0023g01520	VIT_05s0102g00860	VIT_08s0040g01790	VIT_07s0005g04770	VIT_10s0003g01690	VIT_12s0028g01310
VIT_05s0029g00680	VIT_04s0023g01590	VIT_05s0102g00900	VIT_08s0040g01820	VIT_07s0005g04890	VIT_10s0003g01730	VIT_12s0028g01360
VIT_05s0029g00690	VIT_04s0023g01600	VIT_05s0102g00910	VIT_08s0040g01830	VIT_07s0005g05420	VIT_10s0003g01830	VIT_12s0028g01390
VIT_05s0029g00720	VIT_04s0023g01610	VIT_05s0102g00990	VIT_08s0040g01860	VIT_07s0005g05510	VIT_10s0003g01860	VIT_12s0028g01450
VIT_05s0029g00750	VIT_04s0023g01660	VIT_05s0102g01090	VIT_08s0040g01890	VIT_07s0005g05680	VIT_10s0003g02020	VIT_12s0028g01460
VIT_05s0029g00770	VIT_04s0023g01670	VIT_05s0102g01100	VIT_08s0040g02110	VIT_07s0005g05720	VIT_10s0003g02030	VIT_12s0028g01630
VIT_05s0029g00780	VIT_04s0023g01700	VIT_05s0102g01130	VIT_08s0040g02170	VIT_07s0005g05850	VIT_10s0003g02040	VIT_12s0028g01640
VIT_05s0029g00810	VIT_04s0023g01710	VIT_05s0102g01200	VIT_08s0040g02190	VIT_07s0005g05960	VIT_10s0003g02110	VIT_12s0028g01670
VIT_05s0029g00820	VIT_04s0023g01720	VIT_05s0124g00010	VIT_08s0040g02260	VIT_07s0005g06000	VIT_10s0003g02170	VIT_12s0028g01710
VIT_05s0029g00850	VIT_04s0023g01780	VIT_05s0124g00280	VIT_08s0040g02280	VIT_07s0005g06110	VIT_10s0003g02220	VIT_12s0028g01720
VIT_05s0029g00870	VIT_04s0023g01800	VIT_05s0124g00460	VIT_08s0040g02430	VIT_07s0005g06300	VIT_10s0003g02280	VIT_12s0028g01740
VIT_05s0029g00880	VIT_04s0023g01840	VIT_05s0124g00600	VIT_08s0040g02500	VIT_07s0005g06460	VIT_10s0003g02410	VIT_12s0028g01780
VIT_05s0029g00950	VIT_04s0023g01850	VIT_05s0124g00610	VIT_08s0040g02520	VIT_07s0005g06500	VIT_10s0003g02430	VIT_12s0028g01820
VIT_05s0029g01420	VIT_04s0023g01890	VIT_05s0124g00670	VIT_08s0040g02600	VIT_07s0005g06620	VIT_10s0003g02480	VIT_12s0028g02000
VIT_05s0029g01430	VIT_04s0023g01910	VIT_05s0124g00720	VIT_08s0040g02610	VIT_07s0031g00020	VIT_10s0003g02680	VIT_12s0028g02180
VIT_05s0029g01500	VIT_04s0023g01920	VIT_05s0136g00140	VIT_08s0040g02730	VIT_07s0031g00200	VIT_10s0003g02850	VIT_12s0028g02190
VIT_05s0029g01540	VIT_04s0023g01940	VIT_05s0136g00260	VIT_08s0040g02840	VIT_07s0031g00220	VIT_10s0003g03170	VIT_12s0028g02230
VIT_05s0049g00010	VIT_04s0023g02020	VIT_05s0165g00130	VIT_08s0040g02930	VIT_07s0031g00250	VIT_10s0003g03250	VIT_12s0028g02250
VIT_05s0049g00050	VIT_04s0023g02040	VIT_05s0165g00160	VIT_08s0040g02980	VIT_07s0031g00290	VIT_10s0003g03770	VIT_12s0028g02260
VIT_05s0049g00100	VIT_04s0023g02050	VIT_06s0004g00030	VIT_08s0040g03150	VIT_07s0031g00300	VIT_10s0003g03790	VIT_12s0028g02270
VIT_05s0049g00160	VIT_04s0023g02100	VIT_06s0004g00070	VIT_08s0040g03230	VIT_07s0031g00350	VIT_10s0003g03800	VIT_12s0028g02290
VIT_05s0049g00220	VIT_04s0023g02130	VIT_06s0004g00170	VIT_08s0040g03340	VIT_07s0031g00450	VIT_10s0003g03810	VIT_12s0028g02300
VIT_05s0049g00250	VIT_04s0023g02150	VIT_06s0004g00210	VIT_08s0040g03380	VIT_07s0031g00460	VIT_10s0003g03870	VIT_12s0028g02350
VIT_05s0049g00270	VIT_04s0023g02160	VIT_06s0004g00260	VIT_08s0040g03400	VIT_07s0031g00500	VIT_10s0003g03910	VIT_12s0028g02400
VIT_05s0049g00280	VIT_04s0023g02170	VIT_06s0004g00490	VIT_08s0056g00140	VIT_07s0031g00530	VIT_10s0003g04040	VIT_12s0028g02440
VIT_05s0049g00290	VIT_04s0023g02200	VIT_06s0004g00680	VIT_08s0056g00180	VIT_07s0031g00700	VIT_10s0003g04180	VIT_12s0028g02570
VIT_05s0049g00300	VIT_04s0023g02210	VIT_06s0004g00690	VIT_08s0056g00290	VIT_07s0031g00710	VIT_10s0003g04230	VIT_12s0028g02590
VIT_05s0049g00310	VIT_04s0023g02230	VIT_06s0004g00760	VIT_08s0056g00630	VIT_07s0031g00720	VIT_10s0003g04460	VIT_12s0028g02840
VIT_05s0049g00330	VIT_04s0023g02240	VIT_06s0004g00770	VIT_08s0056g01490	VIT_07s0031g00770	VIT_10s0003g04470	VIT_12s0028g02850
VIT_05s0049g00340	VIT_04s0023g02260	VIT_06s0004g00820	VIT_08s0056g01530	VIT_07s0031g00850	VIT_10s0003g04500	VIT_12s0028g02870
VIT_05s0049g00350	VIT_04s0023g02270	VIT_06s0004g00910	VIT_08s0056g01590	VIT_07s0031g00860	VIT_10s0003g04510	VIT_12s0028g02900
VIT_05s0049g00360	VIT_04s0023g02360	VIT_06s0004g00980	VIT_08s0056g01700	VIT_07s0031g00870	VIT_10s0003g04540	VIT_12s0028g03010
VIT_05s0049g00370	VIT_04s0023g02380	VIT_06s0004g00990	VIT_08s0058g00140	VIT_07s0031g00880	VIT_10s0003g04770	VIT_12s0028g03110
VIT_05s0049g00410	VIT_04s0023g02410	VIT_06s0004g01000	VIT_08s0058g00150	VIT_07s0031g00900	VIT_10s0003g04840	VIT_12s0028g03120
VIT_05s0049g00420	VIT_04s0023g02430	VIT_06s0004g01010	VIT_08s0058g00200	VIT_07s0031g01010	VIT_10s0003g05150	VIT_12s0028g03200
VIT_05s0049g00550	VIT_04s0023g02450	VIT_06s0004g01050	VIT_08s0058g00310	VIT_07s0031g01050	VIT_10s0003g05160	VIT_12s0028g03210
VIT_05s0049g00610	VIT_04s0023g02460	VIT_06s0004g01110	VIT_08s0058g00380	VIT_07s0031g01070	VIT_10s0003g05190	VIT_12s0028g03240
VIT_05s0049g00660	VIT_04s0023g02480	VIT_06s0004g01140	VIT_08s0058g00400	VIT_07s0031g01120	VIT_10s0003g05230	VIT_12s0028g03260
VIT_05s0049g00720	VIT_04s0023g02490	VIT_06s0004g01180	VIT_08s0058g00480	VIT_07s0031g01130	VIT_10s0003g05250	VIT_12s0028g03270
VIT_05s0049g00770	VIT_04s0023g02500	VIT_06s0004g01230	VIT_08s0058g00500	VIT_07s0031g01160	VIT_10s0003g05260	VIT_12s0028g03310
VIT_05s0049g00780	VIT_04s0023g02510	VIT_06s0004g01240	VIT_08s0058g00660	VIT_07s0031g01250	VIT_10s0003g05300	VIT_12s0028g03560
VIT_05s0049g00800	VIT_04s0023g02610	VIT_06s0004g01250	VIT_08s0058g00680	VIT_07s0031g01260	VIT_10s0003g05310	VIT_12s0028g03640
VIT_05s0049g00930	VIT_04s0023g02650	VIT_06s0004g01260	VIT_08s0058g00690	VIT_07s0031g01330	VIT_10s0003g05330	VIT_12s0028g03760
VIT_05s0049g00940	VIT_04s0023g02690	VIT_06s0004g01270	VIT_08s0058g00740	VIT_07s0031g01340	VIT_10s0003g05340	VIT_12s0028g03920
VIT_05s0049g00950	VIT_04s0023g02730	VIT_06s0004g01380	VIT_08s0058g00750	VIT_07s0031g01380	VIT_10s0003g05360	VIT_12s0034g00040
VIT_05s0049g00970	VIT_04s0023g02760	VIT_06s0004g01390	VIT_08s0058g00800	VIT_07s0031g01390	VIT_10s0003g05390	VIT_12s0034g00080
VIT_05s0049g00980	VIT_04s0023g02770	VIT_06s0004g01410	VIT_08s0058g00810	VIT_07s0031g01420	VIT_10s0003g05430	VIT_12s0034g00140
VIT_05s0049g01020	VIT_04s0023g02790	VIT_06s0004g01420	VIT_08s0058g00860	VIT_07s0031g01430	VIT_10s0003g05450	VIT_12s0034g00160
VIT_05s0049g01050	VIT_04s0023g02830	VIT_06s0004g01430	VIT_08s0058g00870	VIT_07s0031g01460	VIT_10s0003g05480	VIT_12s0034g00310
VIT_05s0049g01070	VIT_04s0023g02870	VIT_06s0004g01450	VIT_08s0058g00930	VIT_07s0031g01530	VIT_10s0003g05580	VIT_12s0034g01170
VIT_05s0049g01080	VIT_04s0023g02900	VIT_06s0004g01480	VIT_08s0058g00950	VIT_07s0031g01540	VIT_10s0003g05620	VIT_12s0034g01850
VIT_05s0049g01090	VIT_04s0023g03010	VIT_06s0004g01550	VIT_08s0058g00960	VIT_07s0031g01640	VIT_10s0003g05690	VIT_12s0034g02240
VIT_05s0049g01100	VIT_04s0023g03020	VIT_06s0004g01560	VIT_08s0058g00970	VIT_07s0031g01710	VIT_10s0042g00080	VIT_12s0035g00140
VIT_05s0049g01120	VIT_04s0023g03030	VIT_06s0004g01670	VIT_08s0058g00980	VIT_07s0031g01910	VIT_10s0042g00420	VIT_12s0035g00260
VIT_05s0049g01160	VIT_04s0023g03040	VIT_06s0004g01730	VIT_08s0058g00990	VIT_07s0031g01920	VIT_10s0042g00700	VIT_12s0035g00330
VIT_05s0049g01170	VIT_04s0023g03060	VIT_06s0004g01750	VIT_08s0058g01000	VIT_07s0031g02140	VIT_10s0042g01030	VIT_12s0035g00350
VIT_05s0049g01200	VIT_04s0023g03070	VIT_06s0004g01770	VIT_08s0058g01040	VIT_07s0031g02200	VIT_10s0042g01050	VIT_12s0035g00900
VIT_05s0049g01290	VIT_04s0023g03090	VIT_06s0004g01780	VIT_08s0058g01070	VIT_07s0031g02210	VIT_10s0042g01120	VIT_12s0035g01170
VIT_05s0049g01320	VIT_04s0023g03100	VIT_06s0004g01890	VIT_08s0058g01130	VIT_07s0031g02250	VIT_10s0071g00150	VIT_12s0035g01720
VIT_05s0049g01370	VIT_04s0023g03110	VIT_06s0004g01910	VIT_08s0058g01160	VIT_07s0031g02270	VIT_10s0071g00230	VIT_12s0035g01820
VIT_05s0049g01380	VIT_04s0023g03130	VIT_06s0004g01950	VIT_08s0058g01210	VIT_07s0031g02340	VIT_10s0071g00250	VIT_12s0035g01920
VIT_05s0049g01400	VIT_04s0023g03230	VIT_06s0004g01970	VIT_08s0058g01270	VIT_07s0031g02390	VIT_10s0071g00300	VIT_12s0035g02110
VIT_05s0049g01410	VIT_04s0023g03260	VIT_06s0004g01990	VIT_08s0058g01330	VIT_07s0031g02480	VIT_10s0071g00420	VIT_12s0035g02150
VIT_05s0049g01460	VIT_04s0023g03290	VIT_06s0004g02100	VIT_08s0058g01380	VIT_07s0031g02540	VIT_10s0071g00770	VIT_12s0055g00020
VIT_05s0049g01520	VIT_04s0023g03320	VIT_06s0004g02120	VIT_08s0058g01390	VIT_07s0031g02550	VIT_10s0071g00840	VIT_12s0055g00160
VIT_05s0049g01550	VIT_04s0023g03330	VIT_06s0004g02140	VIT_08s0105g00180	VIT_07s0031g02610	VIT_10s0071g00860	VIT_12s0055g00180
VIT_05s0049g01560	VIT_04s0023g03360	VIT_06s0004g02290	VIT_08s0105g00200	VIT_07s0031g02630	VIT_10s0071g01020	VIT_12s0055g00200
VIT_05s0049g01620	VIT_04s0023g03370	VIT_06s0004g02330	VIT_08s0105g00230	VIT_07s0031g02700	VIT_10s0071g01080	VIT_12s0055g00250
VIT_05s0049g01650	VIT_04s0023g03430	VIT_06s0004g02530	VIT_08s0105g00250	VIT_07s0031g02710	VIT_10s0071g01100	VIT_12s0055g00800
VIT_05s0049g01740	VIT_04s0023g03470	VIT_06s0004g02560	VIT_08s0105g00370	VIT_07s0031g02740	VIT_10s0071g01130	VIT_12s0055g00860
VIT_05s0049g01760	VIT_04s0023g03510	VIT_06s0004g02620	VIT_08s0105g00430	VIT_07s0031g02840	VIT_10s0092g00220	VIT_12s0055g00870
VIT_05s0049g01770	VIT_04s0023g03540	VIT_06s0004g02690	VIT_08s0105g00460	VIT_07s0031g02900	VIT_10s0092g00300	VIT_12s0055g00920
VIT_05s0049g01790	VIT_04s0023g03580	VIT_06s0004g02760	VIT_08s0105g00500	VIT_07s0031g02950	VIT_10s0092g00310	VIT_12s0055g00940
VIT_05s0049g01810	VIT_04s0023g03590	VIT_06s0004g02830	VIT_08s0217g00090	VIT_07s0031g03000	VIT_10s0092g00480	VIT_12s0055g00950
VIT_05s0049g01820	VIT_04s0023g03600	VIT_06s0004g02840	VIT_08s0217g00100	VIT_07s0031g03070	VIT_10s0092g00680	VIT_12s0055g01010
VIT_05s0049g01950	VIT_04s0023g03610	VIT_06s0004g02850	VIT_09s0002g00100	VIT_07s0031g03150	VIT_10s0116g00080	VIT_12s0055g01020
VIT_05s0049g01980	VIT_04s0023g03650	VIT_06s0004g02900	VIT_09s0002g00140	VIT_07s0031g03220	VIT_10s0116g00290	VIT_12s0055g01030
VIT_05s0049g02070	VIT_04s0023g03710	VIT_06s0004g02930	VIT_09s0002g00410	VIT_07s0095g00680	VIT_10s0116g00340	VIT_12s0055g01100
VIT_05s0049g02080	VIT_04s0023g03720	VIT_06s0004g03010	VIT_09s0002g00420	VIT_07s0095g00750	VIT_10s0116g00410	VIT_12s0055g01180
VIT_05s0049g02300	VIT_04s0023g03740	VIT_06s0004g03080	VIT_09s0002g00570	VIT_07s0095g00760	VIT_10s0116g00430	VIT_12s0057g00010
VIT_05s0049g02310	VIT_04s0023g03760	VIT_06s0004g03120	VIT_09s0002g00630	VIT_07s0104g00100	VIT_10s0116g00560	VIT_12s0057g00200
VIT_05s0049g02320	VIT_04s0023g03810	VIT_06s0004g03140	VIT_09s0002g00640	VIT_07s0104g00110	VIT_10s0116g00590	VIT_12s0057g00210
VIT_05s0049g02350	VIT_04s0023g03880	VIT_06s0004g03330	VIT_09s0002g00670	VIT_07s0104g00120	VIT_10s0116g00650	VIT_12s0057g00260
VIT_05s0051g00010	VIT_04s0023g03900	VIT_06s0004g03390	VIT_09s0002g00690	VIT_07s0104g00270	VIT_10s0116g00780	VIT_12s0057g00310
VIT_05s0051g00110	VIT_04s0023g03920	VIT_06s0004g03470	VIT_09s0002g00700	VIT_07s0104g00350	VIT_10s0116g00790	VIT_12s0057g00420
VIT_05s0051g00120	VIT_04s0043g00160	VIT_06s0004g03540	VIT_09s0002g00710	VIT_07s0104g00360	VIT_10s0116g00910	VIT_12s0057g00430
VIT_05s0051g00130	VIT_04s0043g00180	VIT_06s0004g03550	VIT_09s0002g00750	VIT_07s0104g00420	VIT_10s0116g00930	VIT_12s0057g00520
VIT_05s0051g00140	VIT_04s0043g00330	VIT_06s0004g03620	VIT_09s0002g00810	VIT_07s0104g00450	VIT_10s0116g01150	VIT_12s0057g00620
VIT_05s0051g00170	VIT_04s0043g00340	VIT_06s0004g03650	VIT_09s0002g00870	VIT_07s0104g00470	VIT_10s0116g01200	VIT_12s0057g00630
VIT_05s0051g00180	VIT_04s0043g00370	VIT_06s0004g03660	VIT_09s0002g00890	VIT_07s0104g00500	VIT_10s0116g01230	VIT_12s0057g00980
VIT_05s0051g00190	VIT_04s0043g00440	VIT_06s0004g03690	VIT_09s0002g01030	VIT_07s0104g00710	VIT_10s0116g01240	VIT_12s0057g01030
VIT_05s0051g00230	VIT_04s0043g00470	VIT_06s0004g03750	VIT_09s0002g01080	VIT_07s0104g00720	VIT_10s0116g01380	VIT_12s0057g01130
VIT_05s0051g00290	VIT_04s0043g00530	VIT_06s0004g03770	VIT_09s0002g01110	VIT_07s0104g00850	VIT_10s0116g01390	VIT_12s0057g01300
VIT_05s0051g00330	VIT_04s0043g00560	VIT_06s0004g03820	VIT_09s0002g01220	VIT_07s0104g00930	VIT_10s0116g01450	VIT_12s0057g01330
VIT_05s0051g00380	VIT_04s0043g00710	VIT_06s0004g03830	VIT_09s0002g01380	VIT_07s0104g00970	VIT_10s0116g01570	VIT_12s0057g01400
VIT_05s0051g00440	VIT_04s0043g00720	VIT_06s0004g03910	VIT_09s0002g01410	VIT_07s0104g01100	VIT_10s0116g01610	VIT_12s0057g01430
VIT_05s0051g00540	VIT_04s0043g00760	VIT_06s0004g03920	VIT_09s0002g01440	VIT_07s0104g01120	VIT_10s0116g01620	VIT_12s0057g01450
VIT_05s0051g00670	VIT_04s0043g00780	VIT_06s0004g03930	VIT_09s0002g01500	VIT_07s0104g01150	VIT_10s0116g01660	VIT_12s0057g01460
VIT_05s0051g00680	VIT_04s0043g00990	VIT_06s0004g03960	VIT_09s0002g01520	VIT_07s0104g01230	VIT_10s0116g01840	VIT_12s0059g00210
VIT_05s0051g00690	VIT_04s0043g01030	VIT_06s0004g03980	VIT_09s0002g01550	VIT_07s0104g01250	VIT_10s0116g01900	VIT_12s0059g00290
VIT_05s0051g00780	VIT_04s0044g00020	VIT_06s0004g04010	VIT_09s0002g01590	VIT_07s0104g01260	VIT_10s0405g00040	VIT_12s0059g00440
VIT_05s0062g00150	VIT_04s0044g00050	VIT_06s0004g04050	VIT_09s0002g01700	VIT_07s0104g01270	VIT_10s0405g00050	VIT_12s0059g00490
VIT_05s0062g00220	VIT_04s0044g00130	VIT_06s0004g04060	VIT_09s0002g01710	VIT_07s0104g01390	VIT_10s0523g00040	VIT_12s0059g00730
VIT_05s0062g00240	VIT_04s0044g00160	VIT_06s0004g04110	VIT_09s0002g01720	VIT_07s0104g01440	VIT_10s0523g00050	VIT_12s0059g00760
VIT_05s0062g00270	VIT_04s0044g00170	VIT_06s0004g04120	VIT_09s0002g01730	VIT_07s0104g01620	VIT_10s0597g00010	VIT_12s0059g00770
VIT_05s0062g00300	VIT_04s0044g00180	VIT_06s0004g04130	VIT_09s0002g01850	VIT_07s0104g01640	VIT_11s0016g00070	VIT_12s0059g00830
VIT_05s0062g00310	VIT_04s0044g00190	VIT_06s0004g04150	VIT_09s0002g02120	VIT_07s0104g01660	VIT_11s0016g00120	VIT_12s0059g00880
VIT_05s0062g00350	VIT_04s0044g00220	VIT_06s0004g04180	VIT_09s0002g02220	VIT_07s0104g01710	VIT_11s0016g00200	VIT_12s0059g00960
VIT_05s0062g00610	VIT_04s0044g00230	VIT_06s0004g04210	VIT_09s0002g02420	VIT_07s0104g01730	VIT_11s0016g00210	VIT_12s0059g00990
VIT_05s0062g00640	VIT_04s0044g00310	VIT_06s0004g04370	VIT_09s0002g02430	VIT_07s0104g01800	VIT_11s0016g00290	VIT_12s0059g01000
VIT_05s0062g00670	VIT_04s0044g00470	VIT_06s0004g04400	VIT_09s0002g02450	VIT_07s0104g01820	VIT_11s0016g00300	VIT_12s0059g01060
VIT_05s0062g00720	VIT_04s0044g00500	VIT_06s0004g04440	VIT_09s0002g02640	VIT_07s0104g01830	VIT_11s0016g00430	VIT_12s0059g01090
VIT_05s0062g00740	VIT_04s0044g00510	VIT_06s0004g04470	VIT_09s0002g02700	VIT_07s0129g00060	VIT_11s0016g00560	VIT_12s0059g01320
VIT_05s0062g00830	VIT_04s0044g00560	VIT_06s0004g04490	VIT_09s0002g02730	VIT_07s0129g00180	VIT_11s0016g00580	VIT_12s0059g01500
VIT_05s0062g00850	VIT_04s0044g00610	VIT_06s0004g04510	VIT_09s0002g02740	VIT_07s0129g00210	VIT_11s0016g00660	VIT_12s0059g01550
VIT_05s0062g00890	VIT_04s0044g00710	VIT_06s0004g04550	VIT_09s0002g02770	VIT_07s0129g00230	VIT_11s0016g00670	VIT_12s0059g01640
VIT_05s0062g00920	VIT_04s0044g00720	VIT_06s0004g04650	VIT_09s0002g02790	VIT_07s0129g00240	VIT_11s0016g00690	VIT_12s0059g01750
VIT_05s0062g00990	VIT_04s0044g00730	VIT_06s0004g04660	VIT_09s0002g02800	VIT_07s0129g00260	VIT_11s0016g00710	VIT_12s0059g01890
VIT_05s0062g01000	VIT_04s0044g00750	VIT_06s0004g04700	VIT_09s0002g02810	VIT_07s0129g00280	VIT_11s0016g00860	VIT_12s0059g02010
VIT_05s0062g01010	VIT_04s0044g00780	VIT_06s0004g04790	VIT_09s0002g02840	VIT_07s0129g00340	VIT_11s0016g00870	VIT_12s0059g02060
VIT_05s0062g01060	VIT_04s0044g00860	VIT_06s0004g04860	VIT_09s0002g03220	VIT_07s0129g00430	VIT_11s0016g01120	VIT_12s0059g02070
VIT_05s0062g01100	VIT_04s0044g00880	VIT_06s0004g04950	VIT_09s0002g03320	VIT_07s0129g00510	VIT_11s0016g01190	VIT_12s0059g02100
VIT_05s0062g01110	VIT_04s0044g00890	VIT_06s0004g04960	VIT_09s0002g03340	VIT_07s0129g00520	VIT_11s0016g01220	VIT_12s0059g02150
VIT_05s0062g01260	VIT_04s0044g00970	VIT_06s0004g05020	VIT_09s0002g03420	VIT_07s0129g00530	VIT_11s0016g01290	VIT_12s0059g02260
VIT_05s0062g01270	VIT_04s0044g01000	VIT_06s0004g05050	VIT_09s0002g03460	VIT_07s0129g00580	VIT_11s0016g01320	VIT_12s0059g02280
VIT_05s0062g01360	VIT_04s0044g01100	VIT_06s0004g05070	VIT_09s0002g03470	VIT_07s0129g00660	VIT_11s0016g01350	VIT_12s0059g02340
VIT_05s0062g01390	VIT_04s0044g01110	VIT_06s0004g05090	VIT_09s0002g03550	VIT_07s0129g00670	VIT_11s0016g01430	VIT_12s0059g02410
VIT_05s0077g00060	VIT_04s0044g01120	VIT_06s0004g05110	VIT_09s0002g03670	VIT_07s0129g00800	VIT_11s0016g01460	VIT_12s0059g02420
VIT_05s0077g00110	VIT_04s0044g01130	VIT_06s0004g05120	VIT_09s0002g03690	VIT_07s0129g00810	VIT_11s0016g01520	VIT_12s0059g02520
VIT_05s0077g00130	VIT_04s0044g01150	VIT_06s0004g05170	VIT_09s0002g03750	VIT_07s0129g00830	VIT_11s0016g01530	VIT_12s0059g02570
VIT_05s0077g00250	VIT_04s0044g01170	VIT_06s0004g05180	VIT_09s0002g03780	VIT_07s0129g00870	VIT_11s0016g01620	VIT_12s0059g02590
VIT_05s0077g00270	VIT_04s0044g01230	VIT_06s0004g05200	VIT_09s0002g03920	VIT_07s0129g00910	VIT_11s0016g01640	VIT_12s0059g02630
VIT_05s0077g00280	VIT_04s0044g01240	VIT_06s0004g05240	VIT_09s0002g03930	VIT_07s0129g00990	VIT_11s0016g01650	VIT_12s0059g02670
VIT_05s0077g00460	VIT_04s0044g01260	VIT_06s0004g05260	VIT_09s0002g03940	VIT_07s0129g01000	VIT_11s0016g01810	VIT_12s0059g02770
VIT_05s0077g00500	VIT_04s0044g01280	VIT_06s0004g05270	VIT_09s0002g03970	VIT_07s0129g01030	VIT_11s0016g02040	VIT_12s0121g00230
VIT_05s0077g00520	VIT_04s0044g01300	VIT_06s0004g05340	VIT_09s0002g04080	VIT_07s0129g01080	VIT_11s0016g02070	VIT_12s0121g00380
VIT_05s0077g00530	VIT_04s0044g01310	VIT_06s0004g05460	VIT_09s0002g04100	VIT_07s0129g01090	VIT_11s0016g02200	VIT_12s0134g00230
VIT_05s0077g00540	VIT_04s0044g01370	VIT_06s0004g05560	VIT_09s0002g04140	VIT_07s0129g01100	VIT_11s0016g02280	VIT_12s0134g00240
VIT_05s0077g00680	VIT_04s0044g01380	VIT_06s0004g05650	VIT_09s0002g04180	VIT_07s0130g00030	VIT_11s0016g02610	VIT_12s0134g00400
VIT_05s0077g00690	VIT_04s0044g01410	VIT_06s0004g05700	VIT_09s0002g04320	VIT_07s0130g00040	VIT_11s0016g02790	VIT_12s0134g00490
VIT_05s0077g00780	VIT_04s0044g01420	VIT_06s0004g05760	VIT_09s0002g04470	VIT_07s0130g00160	VIT_11s0016g02900	VIT_12s0142g00040
VIT_05s0077g00850	VIT_04s0044g01430	VIT_06s0004g05770	VIT_09s0002g04500	VIT_07s0130g00220	VIT_11s0016g02910	VIT_12s0142g00110
VIT_05s0077g00870	VIT_04s0044g01460	VIT_06s0004g05790	VIT_09s0002g04530	VIT_07s0130g00400	VIT_11s0016g02920	VIT_12s0142g00160
VIT_05s0077g00880	VIT_04s0044g01500	VIT_06s0004g05870	VIT_09s0002g04560	VIT_07s0141g00030	VIT_11s0016g02940	VIT_12s0178g00040
VIT_05s0077g01000	VIT_04s0044g01670	VIT_06s0004g05960	VIT_09s0002g04580	VIT_07s0141g00060	VIT_11s0016g03030	VIT_13s0019g00020
VIT_05s0077g01030	VIT_04s0044g01680	VIT_06s0004g06010	VIT_09s0002g04720	VIT_07s0141g00070	VIT_11s0016g03160	VIT_13s0019g00420
VIT_05s0077g01070	VIT_04s0044g01700	VIT_06s0004g06020	VIT_09s0002g04840	VIT_07s0141g00220	VIT_11s0016g03180	VIT_13s0019g00540
VIT_05s0077g01130	VIT_04s0044g01740	VIT_06s0004g06030	VIT_09s0002g04890	VIT_07s0141g00270	VIT_11s0016g03240	VIT_13s0019g00620
VIT_05s0077g01140	VIT_04s0044g01760	VIT_06s0004g06080	VIT_09s0002g04900	VIT_07s0141g00330	VIT_11s0016g03350	VIT_13s0019g00710
[truncated: 5,908 more rows]

## Sheet: Table S3_2
Supplementary Table S3. List of DEGs (V1 12X annotation) of WS leaf experiment influecend by roostock genotype (G ), Treatment (T) and Period (P) components and by their interactions (G:T, T:P, G:P, G:T:P)
Numer of DEGs are given in brackets. Statistical analysis were carried out in according to a FDR corrected p-value < 0.05
G DEG WS leaf (3794)	T DEG WS leaf (3476)	P DEG WS leaf (2284)	G:T DEG WS leaf (1152)	T:P DEG WS leaf (1897)	G:P DEG WS leaf (832)	G:T:P DEG WS leaf (731)
VIT_00s0120g00020	VIT_00s0125g00090	VIT_00s0125g00070	VIT_00s0125g00090	VIT_00s0125g00190	VIT_00s0153g00050	VIT_00s0153g00050
VIT_00s0125g00090	VIT_00s0125g00190	VIT_00s0125g00190	VIT_00s0153g00050	VIT_00s0125g00200	VIT_00s0153g00070	VIT_00s0174g00070
VIT_00s0125g00250	VIT_00s0125g00200	VIT_00s0125g00200	VIT_00s0174g00070	VIT_00s0125g00280	VIT_00s0174g00070	VIT_00s0187g00050
VIT_00s0131g00140	VIT_00s0125g00280	VIT_00s0125g00210	VIT_00s0179g00010	VIT_00s0153g00050	VIT_00s0187g00050	VIT_00s0187g00060
VIT_00s0131g00220	VIT_00s0144g00270	VIT_00s0125g00280	VIT_00s0179g00380	VIT_00s0173g00170	VIT_00s0187g00060	VIT_00s0187g00080
VIT_00s0144g00040	VIT_00s0153g00050	VIT_00s0153g00050	VIT_00s0181g00010	VIT_00s0174g00070	VIT_00s0187g00080	VIT_00s0194g00180
VIT_00s0153g00050	VIT_00s0173g00170	VIT_00s0153g00070	VIT_00s0186g00090	VIT_00s0179g00100	VIT_00s0194g00180	VIT_00s0194g00190
VIT_00s0153g00070	VIT_00s0174g00070	VIT_00s0173g00170	VIT_00s0187g00050	VIT_00s0179g00150	VIT_00s0194g00190	VIT_00s0207g00130
VIT_00s0160g00100	VIT_00s0179g00010	VIT_00s0174g00070	VIT_00s0187g00060	VIT_00s0179g00340	VIT_00s0207g00130	VIT_00s0214g00160
VIT_00s0160g00130	VIT_00s0179g00040	VIT_00s0179g00100	VIT_00s0187g00080	VIT_00s0179g00370	VIT_00s0214g00160	VIT_00s0218g00100
VIT_00s0160g00160	VIT_00s0179g00100	VIT_00s0179g00150	VIT_00s0187g00090	VIT_00s0181g00180	VIT_00s0218g00100	VIT_00s0218g00140
VIT_00s0160g00210	VIT_00s0179g00150	VIT_00s0179g00220	VIT_00s0189g00010	VIT_00s0187g00050	VIT_00s0218g00140	VIT_00s0225g00050
VIT_00s0160g00320	VIT_00s0179g00160	VIT_00s0179g00340	VIT_00s0194g00180	VIT_00s0187g00060	VIT_00s0225g00050	VIT_00s0225g00070
VIT_00s0160g00330	VIT_00s0179g00320	VIT_00s0179g00370	VIT_00s0194g00190	VIT_00s0187g00080	VIT_00s0225g00070	VIT_00s0261g00040
VIT_00s0163g00070	VIT_00s0179g00340	VIT_00s0181g00180	VIT_00s0203g00080	VIT_00s0194g00070	VIT_00s0261g00040	VIT_00s0264g00050
VIT_00s0169g00040	VIT_00s0179g00350	VIT_00s0181g00210	VIT_00s0207g00130	VIT_00s0194g00180	VIT_00s0262g00080	VIT_00s0269g00180
VIT_00s0169g00070	VIT_00s0179g00360	VIT_00s0184g00060	VIT_00s0214g00090	VIT_00s0194g00190	VIT_00s0264g00050	VIT_00s0274g00070
VIT_00s0169g00080	VIT_00s0179g00370	VIT_00s0187g00050	VIT_00s0214g00160	VIT_00s0194g00250	VIT_00s0269g00160	VIT_00s0291g00060
VIT_00s0169g00090	VIT_00s0179g00380	VIT_00s0187g00060	VIT_00s0218g00100	VIT_00s0194g00270	VIT_00s0269g00180	VIT_00s0301g00100
VIT_00s0174g00070	VIT_00s0181g00010	VIT_00s0187g00080	VIT_00s0218g00140	VIT_00s0199g00120	VIT_00s0271g00040	VIT_00s0304g00010
VIT_00s0174g00140	VIT_00s0181g00020	VIT_00s0194g00030	VIT_00s0225g00050	VIT_00s0207g00010	VIT_00s0274g00070	VIT_00s0309g00050
VIT_00s0174g00170	VIT_00s0181g00030	VIT_00s0194g00070	VIT_00s0225g00070	VIT_00s0207g00130	VIT_00s0291g00060	VIT_00s0317g00030
VIT_00s0179g00010	VIT_00s0181g00040	VIT_00s0194g00180	VIT_00s0238g00020	VIT_00s0214g00150	VIT_00s0301g00100	VIT_00s0317g00140
VIT_00s0179g00030	VIT_00s0181g00180	VIT_00s0194g00190	VIT_00s0258g00140	VIT_00s0214g00160	VIT_00s0304g00010	VIT_00s0322g00020
VIT_00s0179g00380	VIT_00s0186g00090	VIT_00s0194g00250	VIT_00s0261g00040	VIT_00s0216g00060	VIT_00s0309g00050	VIT_00s0357g00020
VIT_00s0181g00010	VIT_00s0187g00050	VIT_00s0194g00270	VIT_00s0264g00050	VIT_00s0218g00100	VIT_00s0317g00030	VIT_00s0361g00040
VIT_00s0184g00050	VIT_00s0187g00060	VIT_00s0194g00330	VIT_00s0269g00180	VIT_00s0218g00120	VIT_00s0317g00140	VIT_00s0375g00030
VIT_00s0184g00110	VIT_00s0187g00080	VIT_00s0199g00120	VIT_00s0274g00070	VIT_00s0218g00140	VIT_00s0322g00020	VIT_00s0375g00040
VIT_00s0184g00180	VIT_00s0187g00090	VIT_00s0207g00010	VIT_00s0291g00060	VIT_00s0220g00110	VIT_00s0357g00020	VIT_00s0379g00050
VIT_00s0186g00020	VIT_00s0187g00210	VIT_00s0207g00130	VIT_00s0301g00100	VIT_00s0225g00050	VIT_00s0361g00040	VIT_00s0477g00030
VIT_00s0186g00090	VIT_00s0187g00340	VIT_00s0214g00150	VIT_00s0304g00010	VIT_00s0225g00070	VIT_00s0375g00030	VIT_00s0480g00060
VIT_00s0187g00010	VIT_00s0189g00010	VIT_00s0214g00160	VIT_00s0304g00020	VIT_00s0227g00140	VIT_00s0375g00040	VIT_00s0494g00010
VIT_00s0187g00050	VIT_00s0189g00050	VIT_00s0216g00060	VIT_00s0309g00050	VIT_00s0229g00060	VIT_00s0379g00050	VIT_00s0499g00020
VIT_00s0187g00060	VIT_00s0194g00070	VIT_00s0218g00100	VIT_00s0317g00030	VIT_00s0229g00070	VIT_00s0396g00060	VIT_00s0525g00020
VIT_00s0187g00080	VIT_00s0194g00180	VIT_00s0218g00120	VIT_00s0317g00140	VIT_00s0245g00050	VIT_00s0469g00010	VIT_00s0532g00030
VIT_00s0187g00090	VIT_00s0194g00190	VIT_00s0218g00140	VIT_00s0322g00020	VIT_00s0259g00110	VIT_00s0477g00030	VIT_00s0615g00040
VIT_00s0187g00130	VIT_00s0194g00250	VIT_00s0220g00110	VIT_00s0333g00040	VIT_00s0259g00120	VIT_00s0480g00060	VIT_00s1490g00010
VIT_00s0188g00110	VIT_00s0194g00270	VIT_00s0225g00010	VIT_00s0357g00020	VIT_00s0260g00070	VIT_00s0494g00010	VIT_00s1682g00010
VIT_00s0189g00010	VIT_00s0199g00120	VIT_00s0225g00050	VIT_00s0357g00130	VIT_00s0261g00040	VIT_00s0499g00020	VIT_00s1682g00020
VIT_00s0189g00020	VIT_00s0203g00080	VIT_00s0225g00070	VIT_00s0361g00040	VIT_00s0264g00030	VIT_00s0525g00020	VIT_00s1937g00010
VIT_00s0193g00150	VIT_00s0203g00210	VIT_00s0227g00140	VIT_00s0375g00030	VIT_00s0264g00050	VIT_00s0531g00060	VIT_00s2376g00010
VIT_00s0194g00110	VIT_00s0207g00010	VIT_00s0227g00150	VIT_00s0375g00040	VIT_00s0265g00090	VIT_00s0532g00030	VIT_00s2648g00010
VIT_00s0194g00180	VIT_00s0207g00030	VIT_00s0229g00060	VIT_00s0379g00050	VIT_00s0268g00030	VIT_00s0615g00040	VIT_01s0010g00530
VIT_00s0194g00190	VIT_00s0207g00070	VIT_00s0229g00070	VIT_00s0467g00040	VIT_00s0269g00100	VIT_00s0780g00030	VIT_01s0010g01200
VIT_00s0199g00070	VIT_00s0207g00130	VIT_00s0233g00020	VIT_00s0477g00030	VIT_00s0269g00180	VIT_00s1490g00010	VIT_01s0010g02460
VIT_00s0203g00080	VIT_00s0207g00230	VIT_00s0245g00050	VIT_00s0480g00060	VIT_00s0270g00090	VIT_00s1682g00010	VIT_01s0010g03800
VIT_00s0203g00170	VIT_00s0207g00280	VIT_00s0246g00190	VIT_00s0494g00010	VIT_00s0274g00070	VIT_00s1682g00020	VIT_01s0010g03890
VIT_00s0207g00130	VIT_00s0214g00090	VIT_00s0259g00110	VIT_00s0499g00020	VIT_00s0275g00030	VIT_00s1937g00010	VIT_01s0011g00350
VIT_00s0207g00220	VIT_00s0214g00150	VIT_00s0259g00120	VIT_00s0525g00020	VIT_00s0283g00030	VIT_00s2300g00010	VIT_01s0011g00600
VIT_00s0207g00250	VIT_00s0214g00160	VIT_00s0259g00160	VIT_00s0532g00030	VIT_00s0291g00060	VIT_00s2376g00010	VIT_01s0011g01740
VIT_00s0207g00260	VIT_00s0216g00040	VIT_00s0260g00070	VIT_00s0615g00040	VIT_00s0301g00050	VIT_00s2648g00010	VIT_01s0011g01920
VIT_00s0211g00130	VIT_00s0216g00060	VIT_00s0261g00040	VIT_00s0665g00030	VIT_00s0301g00100	VIT_01s0010g00530	VIT_01s0011g01970
VIT_00s0214g00040	VIT_00s0216g00070	VIT_00s0262g00080	VIT_00s0895g00010	VIT_00s0304g00010	VIT_01s0010g01200	VIT_01s0011g01980
VIT_00s0214g00090	VIT_00s0218g00100	VIT_00s0264g00030	VIT_00s1490g00010	VIT_00s0309g00050	VIT_01s0010g02460	VIT_01s0011g02030
VIT_00s0214g00130	VIT_00s0218g00120	VIT_00s0264g00050	VIT_00s1682g00010	VIT_00s0309g00090	VIT_01s0010g03800	VIT_01s0011g02310
VIT_00s0214g00160	VIT_00s0218g00140	VIT_00s0265g00090	VIT_00s1682g00020	VIT_00s0317g00030	VIT_01s0010g03890	VIT_01s0011g02420
VIT_00s0218g00100	VIT_00s0220g00110	VIT_00s0268g00030	VIT_00s1818g00020	VIT_00s0317g00140	VIT_01s0011g00350	VIT_01s0011g02520
VIT_00s0218g00110	VIT_00s0220g00180	VIT_00s0269g00100	VIT_00s1937g00010	VIT_00s0322g00020	VIT_01s0011g00600	VIT_01s0011g02960
VIT_00s0218g00130	VIT_00s0225g00050	VIT_00s0269g00160	VIT_00s2376g00010	VIT_00s0323g00100	VIT_01s0011g00750	VIT_01s0011g03210
VIT_00s0218g00140	VIT_00s0225g00070	VIT_00s0269g00180	VIT_00s2547g00010	VIT_00s0324g00070	VIT_01s0011g01740	VIT_01s0011g03860
VIT_00s0218g00150	VIT_00s0227g00140	VIT_00s0270g00090	VIT_00s2648g00010	VIT_00s0333g00050	VIT_01s0011g01920	VIT_01s0011g04160
VIT_00s0218g00160	VIT_00s0229g00060	VIT_00s0271g00040	VIT_01s0010g00530	VIT_00s0338g00030	VIT_01s0011g01970	VIT_01s0011g04280
VIT_00s0218g00170	VIT_00s0229g00070	VIT_00s0271g00070	VIT_01s0010g01180	VIT_00s0340g00040	VIT_01s0011g01980	VIT_01s0011g04450
VIT_00s0218g00190	VIT_00s0229g00100	VIT_00s0274g00070	VIT_01s0010g01200	VIT_00s0341g00070	VIT_01s0011g02030	VIT_01s0011g04710
VIT_00s0220g00130	VIT_00s0229g00120	VIT_00s0275g00030	VIT_01s0010g01660	VIT_00s0357g00020	VIT_01s0011g02310	VIT_01s0011g04740
VIT_00s0225g00050	VIT_00s0238g00020	VIT_00s0283g00030	VIT_01s0010g02440	VIT_00s0360g00010	VIT_01s0011g02420	VIT_01s0011g05030
VIT_00s0225g00070	VIT_00s0245g00050	VIT_00s0291g00060	VIT_01s0010g02460	VIT_00s0360g00020	VIT_01s0011g02520	VIT_01s0011g05090
VIT_00s0225g00080	VIT_00s0252g00040	VIT_00s0301g00050	VIT_01s0010g02670	VIT_00s0361g00040	VIT_01s0011g02960	VIT_01s0011g05150
VIT_00s0226g00170	VIT_00s0253g00040	VIT_00s0301g00100	VIT_01s0010g03800	VIT_00s0374g00050	VIT_01s0011g03210	VIT_01s0011g05200
VIT_00s0227g00130	VIT_00s0258g00140	VIT_00s0304g00010	VIT_01s0010g03890	VIT_00s0375g00030	VIT_01s0011g03860	VIT_01s0011g05260
VIT_00s0227g00190	VIT_00s0259g00110	VIT_00s0309g00050	VIT_01s0011g00080	VIT_00s0375g00040	VIT_01s0011g04160	VIT_01s0011g05310
VIT_00s0228g00060	VIT_00s0259g00120	VIT_00s0309g00090	VIT_01s0011g00110	VIT_00s0379g00050	VIT_01s0011g04280	VIT_01s0011g05450
VIT_00s0228g00070	VIT_00s0260g00070	VIT_00s0317g00030	VIT_01s0011g00350	VIT_00s0391g00070	VIT_01s0011g04450	VIT_01s0011g05610
VIT_00s0229g00160	VIT_00s0261g00040	VIT_00s0317g00140	VIT_01s0011g00600	VIT_00s0394g00030	VIT_01s0011g04710	VIT_01s0011g05650
VIT_00s0229g00190	VIT_00s0264g00030	VIT_00s0322g00020	VIT_01s0011g00950	VIT_00s0414g00040	VIT_01s0011g04740	VIT_01s0011g06180
VIT_00s0231g00070	VIT_00s0264g00050	VIT_00s0323g00100	VIT_01s0011g01740	VIT_00s0434g00090	VIT_01s0011g05030	VIT_01s0011g06290
VIT_00s0233g00010	VIT_00s0265g00090	VIT_00s0324g00070	VIT_01s0011g01920	VIT_00s0441g00020	VIT_01s0011g05090	VIT_01s0011g06310
VIT_00s0238g00020	VIT_00s0268g00030	VIT_00s0332g00150	VIT_01s0011g01970	VIT_00s0475g00020	VIT_01s0011g05150	VIT_01s0011g06450
VIT_00s0238g00060	VIT_00s0269g00100	VIT_00s0333g00050	VIT_01s0011g01980	VIT_00s0477g00030	VIT_01s0011g05200	VIT_01s0011g06560
VIT_00s0238g00070	VIT_00s0269g00180	VIT_00s0338g00030	VIT_01s0011g02030	VIT_00s0480g00060	VIT_01s0011g05260	VIT_01s0011g06590
VIT_00s0238g00080	VIT_00s0270g00090	VIT_00s0340g00040	VIT_01s0011g02310	VIT_00s0480g00070	VIT_01s0011g05310	VIT_01s0026g00530
VIT_00s0238g00090	VIT_00s0271g00060	VIT_00s0341g00070	VIT_01s0011g02420	VIT_00s0480g00090	VIT_01s0011g05450	VIT_01s0026g00570
VIT_00s0238g00110	VIT_00s0274g00070	VIT_00s0357g00020	VIT_01s0011g02520	VIT_00s0494g00010	VIT_01s0011g05610	VIT_01s0026g00730
VIT_00s0238g00120	VIT_00s0275g00030	VIT_00s0360g00010	VIT_01s0011g02960	VIT_00s0499g00020	VIT_01s0011g05650	VIT_01s0026g01420
VIT_00s0238g00130	VIT_00s0283g00030	VIT_00s0360g00020	VIT_01s0011g03210	VIT_00s0510g00050	VIT_01s0011g06180	VIT_01s0026g01550
VIT_00s0246g00160	VIT_00s0291g00020	VIT_00s0361g00040	VIT_01s0011g03670	VIT_00s0524g00030	VIT_01s0011g06290	VIT_01s0127g00400
VIT_00s0256g00050	VIT_00s0291g00060	VIT_00s0361g00090	VIT_01s0011g03680	VIT_00s0525g00020	VIT_01s0011g06310	VIT_01s0127g00750
VIT_00s0258g00080	VIT_00s0301g00050	VIT_00s0374g00050	VIT_01s0011g03860	VIT_00s0532g00030	VIT_01s0011g06450	VIT_01s0127g00870
VIT_00s0258g00100	VIT_00s0301g00100	VIT_00s0375g00010	VIT_01s0011g04160	VIT_00s0533g00050	VIT_01s0011g06500	VIT_01s0137g00360
VIT_00s0258g00140	VIT_00s0302g00010	VIT_00s0375g00030	VIT_01s0011g04240	VIT_00s0583g00030	VIT_01s0011g06560	VIT_01s0137g00410
VIT_00s0260g00050	VIT_00s0304g00010	VIT_00s0375g00040	VIT_01s0011g04280	VIT_00s0591g00020	VIT_01s0011g06590	VIT_01s0137g00670
VIT_00s0261g00040	VIT_00s0304g00020	VIT_00s0379g00050	VIT_01s0011g04450	VIT_00s0615g00020	VIT_01s0026g00530	VIT_01s0137g00710
VIT_00s0262g00010	VIT_00s0309g00050	VIT_00s0391g00070	VIT_01s0011g04710	VIT_00s0615g00030	VIT_01s0026g00570	VIT_01s0150g00210
VIT_00s0262g00080	VIT_00s0309g00090	VIT_00s0394g00030	VIT_01s0011g04720	VIT_00s0615g00040	VIT_01s0026g00730	VIT_01s0182g00130
VIT_00s0262g00120	VIT_00s0317g00030	VIT_00s0396g00060	VIT_01s0011g04740	VIT_00s0632g00010	VIT_01s0026g01420	VIT_02s0012g00450
VIT_00s0264g00050	VIT_00s0317g00050	VIT_00s0404g00010	VIT_01s0011g05030	VIT_00s0640g00020	VIT_01s0026g01550	VIT_02s0012g00760
VIT_00s0265g00100	VIT_00s0317g00140	VIT_00s0414g00040	VIT_01s0011g05090	VIT_00s0698g00010	VIT_01s0127g00400	VIT_02s0012g00830
VIT_00s0265g00110	VIT_00s0322g00020	VIT_00s0415g00070	VIT_01s0011g05100	VIT_00s0707g00010	VIT_01s0127g00750	VIT_02s0012g00990
VIT_00s0269g00040	VIT_00s0323g00100	VIT_00s0434g00090	VIT_01s0011g05150	VIT_00s0710g00010	VIT_01s0127g00870	VIT_02s0012g01090
VIT_00s0269g00160	VIT_00s0324g00070	VIT_00s0441g00020	VIT_01s0011g05180	VIT_00s0769g00010	VIT_01s0137g00360	VIT_02s0012g01160
VIT_00s0269g00180	VIT_00s0333g00040	VIT_00s0469g00010	VIT_01s0011g05190	VIT_00s0772g00010	VIT_01s0137g00410	VIT_02s0012g01190
VIT_00s0270g00110	VIT_00s0333g00050	VIT_00s0475g00020	VIT_01s0011g05200	VIT_00s0779g00010	VIT_01s0137g00670	VIT_02s0012g01570
VIT_00s0270g00130	VIT_00s0338g00030	VIT_00s0477g00030	VIT_01s0011g05260	VIT_00s0780g00010	VIT_01s0137g00710	VIT_02s0012g02650
VIT_00s0271g00040	VIT_00s0340g00040	VIT_00s0480g00060	VIT_01s0011g05310	VIT_00s0802g00020	VIT_01s0150g00210	VIT_02s0025g00120
VIT_00s0274g00070	VIT_00s0341g00070	VIT_00s0480g00070	VIT_01s0011g05450	VIT_00s0878g00020	VIT_01s0182g00130	VIT_02s0025g00180
VIT_00s0275g00060	VIT_00s0357g00020	VIT_00s0480g00090	VIT_01s0011g05490	VIT_00s0904g00010	VIT_02s0012g00410	VIT_02s0025g00260
VIT_00s0279g00050	VIT_00s0357g00100	VIT_00s0494g00010	VIT_01s0011g05610	VIT_00s0983g00010	VIT_02s0012g00450	VIT_02s0025g00290
VIT_00s0281g00010	VIT_00s0357g00130	VIT_00s0499g00020	VIT_01s0011g05650	VIT_00s0992g00020	VIT_02s0012g00760	VIT_02s0025g00560
VIT_00s0281g00020	VIT_00s0360g00010	VIT_00s0504g00010	VIT_01s0011g06180	VIT_00s1217g00010	VIT_02s0012g00830	VIT_02s0025g00700
VIT_00s0283g00010	VIT_00s0360g00020	VIT_00s0510g00050	VIT_01s0011g06290	VIT_00s1274g00010	VIT_02s0012g00990	VIT_02s0025g00820
VIT_00s0286g00140	VIT_00s0361g00040	VIT_00s0524g00030	VIT_01s0011g06310	VIT_00s1306g00010	VIT_02s0012g01090	VIT_02s0025g01040
VIT_00s0291g00060	VIT_00s0370g00020	VIT_00s0525g00020	VIT_01s0011g06450	VIT_00s1306g00020	VIT_02s0012g01160	VIT_02s0025g01260
VIT_00s0294g00090	VIT_00s0371g00050	VIT_00s0531g00060	VIT_01s0011g06560	VIT_00s1355g00020	VIT_02s0012g01190	VIT_02s0025g01710
VIT_00s0294g00100	VIT_00s0373g00010	VIT_00s0532g00030	VIT_01s0011g06590	VIT_00s1455g00010	VIT_02s0012g01570	VIT_02s0025g02410
VIT_00s0299g00040	VIT_00s0374g00050	VIT_00s0533g00050	VIT_01s0026g00530	VIT_00s1490g00010	VIT_02s0012g02650	VIT_02s0025g02620
VIT_00s0299g00050	VIT_00s0375g00030	VIT_00s0583g00030	VIT_01s0026g00570	VIT_00s1682g00010	VIT_02s0025g00120	VIT_02s0025g02640
VIT_00s0301g00090	VIT_00s0375g00040	VIT_00s0591g00020	VIT_01s0026g00730	VIT_00s1682g00020	VIT_02s0025g00180	VIT_02s0025g02790
VIT_00s0301g00100	VIT_00s0379g00050	VIT_00s0615g00020	VIT_01s0026g01420	VIT_00s1764g00010	VIT_02s0025g00260	VIT_02s0025g02840
VIT_00s0304g00010	VIT_00s0386g00050	VIT_00s0615g00030	VIT_01s0026g01460	VIT_00s1847g00010	VIT_02s0025g00290	VIT_02s0025g03320
VIT_00s0304g00020	VIT_00s0391g00010	VIT_00s0615g00040	VIT_01s0026g01550	VIT_00s1864g00010	VIT_02s0025g00560	VIT_02s0025g03390
VIT_00s0309g00050	VIT_00s0391g00070	VIT_00s0629g00010	VIT_01s0127g00400	VIT_00s1937g00010	VIT_02s0025g00700	VIT_02s0025g03490
VIT_00s0317g00030	VIT_00s0394g00030	VIT_00s0632g00010	VIT_01s0127g00750	VIT_00s2077g00020	VIT_02s0025g00820	VIT_02s0025g04180
VIT_00s0317g00110	VIT_00s0406g00010	VIT_00s0640g00020	VIT_01s0127g00800	VIT_00s2086g00010	VIT_02s0025g01040	VIT_02s0025g04720
VIT_00s0317g00140	VIT_00s0414g00040	VIT_00s0698g00010	VIT_01s0127g00870	VIT_00s2269g00010	VIT_02s0025g01260	VIT_02s0025g04850
VIT_00s0317g00150	VIT_00s0429g00040	VIT_00s0707g00010	VIT_01s0137g00360	VIT_00s2364g00010	VIT_02s0025g01710	VIT_02s0025g04930
VIT_00s0322g00020	VIT_00s0434g00090	VIT_00s0710g00010	VIT_01s0137g00390	VIT_00s2376g00010	VIT_02s0025g01750	VIT_02s0154g00070
VIT_00s0323g00040	VIT_00s0441g00020	VIT_00s0769g00010	VIT_01s0137g00410	VIT_00s2377g00010	VIT_02s0025g02410	VIT_02s0154g00160
VIT_00s0323g00050	VIT_00s0445g00010	VIT_00s0772g00010	VIT_01s0137g00480	VIT_00s2648g00010	VIT_02s0025g02620	VIT_02s0236g00130
VIT_00s0323g00080	VIT_00s0467g00040	VIT_00s0779g00010	VIT_01s0137g00510	VIT_01s0010g00510	VIT_02s0025g02640	VIT_02s0241g00090
VIT_00s0324g00060	VIT_00s0475g00020	VIT_00s0780g00010	VIT_01s0137g00670	VIT_01s0010g00530	VIT_02s0025g02790	VIT_02s0241g00120
VIT_00s0333g00040	VIT_00s0477g00030	VIT_00s0780g00030	VIT_01s0137g00710	VIT_01s0010g00920	VIT_02s0025g02840	VIT_03s0017g01760
VIT_00s0335g00010	VIT_00s0480g00060	VIT_00s0800g00020	VIT_01s0137g00810	VIT_01s0010g01200	VIT_02s0025g03320	VIT_03s0038g00150
VIT_00s0338g00010	VIT_00s0480g00070	VIT_00s0802g00020	VIT_01s0146g00060	VIT_01s0010g02030	VIT_02s0025g03390	VIT_03s0038g00950
VIT_00s0340g00070	VIT_00s0480g00090	VIT_00s0878g00020	VIT_01s0146g00180	VIT_01s0010g02460	VIT_02s0025g03490	VIT_03s0038g01410
VIT_00s0346g00040	VIT_00s0494g00010	VIT_00s0904g00010	VIT_01s0150g00210	VIT_01s0010g02730	VIT_02s0025g04180	VIT_03s0038g01830
VIT_00s0346g00060	VIT_00s0499g00020	VIT_00s0983g00010	VIT_01s0150g00480	VIT_01s0010g02740	VIT_02s0025g04720	VIT_03s0038g02140
VIT_00s0347g00050	VIT_00s0508g00040	VIT_00s0992g00020	VIT_01s0182g00130	VIT_01s0010g03320	VIT_02s0025g04850	VIT_03s0038g02180
VIT_00s0357g00020	VIT_00s0510g00050	VIT_00s1188g00010	VIT_02s0012g00450	VIT_01s0010g03330	VIT_02s0025g04930	VIT_03s0038g02520
VIT_00s0357g00080	VIT_00s0516g00020	VIT_00s1217g00010	VIT_02s0012g00760	VIT_01s0010g03800	VIT_02s0087g00640	VIT_03s0038g02800
VIT_00s0357g00130	VIT_00s0524g00030	VIT_00s1274g00010	VIT_02s0012g00830	VIT_01s0010g03870	VIT_02s0154g00070	VIT_03s0038g03180
VIT_00s0361g00040	VIT_00s0525g00020	VIT_00s1306g00010	VIT_02s0012g00990	VIT_01s0010g03890	VIT_02s0154g00160	VIT_03s0038g03190
VIT_00s0366g00020	VIT_00s0527g00010	VIT_00s1306g00020	VIT_02s0012g01040	VIT_01s0011g00130	VIT_02s0236g00130	VIT_03s0038g03400
VIT_00s0369g00050	VIT_00s0527g00030	VIT_00s1323g00010	VIT_02s0012g01090	VIT_01s0011g00240	VIT_02s0241g00090	VIT_03s0038g03950
VIT_00s0370g00070	VIT_00s0532g00030	VIT_00s1349g00010	VIT_02s0012g01160	VIT_01s0011g00350	VIT_02s0241g00120	VIT_03s0063g00010
VIT_00s0372g00040	VIT_00s0533g00050	VIT_00s1355g00020	VIT_02s0012g01190	VIT_01s0011g00410	VIT_03s0017g01760	VIT_03s0063g00210
VIT_00s0373g00020	VIT_00s0541g00020	VIT_00s1455g00010	VIT_02s0012g01240	VIT_01s0011g00460	VIT_03s0038g00150	VIT_03s0063g00550
VIT_00s0374g00030	VIT_00s0556g00010	VIT_00s1490g00010	VIT_02s0012g01380	VIT_01s0011g00560	VIT_03s0038g00950	VIT_03s0063g01370
VIT_00s0374g00040	VIT_00s0566g00020	VIT_00s1491g00020	VIT_02s0012g01570	VIT_01s0011g00600	VIT_03s0038g01410	VIT_03s0063g01580
VIT_00s0375g00030	VIT_00s0583g00030	VIT_00s1682g00010	VIT_02s0012g02650	VIT_01s0011g00660	VIT_03s0038g01830	VIT_03s0063g02040
VIT_00s0375g00040	VIT_00s0587g00030	VIT_00s1682g00020	VIT_02s0025g00120	VIT_01s0011g00730	VIT_03s0038g02140	VIT_03s0088g00260
VIT_00s0375g00050	VIT_00s0591g00020	VIT_00s1764g00010	VIT_02s0025g00180	VIT_01s0011g00920	VIT_03s0038g02180	VIT_03s0088g00290
VIT_00s0379g00050	VIT_00s0615g00020	VIT_00s1847g00010	VIT_02s0025g00210	VIT_01s0011g01110	VIT_03s0038g02520	VIT_03s0088g00320
VIT_00s0388g00050	VIT_00s0615g00030	VIT_00s1864g00010	VIT_02s0025g00260	VIT_01s0011g01140	VIT_03s0038g02800	VIT_03s0088g00410
VIT_00s0388g00060	VIT_00s0615g00040	VIT_00s1937g00010	VIT_02s0025g00280	VIT_01s0011g01150	VIT_03s0038g03150	VIT_03s0091g00230
VIT_00s0388g00080	VIT_00s0632g00010	VIT_00s2037g00010	VIT_02s0025g00290	VIT_01s0011g01200	VIT_03s0038g03180	VIT_03s0091g00420
VIT_00s0391g00030	VIT_00s0640g00020	VIT_00s2077g00020	VIT_02s0025g00560	VIT_01s0011g01310	VIT_03s0038g03190	VIT_03s0091g01080
VIT_00s0392g00030	VIT_00s0665g00030	VIT_00s2086g00010	VIT_02s0025g00700	VIT_01s0011g01520	VIT_03s0038g03400	VIT_03s0091g01200
VIT_00s0396g00060	VIT_00s0682g00050	VIT_00s2269g00010	VIT_02s0025g00780	VIT_01s0011g01740	VIT_03s0038g03950	VIT_03s0091g01290
VIT_00s0397g00010	VIT_00s0698g00010	VIT_00s2300g00010	VIT_02s0025g00820	VIT_01s0011g01870	VIT_03s0063g00010	VIT_03s0180g00150
VIT_00s0399g00020	VIT_00s0707g00010	VIT_00s2364g00010	VIT_02s0025g01040	VIT_01s0011g01920	VIT_03s0063g00210	VIT_03s0180g00200
VIT_00s0400g00030	VIT_00s0710g00010	VIT_00s2376g00010	VIT_02s0025g01260	VIT_01s0011g01940	VIT_03s0063g00550	VIT_03s0180g00320
VIT_00s0404g00030	VIT_00s0710g00020	VIT_00s2377g00010	VIT_02s0025g01600	VIT_01s0011g01970	VIT_03s0063g01370	VIT_04s0008g00140
VIT_00s0404g00040	VIT_00s0769g00010	VIT_00s2379g00010	VIT_02s0025g01710	VIT_01s0011g01980	VIT_03s0063g01560	VIT_04s0008g00210
VIT_00s0409g00060	VIT_00s0771g00020	VIT_00s2648g00010	VIT_02s0025g01850	VIT_01s0011g02030	VIT_03s0063g01580	VIT_04s0008g01110
VIT_00s0411g00030	VIT_00s0772g00010	VIT_01s0010g00510	VIT_02s0025g01980	VIT_01s0011g02310	VIT_03s0063g01690	VIT_04s0008g01810
VIT_00s0411g00050	VIT_00s0779g00010	VIT_01s0010g00530	VIT_02s0025g02410	VIT_01s0011g02360	VIT_03s0063g02040	VIT_04s0008g01970
VIT_00s0414g00010	VIT_00s0780g00010	VIT_01s0010g00690	VIT_02s0025g02510	VIT_01s0011g02420	VIT_03s0088g00260	VIT_04s0008g02670
VIT_00s0414g00050	VIT_00s0790g00020	VIT_01s0010g00920	VIT_02s0025g02620	VIT_01s0011g02520	VIT_03s0088g00290	VIT_04s0008g03400
VIT_00s0421g00040	VIT_00s0802g00020	VIT_01s0010g01200	VIT_02s0025g02640	VIT_01s0011g02730	VIT_03s0088g00320	VIT_04s0008g03590
VIT_00s0429g00010	VIT_00s0804g00020	VIT_01s0010g02030	VIT_02s0025g02790	VIT_01s0011g02740	VIT_03s0088g00410	VIT_04s0008g04250
VIT_00s0438g00030	VIT_00s0878g00020	VIT_01s0010g02280	VIT_02s0025g02840	VIT_01s0011g02860	VIT_03s0091g00230	VIT_04s0008g04510
VIT_00s0454g00020	VIT_00s0895g00010	VIT_01s0010g02460	VIT_02s0025g03320	VIT_01s0011g02960	VIT_03s0091g00420	VIT_04s0008g05830
VIT_00s0454g00030	VIT_00s0904g00010	VIT_01s0010g02730	VIT_02s0025g03390	VIT_01s0011g03120	VIT_03s0091g00430	VIT_04s0008g07050
VIT_00s0456g00040	VIT_00s0958g00020	VIT_01s0010g02740	VIT_02s0025g03490	VIT_01s0011g03210	VIT_03s0091g01050	VIT_04s0023g00790
VIT_00s0467g00010	VIT_00s0960g00040	VIT_01s0010g03320	VIT_02s0025g03610	VIT_01s0011g03450	VIT_03s0091g01080	VIT_04s0023g01800
VIT_00s0467g00030	VIT_00s0983g00010	VIT_01s0010g03330	VIT_02s0025g03680	VIT_01s0011g03630	VIT_03s0091g01200	VIT_04s0023g01850
VIT_00s0467g00040	VIT_00s0992g00020	VIT_01s0010g03800	VIT_02s0025g04180	VIT_01s0011g03660	VIT_03s0091g01290	VIT_04s0023g02150
VIT_00s0469g00010	VIT_00s1003g00010	VIT_01s0010g03870	VIT_02s0025g04330	VIT_01s0011g03690	VIT_03s0180g00150	VIT_04s0023g02870
VIT_00s0477g00030	VIT_00s1206g00010	VIT_01s0010g03890	VIT_02s0025g04340	VIT_01s0011g03820	VIT_03s0180g00200	VIT_04s0023g02980
VIT_00s0480g00060	VIT_00s1217g00010	VIT_01s0011g00130	VIT_02s0025g04720	VIT_01s0011g03860	VIT_03s0180g00320	VIT_04s0023g03010
VIT_00s0484g00020	VIT_00s1241g00010	VIT_01s0011g00240	VIT_02s0025g04850	VIT_01s0011g03910	VIT_04s0008g00140	VIT_04s0023g03370
VIT_00s0484g00040	VIT_00s1251g00010	VIT_01s0011g00350	VIT_02s0025g04860	VIT_01s0011g04160	VIT_04s0008g00210	VIT_04s0023g03760
VIT_00s0487g00030	VIT_00s1274g00010	VIT_01s0011g00410	VIT_02s0025g04930	VIT_01s0011g04280	VIT_04s0008g01110	VIT_04s0043g00290
VIT_00s0494g00010	VIT_00s1306g00010	VIT_01s0011g00460	VIT_02s0025g04970	VIT_01s0011g04450	VIT_04s0008g01810	VIT_04s0043g00370
VIT_00s0499g00020	VIT_00s1306g00020	VIT_01s0011g00510	VIT_02s0087g01010	VIT_01s0011g04590	VIT_04s0008g01970	VIT_04s0043g00560
VIT_00s0516g00030	VIT_00s1322g00010	VIT_01s0011g00560	VIT_02s0154g00070	VIT_01s0011g04670	VIT_04s0008g02670	VIT_04s0044g00920
VIT_00s0522g00010	VIT_00s1328g00020	VIT_01s0011g00600	VIT_02s0154g00160	VIT_01s0011g04710	VIT_04s0008g03400	VIT_04s0044g01740
VIT_00s0525g00020	VIT_00s1355g00020	VIT_01s0011g00630	VIT_02s0154g00170	VIT_01s0011g04740	VIT_04s0008g03540	VIT_04s0069g00620
VIT_00s0525g00050	VIT_00s1356g00010	VIT_01s0011g00660	VIT_02s0236g00130	VIT_01s0011g04860	VIT_04s0008g03590	VIT_04s0069g00950
VIT_00s0531g00060	VIT_00s1356g00020	VIT_01s0011g00730	VIT_02s0241g00090	VIT_01s0011g05030	VIT_04s0008g04250	VIT_04s0069g01120
VIT_00s0532g00030	VIT_00s1365g00010	VIT_01s0011g00750	VIT_02s0241g00120	VIT_01s0011g05060	VIT_04s0008g04510	VIT_05s0020g00420
VIT_00s0532g00040	VIT_00s1455g00010	VIT_01s0011g00890	VIT_03s0017g01040	VIT_01s0011g05090	VIT_04s0008g04940	VIT_05s0020g01820
VIT_00s0532g00060	VIT_00s1490g00010	VIT_01s0011g00920	VIT_03s0017g01760	VIT_01s0011g05150	VIT_04s0008g05350	VIT_05s0020g02200
VIT_00s0540g00050	VIT_00s1665g00010	VIT_01s0011g01110	VIT_03s0038g00150	VIT_01s0011g05200	VIT_04s0008g05830	VIT_05s0020g02880
VIT_00s0555g00020	VIT_00s1682g00010	VIT_01s0011g01140	VIT_03s0038g00470	VIT_01s0011g05210	VIT_04s0008g07050	VIT_05s0020g03140
VIT_00s0572g00010	VIT_00s1682g00020	VIT_01s0011g01150	VIT_03s0038g00950	VIT_01s0011g05260	VIT_04s0023g00790	VIT_05s0020g03380
VIT_00s0572g00020	VIT_00s1764g00010	VIT_01s0011g01200	VIT_03s0038g01110	VIT_01s0011g05310	VIT_04s0023g01110	VIT_05s0020g03750
VIT_00s0593g00010	VIT_00s1764g00020	VIT_01s0011g01310	VIT_03s0038g01270	VIT_01s0011g05370	VIT_04s0023g01800	VIT_05s0020g03880
VIT_00s0615g00040	VIT_00s1818g00020	VIT_01s0011g01520	VIT_03s0038g01410	VIT_01s0011g05400	VIT_04s0023g01850	VIT_05s0020g03970
VIT_00s0642g00010	VIT_00s1847g00010	VIT_01s0011g01740	VIT_03s0038g01830	VIT_01s0011g05450	VIT_04s0023g02150	VIT_05s0020g04630
VIT_00s0650g00030	VIT_00s1864g00010	VIT_01s0011g01870	VIT_03s0038g02140	VIT_01s0011g05500	VIT_04s0023g02870	VIT_05s0029g00510
VIT_00s0658g00020	VIT_00s1937g00010	VIT_01s0011g01920	VIT_03s0038g02170	VIT_01s0011g05600	VIT_04s0023g02980	VIT_05s0049g00450
VIT_00s0662g00010	VIT_00s1995g00010	VIT_01s0011g01940	VIT_03s0038g02180	VIT_01s0011g05610	VIT_04s0023g03010	VIT_05s0049g00520
VIT_00s0662g00020	VIT_00s2032g00010	VIT_01s0011g01970	VIT_03s0038g02520	VIT_01s0011g05650	VIT_04s0023g03370	VIT_05s0049g01450
VIT_00s0665g00030	VIT_00s2077g00020	VIT_01s0011g01980	VIT_03s0038g02800	VIT_01s0011g05810	VIT_04s0023g03760	VIT_05s0051g00480
VIT_00s0684g00030	VIT_00s2086g00010	VIT_01s0011g02030	VIT_03s0038g03180	VIT_01s0011g05820	VIT_04s0043g00290	VIT_05s0051g00670
VIT_00s0743g00020	VIT_00s2125g00010	VIT_01s0011g02310	VIT_03s0038g03190	VIT_01s0011g05970	VIT_04s0043g00370	VIT_05s0062g00640
VIT_00s0780g00030	VIT_00s2269g00010	VIT_01s0011g02360	VIT_03s0038g03400	VIT_01s0011g05980	VIT_04s0043g00560	VIT_05s0062g00720
VIT_00s0801g00010	VIT_00s2364g00010	VIT_01s0011g02420	VIT_03s0038g03950	VIT_01s0011g06000	VIT_04s0044g00920	VIT_05s0062g00780
VIT_00s0817g00010	VIT_00s2376g00010	VIT_01s0011g02520	VIT_03s0038g04570	VIT_01s0011g06180	VIT_04s0044g01740	VIT_05s0062g00820
VIT_00s0820g00020	VIT_00s2377g00010	VIT_01s0011g02730	VIT_03s0063g00010	VIT_01s0011g06290	VIT_04s0069g00620	VIT_05s0062g00850
VIT_00s0866g00010	VIT_00s2547g00010	VIT_01s0011g02740	VIT_03s0063g00210	VIT_01s0011g06310	VIT_04s0069g00950	VIT_05s0077g00310
VIT_00s0872g00010	VIT_00s2576g00010	VIT_01s0011g02860	VIT_03s0063g00550	VIT_01s0011g06450	VIT_04s0069g01120	VIT_05s0077g00430
VIT_00s0872g00020	VIT_00s2648g00010	VIT_01s0011g02960	VIT_03s0063g00770	VIT_01s0011g06560	VIT_05s0020g00420	VIT_05s0077g01140
VIT_00s0895g00010	VIT_00s2840g00010	VIT_01s0011g03120	VIT_03s0063g00860	VIT_01s0011g06590	VIT_05s0020g01820	VIT_05s0077g01190
VIT_00s0912g00010	VIT_01s0010g00020	VIT_01s0011g03210	VIT_03s0063g01370	VIT_01s0026g00220	VIT_05s0020g02200	VIT_05s0077g01310
VIT_00s0975g00020	VIT_01s0010g00510	VIT_01s0011g03450	VIT_03s0063g01580	VIT_01s0026g00300	VIT_05s0020g02880	VIT_05s0077g01340
VIT_00s1209g00010	VIT_01s0010g00530	VIT_01s0011g03630	VIT_03s0063g01790	VIT_01s0026g00530	VIT_05s0020g03140	VIT_05s0077g01460
VIT_00s1235g00010	VIT_01s0010g00610	VIT_01s0011g03660	VIT_03s0063g02040	VIT_01s0026g00550	VIT_05s0020g03380	VIT_05s0077g01670
VIT_00s1240g00010	VIT_01s0010g00920	VIT_01s0011g03690	VIT_03s0088g00260	VIT_01s0026g00570	VIT_05s0020g03750	VIT_05s0077g02100
VIT_00s1247g00020	VIT_01s0010g00930	VIT_01s0011g03820	VIT_03s0088g00290	VIT_01s0026g00730	VIT_05s0020g03880	VIT_05s0077g02330
VIT_00s1278g00010	VIT_01s0010g01180	VIT_01s0011g03860	VIT_03s0088g00300	VIT_01s0026g01020	VIT_05s0020g03970	VIT_05s0094g00330
VIT_00s1286g00020	VIT_01s0010g01200	VIT_01s0011g03910	VIT_03s0088g00320	VIT_01s0026g01050	VIT_05s0020g04210	VIT_05s0094g01030
VIT_00s1308g00010	VIT_01s0010g01390	VIT_01s0011g04160	VIT_03s0088g00410	VIT_01s0026g01090	VIT_05s0020g04400	VIT_05s0094g01130
VIT_00s1372g00010	VIT_01s0010g01660	VIT_01s0011g04280	VIT_03s0091g00230	VIT_01s0026g01240	VIT_05s0020g04630	VIT_05s0094g01200
VIT_00s1375g00010	VIT_01s0010g01840	VIT_01s0011g04450	VIT_03s0091g00420	VIT_01s0026g01420	VIT_05s0029g00140	VIT_05s0094g01210
VIT_00s1490g00010	VIT_01s0010g02030	VIT_01s0011g04590	VIT_03s0091g00880	VIT_01s0026g01440	VIT_05s0029g00510	VIT_05s0094g01250
VIT_00s1557g00010	VIT_01s0010g02290	VIT_01s0011g04670	VIT_03s0091g01080	VIT_01s0026g01550	VIT_05s0049g00450	VIT_05s0094g01260
VIT_00s1557g00020	VIT_01s0010g02440	VIT_01s0011g04710	VIT_03s0091g01200	VIT_01s0026g01640	VIT_05s0049g00520	VIT_05s0094g01590
VIT_00s1566g00010	VIT_01s0010g02460	VIT_01s0011g04740	VIT_03s0091g01290	VIT_01s0026g01660	VIT_05s0049g01450	VIT_05s0102g00050
VIT_00s1627g00010	VIT_01s0010g02670	VIT_01s0011g04860	VIT_03s0180g00090	VIT_01s0026g02460	VIT_05s0049g02300	VIT_05s0102g00620
VIT_00s1682g00010	VIT_01s0010g02730	VIT_01s0011g05030	VIT_03s0180g00150	VIT_01s0026g02510	VIT_05s0051g00480	VIT_05s0124g00460
VIT_00s1682g00020	VIT_01s0010g02740	VIT_01s0011g05060	VIT_03s0180g00200	VIT_01s0026g02580	VIT_05s0051g00670	VIT_05s0136g00260
VIT_00s1683g00010	VIT_01s0010g02750	VIT_01s0011g05090	VIT_03s0180g00320	VIT_01s0026g02620	VIT_05s0062g00640	VIT_05s0165g00010
VIT_00s1715g00010	VIT_01s0010g02910	VIT_01s0011g05150	VIT_04s0008g00140	VIT_01s0026g02740	VIT_05s0062g00720	VIT_05s0165g00170
VIT_00s1818g00020	VIT_01s0010g03320	VIT_01s0011g05200	VIT_04s0008g00210	VIT_01s0026g02750	VIT_05s0062g00780	VIT_05s0165g00290
VIT_00s1830g00010	VIT_01s0010g03330	VIT_01s0011g05210	VIT_04s0008g00470	VIT_01s0127g00070	VIT_05s0062g00820	VIT_06s0004g00170
VIT_00s1871g00010	VIT_01s0010g03530	VIT_01s0011g05260	VIT_04s0008g00530	VIT_01s0127g00400	VIT_05s0062g00850	VIT_06s0004g00210
VIT_00s1937g00010	VIT_01s0010g03540	VIT_01s0011g05310	VIT_04s0008g01080	VIT_01s0127g00590	VIT_05s0077g00310	VIT_06s0004g00590
VIT_00s2188g00010	VIT_01s0010g03560	VIT_01s0011g05370	VIT_04s0008g01110	VIT_01s0127g00750	VIT_05s0077g00430	VIT_06s0004g00940
VIT_00s2197g00010	VIT_01s0010g03600	VIT_01s0011g05400	VIT_04s0008g01810	VIT_01s0127g00870	VIT_05s0077g00850	VIT_06s0004g01220
VIT_00s2300g00010	VIT_01s0010g03800	VIT_01s0011g05450	VIT_04s0008g01970	VIT_01s0137g00240	VIT_05s0077g01140	VIT_06s0004g01300
VIT_00s2326g00010	VIT_01s0010g03870	VIT_01s0011g05500	VIT_04s0008g02670	VIT_01s0137g00360	VIT_05s0077g01190	VIT_06s0004g01510
VIT_00s2376g00010	VIT_01s0010g03890	VIT_01s0011g05600	VIT_04s0008g02880	VIT_01s0137g00410	VIT_05s0077g01310	VIT_06s0004g01580
VIT_00s2380g00010	VIT_01s0011g00080	VIT_01s0011g05610	VIT_04s0008g03400	VIT_01s0137g00460	VIT_05s0077g01340	VIT_06s0004g02120
VIT_00s2416g00010	VIT_01s0011g00110	VIT_01s0011g05650	VIT_04s0008g03590	VIT_01s0137g00670	VIT_05s0077g01460	VIT_06s0004g03290
VIT_00s2419g00010	VIT_01s0011g00130	VIT_01s0011g05810	VIT_04s0008g03630	VIT_01s0137g00710	VIT_05s0077g01670	VIT_06s0004g03530
VIT_00s2507g00010	VIT_01s0011g00240	VIT_01s0011g05820	VIT_04s0008g03990	VIT_01s0137g00720	VIT_05s0077g02080	VIT_06s0004g04640
VIT_00s2531g00010	VIT_01s0011g00350	VIT_01s0011g05970	VIT_04s0008g04200	VIT_01s0137g00740	VIT_05s0077g02100	VIT_06s0004g04700
VIT_00s2547g00010	VIT_01s0011g00380	VIT_01s0011g05980	VIT_04s0008g04250	VIT_01s0137g00750	VIT_05s0077g02330	VIT_06s0004g05050
VIT_00s2648g00010	VIT_01s0011g00400	VIT_01s0011g06000	VIT_04s0008g04260	VIT_01s0137g00820	VIT_05s0094g00330	VIT_06s0004g05870
VIT_00s2776g00010	VIT_01s0011g00410	VIT_01s0011g06180	VIT_04s0008g04510	VIT_01s0146g00100	VIT_05s0094g00340	VIT_06s0004g05960
VIT_01s0010g00340	VIT_01s0011g00460	VIT_01s0011g06290	VIT_04s0008g04710	VIT_01s0146g00360	VIT_05s0094g01030	VIT_06s0004g06130
VIT_01s0010g00530	VIT_01s0011g00560	VIT_01s0011g06310	VIT_04s0008g05750	VIT_01s0150g00060	VIT_05s0094g01130	VIT_06s0004g06480
VIT_01s0010g01180	VIT_01s0011g00590	VIT_01s0011g06450	VIT_04s0008g05830	VIT_01s0150g00210	VIT_05s0094g01200	VIT_06s0004g06680
VIT_01s0010g01200	VIT_01s0011g00600	VIT_01s0011g06500	VIT_04s0008g07050	VIT_01s0150g00220	VIT_05s0094g01210	VIT_06s0004g06730
VIT_01s0010g01240	VIT_01s0011g00660	VIT_01s0011g06560	VIT_04s0023g00790	VIT_01s0150g00250	VIT_05s0094g01250	VIT_06s0004g06790
VIT_01s0010g01340	VIT_01s0011g00730	VIT_01s0011g06590	VIT_04s0023g01150	VIT_01s0150g00540	VIT_05s0094g01260	VIT_06s0004g06910
VIT_01s0010g01570	VIT_01s0011g00920	VIT_01s0026g00220	VIT_04s0023g01800	VIT_01s0182g00130	VIT_05s0094g01590	VIT_06s0004g07230
VIT_01s0010g01660	VIT_01s0011g00950	VIT_01s0026g00300	VIT_04s0023g01850	VIT_01s0244g00030	VIT_05s0102g00050	VIT_06s0004g07660
VIT_01s0010g01670	VIT_01s0011g01110	VIT_01s0026g00530	VIT_04s0023g02150	VIT_01s0244g00170	VIT_05s0102g00600	VIT_06s0004g07930
VIT_01s0010g02240	VIT_01s0011g01140	VIT_01s0026g00550	VIT_04s0023g02810	VIT_02s0012g00450	VIT_05s0102g00620	VIT_06s0004g08150
VIT_01s0010g02440	VIT_01s0011g01150	VIT_01s0026g00570	VIT_04s0023g02870	VIT_02s0012g00760	VIT_05s0124g00460	VIT_06s0009g00980
VIT_01s0010g02460	VIT_01s0011g01200	VIT_01s0026g00630	VIT_04s0023g02980	VIT_02s0012g00830	VIT_05s0136g00260	VIT_06s0009g01640
VIT_01s0010g02670	VIT_01s0011g01310	VIT_01s0026g00730	VIT_04s0023g03010	VIT_02s0012g00990	VIT_05s0165g00010	VIT_06s0009g02060
VIT_01s0010g03100	VIT_01s0011g01520	VIT_01s0026g01020	VIT_04s0023g03260	VIT_02s0012g01090	VIT_05s0165g00160	VIT_06s0009g02110
VIT_01s0010g03120	VIT_01s0011g01740	VIT_01s0026g01050	VIT_04s0023g03370	VIT_02s0012g01160	VIT_05s0165g00170	VIT_06s0009g02840
VIT_01s0010g03240	VIT_01s0011g01870	VIT_01s0026g01090	VIT_04s0023g03760	VIT_02s0012g01190	VIT_05s0165g00290	VIT_06s0009g02880
VIT_01s0010g03280	VIT_01s0011g01900	VIT_01s0026g01240	VIT_04s0023g03880	VIT_02s0012g01250	VIT_06s0004g00170	VIT_06s0061g00180
VIT_01s0010g03800	VIT_01s0011g01920	VIT_01s0026g01420	VIT_04s0043g00290	VIT_02s0012g01260	VIT_06s0004g00210	VIT_06s0061g00280
VIT_01s0010g03890	VIT_01s0011g01940	VIT_01s0026g01440	VIT_04s0043g00370	VIT_02s0012g01270	VIT_06s0004g00590	VIT_06s0080g00260
VIT_01s0010g03910	VIT_01s0011g01970	VIT_01s0026g01550	VIT_04s0043g00560	VIT_02s0012g01570	VIT_06s0004g00940	VIT_06s0080g00330
VIT_01s0011g00080	VIT_01s0011g01980	VIT_01s0026g01640	VIT_04s0044g00920	VIT_02s0012g01870	VIT_06s0004g01220	VIT_07s0005g00060
VIT_01s0011g00110	VIT_01s0011g02030	VIT_01s0026g01660	VIT_04s0044g01740	VIT_02s0012g02540	VIT_06s0004g01300	VIT_07s0005g00410
VIT_01s0011g00350	VIT_01s0011g02200	VIT_01s0026g02330	VIT_04s0069g00620	VIT_02s0012g02650	VIT_06s0004g01500	VIT_07s0005g01070
VIT_01s0011g00520	VIT_01s0011g02310	VIT_01s0026g02460	VIT_04s0069g00950	VIT_02s0025g00120	VIT_06s0004g01510	VIT_07s0005g01180
VIT_01s0011g00530	VIT_01s0011g02360	VIT_01s0026g02470	VIT_04s0069g01120	VIT_02s0025g00180	VIT_06s0004g01580	VIT_07s0005g01790
VIT_01s0011g00600	VIT_01s0011g02420	VIT_01s0026g02510	VIT_04s0079g00260	VIT_02s0025g00260	VIT_06s0004g02120	VIT_07s0005g01830
VIT_01s0011g00740	VIT_01s0011g02500	VIT_01s0026g02580	VIT_05s0020g00420	VIT_02s0025g00290	VIT_06s0004g02380	VIT_07s0005g01890
VIT_01s0011g00750	VIT_01s0011g02520	VIT_01s0026g02620	VIT_05s0020g00610	VIT_02s0025g00530	VIT_06s0004g03290	VIT_07s0005g03390
VIT_01s0011g00950	VIT_01s0011g02730	VIT_01s0026g02740	VIT_05s0020g00930	VIT_02s0025g00560	VIT_06s0004g03420	VIT_07s0005g04480
VIT_01s0011g00960	VIT_01s0011g02740	VIT_01s0026g02750	VIT_05s0020g01100	VIT_02s0025g00700	VIT_06s0004g03530	VIT_07s0005g05520
VIT_01s0011g01050	VIT_01s0011g02750	VIT_01s0127g00070	VIT_05s0020g01150	VIT_02s0025g00730	VIT_06s0004g04640	VIT_07s0005g05720
VIT_01s0011g01260	VIT_01s0011g02780	VIT_01s0127g00300	VIT_05s0020g01530	VIT_02s0025g00820	VIT_06s0004g04700	VIT_07s0005g06060
VIT_01s0011g01370	VIT_01s0011g02800	VIT_01s0127g00400	VIT_05s0020g01820	VIT_02s0025g00850	VIT_06s0004g05050	VIT_07s0031g00020
VIT_01s0011g01650	VIT_01s0011g02840	VIT_01s0127g00410	VIT_05s0020g02130	VIT_02s0025g00900	VIT_06s0004g05190	VIT_07s0031g00120
VIT_01s0011g01740	VIT_01s0011g02860	VIT_01s0127g00590	VIT_05s0020g02200	VIT_02s0025g01020	VIT_06s0004g05870	VIT_07s0031g01390
VIT_01s0011g01760	VIT_01s0011g02930	VIT_01s0127g00750	VIT_05s0020g02690	VIT_02s0025g01040	VIT_06s0004g05960	VIT_07s0031g01540
VIT_01s0011g01790	VIT_01s0011g02960	VIT_01s0127g00870	VIT_05s0020g02880	VIT_02s0025g01260	VIT_06s0004g06000	VIT_07s0031g02060
VIT_01s0011g01920	VIT_01s0011g03120	VIT_01s0137g00240	VIT_05s0020g03140	VIT_02s0025g01330	VIT_06s0004g06130	VIT_07s0031g02270
VIT_01s0011g01970	VIT_01s0011g03210	VIT_01s0137g00360	VIT_05s0020g03380	VIT_02s0025g01380	VIT_06s0004g06480	VIT_07s0031g02550
VIT_01s0011g01980	VIT_01s0011g03380	VIT_01s0137g00410	VIT_05s0020g03750	VIT_02s0025g01710	VIT_06s0004g06680	VIT_07s0031g02740
VIT_01s0011g02010	VIT_01s0011g03390	VIT_01s0137g00460	VIT_05s0020g03880	VIT_02s0025g01990	VIT_06s0004g06730	VIT_07s0031g02950
VIT_01s0011g02030	VIT_01s0011g03450	VIT_01s0137g00660	VIT_05s0020g03910	VIT_02s0025g02200	VIT_06s0004g06790	VIT_07s0095g00680
VIT_01s0011g02260	VIT_01s0011g03540	VIT_01s0137g00670	VIT_05s0020g03970	VIT_02s0025g02390	VIT_06s0004g06910	VIT_07s0104g00150
VIT_01s0011g02310	VIT_01s0011g03630	VIT_01s0137g00710	VIT_05s0020g04630	VIT_02s0025g02410	VIT_06s0004g07230	VIT_07s0104g00190
VIT_01s0011g02320	VIT_01s0011g03660	VIT_01s0137g00720	VIT_05s0029g00480	VIT_02s0025g02600	VIT_06s0004g07660	VIT_07s0104g00410
VIT_01s0011g02330	VIT_01s0011g03670	VIT_01s0137g00740	VIT_05s0029g00510	VIT_02s0025g02620	VIT_06s0004g07930	VIT_07s0104g00610
VIT_01s0011g02420	VIT_01s0011g03680	VIT_01s0137g00750	VIT_05s0049g00270	VIT_02s0025g02640	VIT_06s0004g08150	VIT_07s0104g00660
VIT_01s0011g02520	VIT_01s0011g03690	VIT_01s0137g00820	VIT_05s0049g00300	VIT_02s0025g02790	VIT_06s0009g00980	VIT_07s0104g00830
VIT_01s0011g02600	VIT_01s0011g03820	VIT_01s0146g00100	VIT_05s0049g00450	VIT_02s0025g02840	VIT_06s0009g01640	VIT_07s0104g00960
VIT_01s0011g02620	VIT_01s0011g03860	VIT_01s0146g00360	VIT_05s0049g00520	VIT_02s0025g03320	VIT_06s0009g02060	VIT_07s0104g01420
VIT_01s0011g02660	VIT_01s0011g03910	VIT_01s0150g00060	VIT_05s0049g00660	VIT_02s0025g03390	VIT_06s0009g02110	VIT_07s0104g01800
VIT_01s0011g02960	VIT_01s0011g04020	VIT_01s0150g00210	VIT_05s0049g00920	VIT_02s0025g03490	VIT_06s0009g02840	VIT_07s0129g00470
VIT_01s0011g03210	VIT_01s0011g04030	VIT_01s0150g00220	VIT_05s0049g01050	VIT_02s0025g03540	VIT_06s0009g02880	VIT_07s0129g00530
VIT_01s0011g03300	VIT_01s0011g04080	VIT_01s0150g00250	VIT_05s0049g01400	VIT_02s0025g04170	VIT_06s0061g00180	VIT_07s0129g00670
VIT_01s0011g03440	VIT_01s0011g04160	VIT_01s0150g00280	VIT_05s0049g01450	VIT_02s0025g04180	VIT_06s0061g00280	VIT_07s0129g01080
VIT_01s0011g03480	VIT_01s0011g04240	VIT_01s0150g00320	VIT_05s0049g01550	VIT_02s0025g04560	VIT_06s0080g00260	VIT_07s0130g00030
VIT_01s0011g03550	VIT_01s0011g04250	VIT_01s0150g00540	VIT_05s0049g01860	VIT_02s0025g04590	VIT_06s0080g00330	VIT_07s0151g00340
VIT_01s0011g03670	VIT_01s0011g04280	VIT_01s0182g00130	VIT_05s0051g00480	VIT_02s0025g04720	VIT_07s0005g00060	VIT_07s0151g00410
VIT_01s0011g03680	VIT_01s0011g04290	VIT_01s0244g00030	VIT_05s0051g00530	VIT_02s0025g04850	VIT_07s0005g00410	VIT_07s0151g01070
VIT_01s0011g03740	VIT_01s0011g04300	VIT_01s0244g00170	VIT_05s0051g00670	VIT_02s0025g04930	VIT_07s0005g01070	VIT_07s0197g00010
VIT_01s0011g03750	VIT_01s0011g04320	VIT_02s0012g00410	VIT_05s0062g00640	VIT_02s0025g04980	VIT_07s0005g01180	VIT_07s0205g00030
VIT_01s0011g03770	VIT_01s0011g04450	VIT_02s0012g00450	VIT_05s0062g00720	VIT_02s0025g05010	VIT_07s0005g01790	VIT_08s0007g00130
VIT_01s0011g03810	VIT_01s0011g04590	VIT_02s0012g00610	VIT_05s0062g00740	VIT_02s0025g05110	VIT_07s0005g01830	VIT_08s0007g00150
VIT_01s0011g03830	VIT_01s0011g04670	VIT_02s0012g00650	VIT_05s0062g00780	VIT_02s0033g00300	VIT_07s0005g01890	VIT_08s0007g00210
VIT_01s0011g03850	VIT_01s0011g04710	VIT_02s0012g00760	VIT_05s0062g00820	VIT_02s0087g00380	VIT_07s0005g02010	VIT_08s0007g00440
VIT_01s0011g03860	VIT_01s0011g04720	VIT_02s0012g00830	VIT_05s0062g00850	VIT_02s0087g00470	VIT_07s0005g02950	VIT_08s0007g00700
VIT_01s0011g03880	VIT_01s0011g04740	VIT_02s0012g00990	VIT_05s0077g00310	VIT_02s0087g00580	VIT_07s0005g03390	VIT_08s0007g00920
VIT_01s0011g03890	VIT_01s0011g04770	VIT_02s0012g01090	VIT_05s0077g00430	VIT_02s0087g00610	VIT_07s0005g04480	VIT_08s0007g01270
VIT_01s0011g03900	VIT_01s0011g04860	VIT_02s0012g01160	VIT_05s0077g01140	VIT_02s0087g00630	VIT_07s0005g05520	VIT_08s0007g01310
VIT_01s0011g03950	VIT_01s0011g04950	VIT_02s0012g01190	VIT_05s0077g01190	VIT_02s0087g00910	VIT_07s0005g05720	VIT_08s0007g01470
VIT_01s0011g04010	VIT_01s0011g05030	VIT_02s0012g01250	VIT_05s0077g01310	VIT_02s0154g00070	VIT_07s0005g06060	VIT_08s0007g01810
VIT_01s0011g04040	VIT_01s0011g05060	VIT_02s0012g01260	VIT_05s0077g01340	VIT_02s0154g00080	VIT_07s0031g00020	VIT_08s0007g01940
VIT_01s0011g04100	VIT_01s0011g05090	VIT_02s0012g01270	VIT_05s0077g01460	VIT_02s0154g00160	VIT_07s0031g00120	VIT_08s0007g02000
VIT_01s0011g04160	VIT_01s0011g05100	VIT_02s0012g01570	VIT_05s0077g01670	VIT_02s0154g00320	VIT_07s0031g01390	VIT_08s0007g02120
VIT_01s0011g04240	VIT_01s0011g05150	VIT_02s0012g01870	VIT_05s0077g01680	VIT_02s0154g00480	VIT_07s0031g01540	VIT_08s0007g02470
VIT_01s0011g04280	VIT_01s0011g05170	VIT_02s0012g02520	VIT_05s0077g01820	VIT_02s0154g00600	VIT_07s0031g02060	VIT_08s0007g02520
VIT_01s0011g04450	VIT_01s0011g05180	VIT_02s0012g02540	VIT_05s0077g01990	VIT_02s0154g00610	VIT_07s0031g02270	VIT_08s0007g02700
VIT_01s0011g04700	VIT_01s0011g05190	VIT_02s0012g02650	VIT_05s0077g02100	VIT_02s0236g00130	VIT_07s0031g02550	VIT_08s0007g02920
VIT_01s0011g04710	VIT_01s0011g05200	VIT_02s0025g00120	VIT_05s0077g02330	VIT_02s0241g00090	VIT_07s0031g02740	VIT_08s0007g03100
VIT_01s0011g04720	VIT_01s0011g05210	VIT_02s0025g00180	VIT_05s0094g00330	VIT_02s0241g00110	VIT_07s0031g02950	VIT_08s0007g03150
VIT_01s0011g04730	VIT_01s0011g05220	VIT_02s0025g00220	VIT_05s0094g01030	VIT_02s0241g00120	VIT_07s0095g00680	VIT_08s0007g03240
VIT_01s0011g04740	VIT_01s0011g05230	VIT_02s0025g00260	VIT_05s0094g01130	VIT_03s0017g00690	VIT_07s0104g00150	VIT_08s0007g03800
VIT_01s0011g04810	VIT_01s0011g05260	VIT_02s0025g00290	VIT_05s0094g01200	VIT_03s0017g01300	VIT_07s0104g00190	VIT_08s0007g04510
VIT_01s0011g04990	VIT_01s0011g05310	VIT_02s0025g00530	VIT_05s0094g01210	VIT_03s0017g01760	VIT_07s0104g00410	VIT_08s0007g04520
VIT_01s0011g05000	VIT_01s0011g05370	VIT_02s0025g00560	VIT_05s0094g01220	VIT_03s0017g01950	VIT_07s0104g00610	VIT_08s0007g04600
VIT_01s0011g05020	VIT_01s0011g05380	VIT_02s0025g00700	VIT_05s0094g01250	VIT_03s0038g00150	VIT_07s0104g00660	VIT_08s0007g05110
VIT_01s0011g05030	VIT_01s0011g05400	VIT_02s0025g00730	VIT_05s0094g01260	VIT_03s0038g00250	VIT_07s0104g00830	VIT_08s0007g05160
VIT_01s0011g05090	VIT_01s0011g05450	VIT_02s0025g00750	VIT_05s0094g01590	VIT_03s0038g00340	VIT_07s0104g00960	VIT_08s0007g05210
VIT_01s0011g05100	VIT_01s0011g05490	VIT_02s0025g00820	VIT_05s0102g00050	VIT_03s0038g00360	VIT_07s0104g01420	VIT_08s0007g05360
VIT_01s0011g05150	VIT_01s0011g05500	VIT_02s0025g00850	VIT_05s0102g00060	VIT_03s0038g00400	VIT_07s0104g01800	VIT_08s0007g05490
VIT_01s0011g05180	VIT_01s0011g05600	VIT_02s0025g00900	VIT_05s0102g00620	VIT_03s0038g00430	VIT_07s0129g00360	VIT_08s0007g06870
VIT_01s0011g05190	VIT_01s0011g05610	VIT_02s0025g01020	VIT_05s0102g00710	VIT_03s0038g00660	VIT_07s0129g00470	VIT_08s0007g07140
VIT_01s0011g05200	VIT_01s0011g05650	VIT_02s0025g01040	VIT_05s0124g00100	VIT_03s0038g00690	VIT_07s0129g00530	VIT_08s0007g08290
VIT_01s0011g05260	VIT_01s0011g05810	VIT_02s0025g01260	VIT_05s0124g00460	VIT_03s0038g00950	VIT_07s0129g00670	VIT_08s0032g00700
VIT_01s0011g05310	VIT_01s0011g05820	VIT_02s0025g01330	VIT_05s0136g00260	VIT_03s0038g01380	VIT_07s0129g01080	VIT_08s0040g00060
VIT_01s0011g05410	VIT_01s0011g05860	VIT_02s0025g01380	VIT_05s0165g00010	VIT_03s0038g01410	VIT_07s0130g00030	VIT_08s0040g00440
VIT_01s0011g05430	VIT_01s0011g05930	VIT_02s0025g01500	VIT_05s0165g00170	VIT_03s0038g01780	VIT_07s0151g00340	VIT_08s0040g00670
VIT_01s0011g05440	VIT_01s0011g05970	VIT_02s0025g01710	VIT_05s0165g00290	VIT_03s0038g01830	VIT_07s0151g00410	VIT_08s0040g00680
VIT_01s0011g05450	VIT_01s0011g05980	VIT_02s0025g01750	VIT_06s0004g00170	VIT_03s0038g01850	VIT_07s0151g01070	VIT_08s0040g00780
VIT_01s0011g05490	VIT_01s0011g06000	VIT_02s0025g01990	VIT_06s0004g00210	VIT_03s0038g02140	VIT_07s0197g00010	VIT_08s0040g00850
VIT_01s0011g05520	VIT_01s0011g06050	VIT_02s0025g02200	VIT_06s0004g00590	VIT_03s0038g02160	VIT_07s0205g00030	VIT_08s0040g01720
VIT_01s0011g05540	VIT_01s0011g06180	VIT_02s0025g02390	VIT_06s0004g00940	VIT_03s0038g02180	VIT_08s0007g00130	VIT_08s0040g02180
VIT_01s0011g05610	VIT_01s0011g06270	VIT_02s0025g02410	VIT_06s0004g01220	VIT_03s0038g02250	VIT_08s0007g00150	VIT_08s0040g02720
VIT_01s0011g05650	VIT_01s0011g06290	VIT_02s0025g02500	VIT_06s0004g01300	VIT_03s0038g02400	VIT_08s0007g00210	VIT_08s0040g02760
VIT_01s0011g05660	VIT_01s0011g06310	VIT_02s0025g02600	VIT_06s0004g01510	VIT_03s0038g02430	VIT_08s0007g00440	VIT_08s0040g03220
VIT_01s0011g05880	VIT_01s0011g06450	VIT_02s0025g02620	VIT_06s0004g01580	VIT_03s0038g02440	VIT_08s0007g00700	VIT_08s0040g03400
VIT_01s0011g05890	VIT_01s0011g06560	VIT_02s0025g02640	VIT_06s0004g01770	VIT_03s0038g02520	VIT_08s0007g00920	VIT_08s0056g01520
VIT_01s0011g05900	VIT_01s0011g06590	VIT_02s0025g02790	VIT_06s0004g01910	VIT_03s0038g02550	VIT_08s0007g01270	VIT_08s0056g01600
VIT_01s0011g05950	VIT_01s0026g00220	VIT_02s0025g02840	VIT_06s0004g02120	VIT_03s0038g02800	VIT_08s0007g01310	VIT_08s0058g00140
VIT_01s0011g06180	VIT_01s0026g00270	VIT_02s0025g03320	VIT_06s0004g02360	VIT_03s0038g02910	VIT_08s0007g01470	VIT_08s0058g00400
VIT_01s0011g06290	VIT_01s0026g00300	VIT_02s0025g03390	VIT_06s0004g02620	VIT_03s0038g02950	VIT_08s0007g01810	VIT_08s0058g00590
VIT_01s0011g06310	VIT_01s0026g00490	VIT_02s0025g03490	VIT_06s0004g02650	VIT_03s0038g03090	VIT_08s0007g01940	VIT_08s0058g01110
VIT_01s0011g06440	VIT_01s0026g00520	VIT_02s0025g03540	VIT_06s0004g03110	VIT_03s0038g03180	VIT_08s0007g02000	VIT_08s0105g00250
VIT_01s0011g06450	VIT_01s0026g00530	VIT_02s0025g03570	VIT_06s0004g03140	VIT_03s0038g03190	VIT_08s0007g02120	VIT_08s0105g00310
VIT_01s0011g06470	VIT_01s0026g00550	VIT_02s0025g04170	VIT_06s0004g03290	VIT_03s0038g03400	VIT_08s0007g02470	VIT_09s0002g00450
VIT_01s0011g06490	VIT_01s0026g00570	VIT_02s0025g04180	VIT_06s0004g03530	VIT_03s0038g03760	VIT_08s0007g02520	VIT_09s0002g00810
VIT_01s0011g06500	VIT_01s0026g00730	VIT_02s0025g04560	VIT_06s0004g03700	VIT_03s0038g03940	VIT_08s0007g02700	VIT_09s0002g01000
VIT_01s0011g06560	VIT_01s0026g00810	VIT_02s0025g04590	VIT_06s0004g03870	VIT_03s0038g03950	VIT_08s0007g02920	VIT_09s0002g02230
VIT_01s0011g06590	VIT_01s0026g00970	VIT_02s0025g04720	VIT_06s0004g04030	VIT_03s0038g03980	VIT_08s0007g03100	VIT_09s0002g02440
VIT_01s0026g00160	VIT_01s0026g01020	VIT_02s0025g04850	VIT_06s0004g04440	VIT_03s0038g04000	VIT_08s0007g03150	VIT_09s0002g02900
VIT_01s0026g00180	VIT_01s0026g01050	VIT_02s0025g04930	VIT_06s0004g04640	VIT_03s0038g04210	VIT_08s0007g03240	VIT_09s0002g02940
VIT_01s0026g00330	VIT_01s0026g01060	VIT_02s0025g04980	VIT_06s0004g04700	VIT_03s0038g04450	VIT_08s0007g03800	VIT_09s0002g03220
VIT_01s0026g00530	VIT_01s0026g01090	VIT_02s0025g05010	VIT_06s0004g04860	VIT_03s0038g04760	VIT_08s0007g03930	VIT_09s0002g03250
VIT_01s0026g00570	VIT_01s0026g01200	VIT_02s0025g05110	VIT_06s0004g05050	VIT_03s0063g00010	VIT_08s0007g04510	VIT_09s0002g03440
VIT_01s0026g00650	VIT_01s0026g01240	VIT_02s0025g05170	VIT_06s0004g05080	VIT_03s0063g00030	VIT_08s0007g04520	VIT_09s0002g03620
VIT_01s0026g00730	VIT_01s0026g01400	VIT_02s0033g00060	VIT_06s0004g05870	VIT_03s0063g00120	VIT_08s0007g04600	VIT_09s0002g03710
VIT_01s0026g00910	VIT_01s0026g01420	VIT_02s0033g00300	VIT_06s0004g05960	VIT_03s0063g00140	VIT_08s0007g05110	VIT_09s0002g03750
VIT_01s0026g01120	VIT_01s0026g01440	VIT_02s0087g00380	VIT_06s0004g06110	VIT_03s0063g00210	VIT_08s0007g05160	VIT_09s0002g04480
VIT_01s0026g01340	VIT_01s0026g01460	VIT_02s0087g00470	VIT_06s0004g06130	VIT_03s0063g00300	VIT_08s0007g05210	VIT_09s0002g04690
VIT_01s0026g01380	VIT_01s0026g01550	VIT_02s0087g00580	VIT_06s0004g06480	VIT_03s0063g00310	VIT_08s0007g05360	VIT_09s0002g05270
VIT_01s0026g01420	VIT_01s0026g01570	VIT_02s0087g00610	VIT_06s0004g06680	VIT_03s0063g00340	VIT_08s0007g05490	VIT_09s0002g05700
VIT_01s0026g01460	VIT_01s0026g01640	VIT_02s0087g00630	VIT_06s0004g06730	VIT_03s0063g00350	VIT_08s0007g06870	VIT_09s0002g05810
VIT_01s0026g01490	VIT_01s0026g01660	VIT_02s0087g00640	VIT_06s0004g06790	VIT_03s0063g00370	VIT_08s0007g07140	VIT_09s0002g05930
VIT_01s0026g01550	VIT_01s0026g02030	VIT_02s0087g00760	VIT_06s0004g06910	VIT_03s0063g00380	VIT_08s0007g08290	VIT_09s0002g06160
VIT_01s0026g02270	VIT_01s0026g02420	VIT_02s0087g00910	VIT_06s0004g07230	VIT_03s0063g00550	VIT_08s0032g00700	VIT_09s0002g06520
VIT_01s0026g02640	VIT_01s0026g02460	VIT_02s0154g00070	VIT_06s0004g07660	VIT_03s0063g00670	VIT_08s0040g00060	VIT_09s0002g06810
VIT_01s0026g02680	VIT_01s0026g02510	VIT_02s0154g00080	VIT_06s0004g07700	VIT_03s0063g00830	VIT_08s0040g00440	VIT_09s0018g01670
VIT_01s0113g00450	VIT_01s0026g02580	VIT_02s0154g00090	VIT_06s0004g07830	VIT_03s0063g01370	VIT_08s0040g00670	VIT_09s0018g01900
VIT_01s0127g00400	VIT_01s0026g02620	VIT_02s0154g00100	VIT_06s0004g07880	VIT_03s0063g01580	VIT_08s0040g00680	VIT_09s0054g00410
VIT_01s0127g00480	VIT_01s0026g02710	VIT_02s0154g00160	VIT_06s0004g07930	VIT_03s0063g01770	VIT_08s0040g00780	VIT_09s0054g00430
VIT_01s0127g00710	VIT_01s0026g02740	VIT_02s0154g00320	VIT_06s0004g07970	VIT_03s0063g01880	VIT_08s0040g00850	VIT_09s0054g00790
VIT_01s0127g00750	VIT_01s0026g02750	VIT_02s0154g00480	VIT_06s0004g08150	VIT_03s0063g01910	VIT_08s0040g01470	VIT_09s0054g01620
VIT_01s0127g00780	VIT_01s0113g00500	VIT_02s0154g00600	VIT_06s0009g00810	VIT_03s0063g02030	VIT_08s0040g01720	VIT_09s0054g01750
VIT_01s0127g00800	VIT_01s0127g00050	VIT_02s0154g00610	VIT_06s0009g00980	VIT_03s0063g02040	VIT_08s0040g02180	VIT_09s0054g01770
VIT_01s0127g00850	VIT_01s0127g00070	VIT_02s0236g00130	VIT_06s0009g01320	VIT_03s0063g02460	VIT_08s0040g02620	VIT_09s0070g00080
VIT_01s0127g00870	VIT_01s0127g00260	VIT_02s0241g00090	VIT_06s0009g01340	VIT_03s0063g02490	VIT_08s0040g02720	VIT_09s0070g00210
VIT_01s0137g00170	VIT_01s0127g00400	VIT_02s0241g00110	VIT_06s0009g01640	VIT_03s0063g02610	VIT_08s0040g02760	VIT_09s0070g00480
VIT_01s0137g00330	VIT_01s0127g00420	VIT_02s0241g00120	VIT_06s0009g02060	VIT_03s0063g02620	VIT_08s0040g03220	VIT_10s0003g00050
VIT_01s0137g00360	VIT_01s0127g00470	VIT_03s0017g00690	VIT_06s0009g02110	VIT_03s0063g02670	VIT_08s0040g03400	VIT_10s0003g00480
VIT_01s0137g00390	VIT_01s0127g00500	VIT_03s0017g01300	VIT_06s0009g02830	VIT_03s0063g02680	VIT_08s0056g00290	VIT_10s0003g00600
VIT_01s0137g00410	VIT_01s0127g00590	VIT_03s0017g01720	VIT_06s0009g02840	VIT_03s0088g00260	VIT_08s0056g00640	VIT_10s0003g00620
VIT_01s0137g00480	VIT_01s0127g00720	VIT_03s0017g01760	VIT_06s0009g02880	VIT_03s0088g00290	VIT_08s0056g01520	VIT_10s0003g01410
VIT_01s0137g00510	VIT_01s0127g00730	VIT_03s0017g01950	VIT_06s0061g00180	VIT_03s0088g00320	VIT_08s0056g01600	VIT_10s0003g01760
VIT_01s0137g00520	VIT_01s0127g00750	VIT_03s0038g00150	VIT_06s0061g00280	VIT_03s0088g00400	VIT_08s0058g00090	VIT_10s0003g02170
VIT_01s0137g00550	VIT_01s0127g00800	VIT_03s0038g00250	VIT_06s0061g00520	VIT_03s0088g00410	VIT_08s0058g00140	VIT_10s0003g02900
VIT_01s0137g00630	VIT_01s0127g00870	VIT_03s0038g00340	VIT_06s0080g00150	VIT_03s0088g01150	VIT_08s0058g00400	VIT_10s0003g03040
VIT_01s0137g00670	VIT_01s0137g00240	VIT_03s0038g00360	VIT_06s0080g00260	VIT_03s0091g00040	VIT_08s0058g00590	VIT_10s0003g03250
VIT_01s0137g00710	VIT_01s0137g00360	VIT_03s0038g00400	VIT_06s0080g00330	VIT_03s0091g00230	VIT_08s0058g00980	VIT_10s0003g03270
VIT_01s0137g00730	VIT_01s0137g00390	VIT_03s0038g00430	VIT_06s0080g00680	VIT_03s0091g00240	VIT_08s0058g01110	VIT_10s0003g03410
VIT_01s0137g00810	VIT_01s0137g00410	VIT_03s0038g00660	VIT_06s0080g00760	VIT_03s0091g00410	VIT_08s0105g00250	VIT_10s0003g03490
VIT_01s0146g00020	VIT_01s0137g00460	VIT_03s0038g00670	VIT_06s0080g00910	VIT_03s0091g00420	VIT_08s0105g00310	VIT_10s0003g05480
VIT_01s0146g00060	VIT_01s0137g00480	VIT_03s0038g00690	VIT_07s0005g00060	VIT_03s0091g00680	VIT_09s0002g00450	VIT_10s0071g00840
VIT_01s0146g00150	VIT_01s0137g00510	VIT_03s0038g00730	VIT_07s0005g00140	VIT_03s0091g01060	VIT_09s0002g00810	VIT_10s0092g00370
VIT_01s0146g00180	VIT_01s0137g00670	VIT_03s0038g00950	VIT_07s0005g00410	VIT_03s0091g01080	VIT_09s0002g01000	VIT_10s0116g00150
VIT_01s0146g00460	VIT_01s0137g00710	VIT_03s0038g01120	VIT_07s0005g01070	VIT_03s0091g01090	VIT_09s0002g01830	VIT_10s0116g00530
VIT_01s0150g00020	VIT_01s0137g00720	VIT_03s0038g01380	VIT_07s0005g01180	VIT_03s0091g01200	VIT_09s0002g02230	VIT_10s0116g01580
VIT_01s0150g00210	VIT_01s0137g00740	VIT_03s0038g01410	VIT_07s0005g01430	VIT_03s0091g01290	VIT_09s0002g02440	VIT_10s0116g01760
VIT_01s0150g00480	VIT_01s0137g00750	VIT_03s0038g01780	VIT_07s0005g01480	VIT_03s0097g00510	VIT_09s0002g02900	VIT_11s0016g00290
VIT_01s0150g00530	VIT_01s0137g00780	VIT_03s0038g01830	VIT_07s0005g01790	VIT_03s0110g00370	VIT_09s0002g02940	VIT_11s0016g00390
VIT_01s0182g00130	VIT_01s0137g00790	VIT_03s0038g01850	VIT_07s0005g01830	VIT_03s0110g00430	VIT_09s0002g02970	VIT_11s0016g00540
VIT_01s0182g00140	VIT_01s0137g00810	VIT_03s0038g02140	VIT_07s0005g01890	VIT_03s0180g00040	VIT_09s0002g03220	VIT_11s0016g00580
VIT_01s0244g00160	VIT_01s0137g00820	VIT_03s0038g02160	VIT_07s0005g03080	VIT_03s0180g00150	VIT_09s0002g03250	VIT_11s0016g00590
VIT_02s0012g00010	VIT_01s0146g00060	VIT_03s0038g02180	VIT_07s0005g03390	VIT_03s0180g00200	VIT_09s0002g03440	VIT_11s0016g01160
VIT_02s0012g00170	VIT_01s0146g00100	VIT_03s0038g02250	VIT_07s0005g03990	VIT_03s0180g00320	VIT_09s0002g03620	VIT_11s0016g01300
VIT_02s0012g00280	VIT_01s0146g00110	VIT_03s0038g02400	VIT_07s0005g04480	VIT_04s0008g00140	VIT_09s0002g03710	VIT_11s0016g01320
VIT_02s0012g00300	VIT_01s0146g00180	VIT_03s0038g02430	VIT_07s0005g05520	VIT_04s0008g00210	VIT_09s0002g03750	VIT_11s0016g01860
VIT_02s0012g00360	VIT_01s0146g00340	VIT_03s0038g02440	VIT_07s0005g05720	VIT_04s0008g00480	VIT_09s0002g04370	VIT_11s0016g02700
VIT_02s0012g00400	VIT_01s0146g00360	VIT_03s0038g02520	VIT_07s0005g06060	VIT_04s0008g01110	VIT_09s0002g04480	VIT_11s0016g02860
VIT_02s0012g00410	VIT_01s0150g00060	VIT_03s0038g02550	VIT_07s0005g06110	VIT_04s0008g01320	VIT_09s0002g04690	VIT_11s0016g03190
VIT_02s0012g00440	VIT_01s0150g00170	VIT_03s0038g02800	VIT_07s0031g00020	VIT_04s0008g01640	VIT_09s0002g05270	VIT_11s0016g03400
VIT_02s0012g00450	VIT_01s0150g00210	VIT_03s0038g02910	VIT_07s0031g00120	VIT_04s0008g01810	VIT_09s0002g05700	VIT_11s0016g03710
VIT_02s0012g00470	VIT_01s0150g00220	VIT_03s0038g02950	VIT_07s0031g00520	VIT_04s0008g01830	VIT_09s0002g05810	VIT_11s0016g04080
VIT_02s0012g00590	VIT_01s0150g00250	VIT_03s0038g03090	VIT_07s0031g01330	VIT_04s0008g01910	VIT_09s0002g05930	VIT_11s0016g04330
VIT_02s0012g00760	VIT_01s0150g00350	VIT_03s0038g03150	VIT_07s0031g01390	VIT_04s0008g01970	VIT_09s0002g06160	VIT_11s0016g04540
VIT_02s0012g00830	VIT_01s0150g00390	VIT_03s0038g03180	VIT_07s0031g01540	VIT_04s0008g02030	VIT_09s0002g06490	VIT_11s0016g04640
VIT_02s0012g00890	VIT_01s0150g00460	VIT_03s0038g03190	VIT_07s0031g02060	VIT_04s0008g02070	VIT_09s0002g06520	VIT_11s0016g04960
VIT_02s0012g00990	VIT_01s0150g00480	VIT_03s0038g03400	VIT_07s0031g02270	VIT_04s0008g02670	VIT_09s0002g06810	VIT_11s0016g05110
VIT_02s0012g01040	VIT_01s0150g00510	VIT_03s0038g03720	VIT_07s0031g02480	VIT_04s0008g02720	VIT_09s0018g01190	VIT_11s0016g05170
VIT_02s0012g01090	VIT_01s0150g00540	VIT_03s0038g03760	VIT_07s0031g02550	VIT_04s0008g02770	VIT_09s0018g01670	VIT_11s0016g05320
VIT_02s0012g01160	VIT_01s0150g00640	VIT_03s0038g03940	VIT_07s0031g02740	VIT_04s0008g02950	VIT_09s0018g01890	VIT_11s0016g05330
VIT_02s0012g01190	VIT_01s0182g00130	VIT_03s0038g03950	VIT_07s0031g02900	VIT_04s0008g03400	VIT_09s0018g01900	VIT_11s0016g05430
VIT_02s0012g01240	VIT_01s0244g00030	VIT_03s0038g03980	VIT_07s0031g02950	VIT_04s0008g03590	VIT_09s0054g00410	VIT_11s0016g05830
VIT_02s0012g01380	VIT_01s0244g00100	VIT_03s0038g04000	VIT_07s0095g00190	VIT_04s0008g03760	VIT_09s0054g00430	VIT_11s0016g05840
VIT_02s0012g01570	VIT_01s0244g00170	VIT_03s0038g04210	VIT_07s0095g00550	VIT_04s0008g03840	VIT_09s0054g00790	VIT_11s0037g00320
VIT_02s0012g01590	VIT_02s0012g00140	VIT_03s0038g04450	VIT_07s0095g00680	VIT_04s0008g03890	VIT_09s0054g01030	VIT_11s0037g00440
VIT_02s0012g01670	VIT_02s0012g00450	VIT_03s0038g04760	VIT_07s0104g00070	VIT_04s0008g03940	VIT_09s0054g01620	VIT_11s0037g00820
VIT_02s0012g01830	VIT_02s0012g00460	VIT_03s0063g00010	VIT_07s0104g00150	VIT_04s0008g03950	VIT_09s0054g01750	VIT_11s0037g00950
VIT_02s0012g01990	VIT_02s0012g00760	VIT_03s0063g00030	VIT_07s0104g00190	VIT_04s0008g04250	VIT_09s0054g01770	VIT_11s0037g00980
VIT_02s0012g02420	VIT_02s0012g00830	VIT_03s0063g00120	VIT_07s0104g00410	VIT_04s0008g04510	VIT_09s0070g00080	VIT_11s0052g00750
VIT_02s0012g02650	VIT_02s0012g00990	VIT_03s0063g00140	VIT_07s0104g00440	VIT_04s0008g04810	VIT_09s0070g00210	VIT_11s0052g01650
VIT_02s0025g00120	VIT_02s0012g01040	VIT_03s0063g00210	VIT_07s0104g00610	VIT_04s0008g05420	VIT_09s0070g00480	VIT_11s0065g00720
VIT_02s0025g00180	VIT_02s0012g01090	VIT_03s0063g00300	VIT_07s0104g00660	VIT_04s0008g05440	VIT_10s0003g00050	VIT_11s0065g01070
VIT_02s0025g00210	VIT_02s0012g01160	VIT_03s0063g00310	VIT_07s0104g00830	VIT_04s0008g05520	VIT_10s0003g00480	VIT_11s0103g00210
VIT_02s0025g00260	VIT_02s0012g01190	VIT_03s0063g00340	VIT_07s0104g00960	VIT_04s0008g05640	VIT_10s0003g00600	VIT_11s0118g00310
VIT_02s0025g00280	VIT_02s0012g01240	VIT_03s0063g00350	VIT_07s0104g01400	VIT_04s0008g05810	VIT_10s0003g00620	VIT_11s0118g00420
VIT_02s0025g00290	VIT_02s0012g01250	VIT_03s0063g00370	VIT_07s0104g01420	VIT_04s0008g05830	VIT_10s0003g01410	VIT_11s0118g00540
VIT_02s0025g00560	VIT_02s0012g01260	VIT_03s0063g00380	VIT_07s0104g01800	VIT_04s0008g05860	VIT_10s0003g01760	VIT_11s0118g00550
VIT_02s0025g00650	VIT_02s0012g01270	VIT_03s0063g00550	VIT_07s0129g00470	VIT_04s0008g05870	VIT_10s0003g02170	VIT_11s0149g00040
VIT_02s0025g00700	VIT_02s0012g01350	VIT_03s0063g00670	VIT_07s0129g00530	VIT_04s0008g06670	VIT_10s0003g02470	VIT_12s0028g00590
VIT_02s0025g00780	VIT_02s0012g01380	VIT_03s0063g00830	VIT_07s0129g00560	VIT_04s0008g06920	VIT_10s0003g02900	VIT_12s0028g01150
VIT_02s0025g00820	VIT_02s0012g01450	VIT_03s0063g01370	VIT_07s0129g00670	VIT_04s0008g07020	VIT_10s0003g03040	VIT_12s0028g01160
VIT_02s0025g00940	VIT_02s0012g01570	VIT_03s0063g01380	VIT_07s0129g00730	VIT_04s0008g07050	VIT_10s0003g03250	VIT_12s0028g01370
VIT_02s0025g00950	VIT_02s0012g01870	VIT_03s0063g01560	VIT_07s0129g01080	VIT_04s0008g07110	VIT_10s0003g03270	VIT_12s0028g01390
VIT_02s0025g00960	VIT_02s0012g02540	VIT_03s0063g01580	VIT_07s0130g00030	VIT_04s0008g07260	VIT_10s0003g03410	VIT_12s0028g01880
VIT_02s0025g00980	VIT_02s0012g02650	VIT_03s0063g01690	VIT_07s0130g00060	VIT_04s0023g00360	VIT_10s0003g03490	VIT_12s0028g02200
VIT_02s0025g01040	VIT_02s0025g00120	VIT_03s0063g01770	VIT_07s0130g00340	VIT_04s0023g00400	VIT_10s0003g05480	VIT_12s0028g02240
VIT_02s0025g01220	VIT_02s0025g00180	VIT_03s0063g01880	VIT_07s0141g00690	VIT_04s0023g00790	VIT_10s0042g00100	VIT_12s0028g02610
VIT_02s0025g01230	VIT_02s0025g00210	VIT_03s0063g01910	VIT_07s0151g00340	VIT_04s0023g01140	VIT_10s0071g00840	VIT_12s0028g03300
VIT_02s0025g01260	VIT_02s0025g00230	VIT_03s0063g02030	VIT_07s0151g00400	VIT_04s0023g01600	VIT_10s0092g00370	VIT_12s0028g04000
VIT_02s0025g01290	VIT_02s0025g00240	VIT_03s0063g02040	VIT_07s0151g00410	VIT_04s0023g01800	VIT_10s0092g00770	VIT_12s0034g01980
VIT_02s0025g01320	VIT_02s0025g00260	VIT_03s0063g02250	VIT_07s0151g01070	VIT_04s0023g01850	VIT_10s0116g00150	VIT_12s0034g02000
VIT_02s0025g01470	VIT_02s0025g00280	VIT_03s0063g02460	VIT_07s0197g00010	VIT_04s0023g01960	VIT_10s0116g00530	VIT_12s0035g01050
VIT_02s0025g01600	VIT_02s0025g00290	VIT_03s0063g02490	VIT_07s0205g00030	VIT_04s0023g02150	VIT_10s0116g01580	VIT_12s0055g00810
VIT_02s0025g01710	VIT_02s0025g00320	VIT_03s0063g02570	VIT_08s0007g00130	VIT_04s0023g02490	VIT_10s0116g01760	VIT_12s0055g00930
VIT_02s0025g01750	VIT_02s0025g00510	VIT_03s0063g02610	VIT_08s0007g00150	VIT_04s0023g02570	VIT_11s0016g00210	VIT_12s0055g00970
VIT_02s0025g01840	VIT_02s0025g00530	VIT_03s0063g02620	VIT_08s0007g00210	VIT_04s0023g02650	VIT_11s0016g00290	VIT_12s0057g00200
VIT_02s0025g01850	VIT_02s0025g00560	VIT_03s0063g02630	VIT_08s0007g00320	VIT_04s0023g02690	VIT_11s0016g00390	VIT_12s0057g00210
VIT_02s0025g01870	VIT_02s0025g00700	VIT_03s0063g02670	VIT_08s0007g00440	VIT_04s0023g02870	VIT_11s0016g00540	VIT_12s0057g01030
VIT_02s0025g01880	VIT_02s0025g00730	VIT_03s0063g02680	VIT_08s0007g00670	VIT_04s0023g02980	VIT_11s0016g00580	VIT_12s0057g01060
VIT_02s0025g01900	VIT_02s0025g00740	VIT_03s0088g00260	VIT_08s0007g00700	VIT_04s0023g03010	VIT_11s0016g00590	VIT_12s0059g00190
VIT_02s0025g01920	VIT_02s0025g00780	VIT_03s0088g00290	VIT_08s0007g00810	VIT_04s0023g03030	VIT_11s0016g01160	VIT_12s0059g00200
VIT_02s0025g01980	VIT_02s0025g00820	VIT_03s0088g00320	VIT_08s0007g00830	VIT_04s0023g03040	VIT_11s0016g01300	VIT_12s0059g00750
VIT_02s0025g02370	VIT_02s0025g00850	VIT_03s0088g00400	VIT_08s0007g00920	VIT_04s0023g03370	VIT_11s0016g01320	VIT_12s0059g00760
VIT_02s0025g02410	VIT_02s0025g00900	VIT_03s0088g00410	VIT_08s0007g01270	VIT_04s0023g03540	VIT_11s0016g01860	VIT_12s0059g01060
VIT_02s0025g02510	VIT_02s0025g00930	VIT_03s0088g00690	VIT_08s0007g01310	VIT_04s0023g03550	VIT_11s0016g02350	VIT_12s0059g01160
VIT_02s0025g02620	VIT_02s0025g01020	VIT_03s0088g01150	VIT_08s0007g01360	VIT_04s0023g03760	VIT_11s0016g02700	VIT_12s0059g01320
VIT_02s0025g02640	VIT_02s0025g01040	VIT_03s0088g01220	VIT_08s0007g01470	VIT_04s0043g00290	VIT_11s0016g02860	VIT_12s0059g01400
VIT_02s0025g02650	VIT_02s0025g01260	VIT_03s0088g01250	VIT_08s0007g01810	VIT_04s0043g00370	VIT_11s0016g03190	VIT_12s0059g01900
VIT_02s0025g02790	VIT_02s0025g01300	VIT_03s0091g00040	VIT_08s0007g01940	VIT_04s0043g00560	VIT_11s0016g03400	VIT_12s0059g02010
VIT_02s0025g02840	VIT_02s0025g01330	VIT_03s0091g00230	VIT_08s0007g02000	VIT_04s0044g00020	VIT_11s0016g03710	VIT_12s0059g02150
VIT_02s0025g02850	VIT_02s0025g01380	VIT_03s0091g00240	VIT_08s0007g02120	VIT_04s0044g00130	VIT_11s0016g04080	VIT_12s0059g02510
VIT_02s0025g02970	VIT_02s0025g01600	VIT_03s0091g00310	VIT_08s0007g02470	VIT_04s0044g00310	VIT_11s0016g04330	VIT_12s0134g00020
VIT_02s0025g03070	VIT_02s0025g01610	VIT_03s0091g00410	VIT_08s0007g02520	VIT_04s0044g00530	VIT_11s0016g04540	VIT_12s0134g00400
VIT_02s0025g03100	VIT_02s0025g01710	VIT_03s0091g00420	VIT_08s0007g02700	VIT_04s0044g00920	VIT_11s0016g04640	VIT_12s0134g00420
VIT_02s0025g03130	VIT_02s0025g01720	VIT_03s0091g00430	VIT_08s0007g02920	VIT_04s0044g00970	VIT_11s0016g04960	VIT_12s0134g00500
VIT_02s0025g03170	VIT_02s0025g01850	VIT_03s0091g00680	VIT_08s0007g03100	VIT_04s0044g01490	VIT_11s0016g05010	VIT_12s0134g00670
VIT_02s0025g03180	VIT_02s0025g01980	VIT_03s0091g01050	VIT_08s0007g03150	VIT_04s0044g01500	VIT_11s0016g05110	VIT_13s0019g00660
VIT_02s0025g03260	VIT_02s0025g01990	VIT_03s0091g01060	VIT_08s0007g03240	VIT_04s0044g01550	VIT_11s0016g05170	VIT_13s0019g00800
VIT_02s0025g03310	VIT_02s0025g02170	VIT_03s0091g01080	VIT_08s0007g03800	VIT_04s0044g01740	VIT_11s0016g05320	VIT_13s0019g02050
VIT_02s0025g03320	VIT_02s0025g02190	VIT_03s0091g01090	VIT_08s0007g03870	VIT_04s0069g00610	VIT_11s0016g05330	VIT_13s0019g02280
VIT_02s0025g03330	VIT_02s0025g02200	VIT_03s0091g01100	VIT_08s0007g04510	VIT_04s0069g00620	VIT_11s0016g05430	VIT_13s0019g02490
VIT_02s0025g03390	VIT_02s0025g02390	VIT_03s0091g01200	VIT_08s0007g04520	VIT_04s0069g00780	VIT_11s0016g05830	VIT_13s0019g02680
VIT_02s0025g03490	VIT_02s0025g02410	VIT_03s0091g01290	VIT_08s0007g04600	VIT_04s0069g00950	VIT_11s0016g05840	VIT_13s0019g05100
VIT_02s0025g03590	VIT_02s0025g02510	VIT_03s0097g00510	VIT_08s0007g04950	VIT_04s0069g00990	VIT_11s0037g00320	VIT_13s0064g00810
VIT_02s0025g03610	VIT_02s0025g02590	VIT_03s0110g00370	VIT_08s0007g05110	VIT_04s0069g01120	VIT_11s0037g00440	VIT_13s0064g01290
VIT_02s0025g03680	VIT_02s0025g02600	VIT_03s0110g00430	VIT_08s0007g05160	VIT_04s0079g00410	VIT_11s0037g00820	VIT_13s0064g01320
VIT_02s0025g03710	VIT_02s0025g02620	VIT_03s0180g00040	VIT_08s0007g05210	VIT_04s0079g00680	VIT_11s0037g00950	VIT_13s0064g01430
VIT_02s0025g03720	VIT_02s0025g02640	VIT_03s0180g00150	VIT_08s0007g05360	VIT_04s0079g00790	VIT_11s0037g00980	VIT_13s0067g00250
VIT_02s0025g03910	VIT_02s0025g02730	VIT_03s0180g00200	VIT_08s0007g05490	VIT_04s0210g00050	VIT_11s0052g00750	VIT_13s0067g00370
VIT_02s0025g03960	VIT_02s0025g02790	VIT_03s0180g00320	VIT_08s0007g05610	VIT_05s0020g00330	VIT_11s0052g01650	VIT_13s0067g00440
VIT_02s0025g03990	VIT_02s0025g02830	VIT_04s0008g00140	VIT_08s0007g06170	VIT_05s0020g00420	VIT_11s0065g00720	VIT_13s0067g02560
VIT_02s0025g04180	VIT_02s0025g02840	VIT_04s0008g00210	VIT_08s0007g06520	VIT_05s0020g00760	VIT_11s0065g01070	VIT_13s0067g02870
VIT_02s0025g04260	VIT_02s0025g03010	VIT_04s0008g00480	VIT_08s0007g06870	VIT_05s0020g00880	VIT_11s0103g00210	VIT_13s0067g03180
VIT_02s0025g04270	VIT_02s0025g03140	VIT_04s0008g01110	VIT_08s0007g06910	VIT_05s0020g00950	VIT_11s0118g00310	VIT_13s0067g03820
VIT_02s0025g04330	VIT_02s0025g03190	VIT_04s0008g01300	VIT_08s0007g07140	VIT_05s0020g01090	VIT_11s0118g00420	VIT_13s0074g00090
VIT_02s0025g04340	VIT_02s0025g03320	VIT_04s0008g01320	VIT_08s0007g07730	VIT_05s0020g01270	VIT_11s0118g00540	VIT_13s0074g00500
VIT_02s0025g04470	VIT_02s0025g03390	VIT_04s0008g01640	VIT_08s0007g07930	VIT_05s0020g01460	VIT_11s0118g00550	VIT_13s0084g00310
VIT_02s0025g04720	VIT_02s0025g03490	VIT_04s0008g01810	VIT_08s0007g08290	VIT_05s0020g01690	VIT_11s0149g00040	VIT_13s0084g00820
VIT_02s0025g04850	VIT_02s0025g03540	VIT_04s0008g01830	VIT_08s0032g00200	VIT_05s0020g01750	VIT_12s0028g00060	VIT_13s0106g00040
VIT_02s0025g04860	VIT_02s0025g03600	VIT_04s0008g01880	VIT_08s0032g00700	VIT_05s0020g01820	VIT_12s0028g00320	VIT_13s0106g00080
VIT_02s0025g04880	VIT_02s0025g03610	VIT_04s0008g01910	VIT_08s0040g00060	VIT_05s0020g01980	VIT_12s0028g00590	VIT_13s0106g00200
VIT_02s0025g04890	VIT_02s0025g03680	VIT_04s0008g01970	VIT_08s0040g00130	VIT_05s0020g02200	VIT_12s0028g01030	VIT_13s0147g00230
VIT_02s0025g04910	VIT_02s0025g03760	VIT_04s0008g02030	VIT_08s0040g00440	VIT_05s0020g02230	VIT_12s0028g01150	VIT_13s0156g00090
VIT_02s0025g04930	VIT_02s0025g03780	VIT_04s0008g02070	VIT_08s0040g00670	VIT_05s0020g02280	VIT_12s0028g01160	VIT_14s0006g00140
VIT_02s0025g04970	VIT_02s0025g04000	VIT_04s0008g02670	VIT_08s0040g00680	VIT_05s0020g02650	VIT_12s0028g01370	VIT_14s0006g00250
VIT_02s0025g05040	VIT_02s0025g04060	VIT_04s0008g02720	VIT_08s0040g00780	VIT_05s0020g02770	VIT_12s0028g01390	VIT_14s0006g01790
VIT_02s0033g00240	VIT_02s0025g04110	VIT_04s0008g02770	VIT_08s0040g00800	VIT_05s0020g02810	VIT_12s0028g01880	VIT_14s0006g02750
VIT_02s0033g00540	VIT_02s0025g04170	VIT_04s0008g02950	VIT_08s0040g00850	VIT_05s0020g02830	VIT_12s0028g02200	VIT_14s0006g03100
VIT_02s0033g00550	VIT_02s0025g04180	VIT_04s0008g03400	VIT_08s0040g00930	VIT_05s0020g02880	VIT_12s0028g02240	VIT_14s0030g01790
VIT_02s0033g00800	VIT_02s0025g04210	VIT_04s0008g03540	VIT_08s0040g01130	VIT_05s0020g02890	VIT_12s0028g02610	VIT_14s0030g01870
VIT_02s0033g00910	VIT_02s0025g04220	VIT_04s0008g03590	VIT_08s0040g01500	VIT_05s0020g02920	VIT_12s0028g03300	VIT_14s0036g00520
VIT_02s0033g01210	VIT_02s0025g04330	VIT_04s0008g03680	VIT_08s0040g01720	VIT_05s0020g03050	VIT_12s0028g03930	VIT_14s0060g02330
VIT_02s0033g01290	VIT_02s0025g04340	VIT_04s0008g03760	VIT_08s0040g02070	VIT_05s0020g03140	VIT_12s0028g04000	VIT_14s0066g00100
VIT_02s0033g01320	VIT_02s0025g04550	VIT_04s0008g03840	VIT_08s0040g02180	VIT_05s0020g03190	VIT_12s0034g01980	VIT_14s0066g00630
VIT_02s0087g00260	VIT_02s0025g04560	VIT_04s0008g03890	VIT_08s0040g02530	VIT_05s0020g03340	VIT_12s0034g02000	VIT_14s0066g00810
VIT_02s0087g00340	VIT_02s0025g04590	VIT_04s0008g03940	VIT_08s0040g02720	VIT_05s0020g03380	VIT_12s0035g01050	VIT_14s0066g01240
VIT_02s0087g00640	VIT_02s0025g04720	VIT_04s0008g03950	VIT_08s0040g02760	VIT_05s0020g03570	VIT_12s0055g00810	VIT_14s0066g01270
VIT_02s0087g00810	VIT_02s0025g04850	VIT_04s0008g04250	VIT_08s0040g03220	VIT_05s0020g03750	VIT_12s0055g00930	VIT_14s0066g01390
VIT_02s0087g01010	VIT_02s0025g04860	VIT_04s0008g04510	VIT_08s0040g03340	VIT_05s0020g03850	VIT_12s0055g00970	VIT_14s0066g01560
VIT_02s0087g01020	VIT_02s0025g04920	VIT_04s0008g04810	VIT_08s0040g03400	VIT_05s0020g03880	VIT_12s0057g00200	VIT_14s0066g02410
VIT_02s0154g00070	VIT_02s0025g04930	VIT_04s0008g04920	VIT_08s0056g01120	VIT_05s0020g03930	VIT_12s0057g00210	VIT_14s0066g02600
VIT_02s0154g00160	VIT_02s0025g04970	VIT_04s0008g04940	VIT_08s0056g01520	VIT_05s0020g03970	VIT_12s0057g01030	VIT_14s0068g00920
VIT_02s0154g00170	VIT_02s0025g04980	VIT_04s0008g05350	VIT_08s0056g01600	VIT_05s0020g03980	VIT_12s0057g01060	VIT_14s0068g01500
VIT_02s0154g00200	VIT_02s0025g05010	VIT_04s0008g05420	VIT_08s0056g01610	VIT_05s0020g04040	VIT_12s0059g00190	VIT_14s0068g01790
VIT_02s0154g00350	VIT_02s0025g05030	VIT_04s0008g05440	VIT_08s0058g00140	VIT_05s0020g04510	VIT_12s0059g00200	VIT_14s0068g02000
VIT_02s0154g00460	VIT_02s0025g05110	VIT_04s0008g05520	VIT_08s0058g00400	VIT_05s0020g04620	VIT_12s0059g00210	VIT_14s0068g02010
VIT_02s0154g00560	VIT_02s0025g05130	VIT_04s0008g05640	VIT_08s0058g00590	VIT_05s0020g04630	VIT_12s0059g00750	VIT_14s0081g00280
VIT_02s0234g00050	VIT_02s0033g00020	VIT_04s0008g05810	VIT_08s0058g00740	VIT_05s0020g04860	VIT_12s0059g00760	VIT_14s0083g00320
VIT_02s0236g00130	VIT_02s0033g00260	VIT_04s0008g05830	VIT_08s0058g01100	VIT_05s0020g05050	VIT_12s0059g01060	VIT_14s0083g00850
VIT_02s0241g00090	VIT_02s0033g00300	VIT_04s0008g05860	VIT_08s0058g01110	VIT_05s0029g00240	VIT_12s0059g01160	VIT_14s0083g00940
VIT_02s0241g00120	VIT_02s0033g01120	VIT_04s0008g05870	VIT_08s0058g01480	VIT_05s0029g00510	VIT_12s0059g01320	VIT_14s0083g00980
VIT_03s0017g00030	VIT_02s0087g00090	VIT_04s0008g06670	VIT_08s0105g00250	VIT_05s0029g01130	VIT_12s0059g01400	VIT_14s0108g00440
VIT_03s0017g00100	VIT_02s0087g00370	VIT_04s0008g06760	VIT_08s0105g00310	VIT_05s0029g01410	VIT_12s0059g01900	VIT_14s0108g00980
VIT_03s0017g00110	VIT_02s0087g00380	VIT_04s0008g06920	VIT_09s0002g00320	VIT_05s0029g01570	VIT_12s0059g02010	VIT_14s0108g01320
VIT_03s0017g00540	VIT_02s0087g00470	VIT_04s0008g07020	VIT_09s0002g00330	VIT_05s0049g00450	VIT_12s0059g02150	VIT_14s0171g00310
VIT_03s0017g00550	VIT_02s0087g00560	VIT_04s0008g07050	VIT_09s0002g00410	VIT_05s0049g00520	VIT_12s0059g02510	VIT_14s0171g00360
VIT_03s0017g00620	VIT_02s0087g00570	VIT_04s0008g07110	VIT_09s0002g00450	VIT_05s0049g00550	VIT_12s0134g00020	VIT_14s0171g00400
VIT_03s0017g00660	VIT_02s0087g00580	VIT_04s0008g07260	VIT_09s0002g00810	VIT_05s0049g00750	VIT_12s0134g00400	VIT_15s0021g01040
VIT_03s0017g00780	VIT_02s0087g00600	VIT_04s0023g00360	VIT_09s0002g01000	VIT_05s0049g00950	VIT_12s0134g00420	VIT_15s0021g01880
VIT_03s0017g00830	VIT_02s0087g00610	VIT_04s0023g00400	VIT_09s0002g01170	VIT_05s0049g01450	VIT_12s0134g00500	VIT_15s0046g00170
VIT_03s0017g00930	VIT_02s0087g00630	VIT_04s0023g00410	VIT_09s0002g01840	VIT_05s0049g01750	VIT_12s0134g00670	VIT_15s0046g00480
VIT_03s0017g01040	VIT_02s0087g00910	VIT_04s0023g00690	VIT_09s0002g02170	VIT_05s0049g01760	VIT_13s0019g00660	VIT_15s0046g00490
VIT_03s0017g01240	VIT_02s0087g01010	VIT_04s0023g00790	VIT_09s0002g02230	VIT_05s0049g02090	VIT_13s0019g00800	VIT_15s0046g00660
VIT_03s0017g01280	VIT_02s0154g00070	VIT_04s0023g01110	VIT_09s0002g02440	VIT_05s0051g00010	VIT_13s0019g01340	VIT_15s0046g01070
VIT_03s0017g01420	VIT_02s0154g00080	VIT_04s0023g01140	VIT_09s0002g02610	VIT_05s0051g00050	VIT_13s0019g02050	VIT_15s0046g01210
VIT_03s0017g01430	VIT_02s0154g00160	VIT_04s0023g01600	VIT_09s0002g02900	VIT_05s0051g00480	VIT_13s0019g02280	VIT_15s0046g01230
VIT_03s0017g01470	VIT_02s0154g00170	VIT_04s0023g01800	VIT_09s0002g02940	VIT_05s0051g00590	VIT_13s0019g02490	VIT_15s0046g01470
VIT_03s0017g01480	VIT_02s0154g00220	VIT_04s0023g01850	VIT_09s0002g03030	VIT_05s0051g00670	VIT_13s0019g02680	VIT_15s0046g02000
VIT_03s0017g01510	VIT_02s0154g00300	VIT_04s0023g01900	VIT_09s0002g03220	VIT_05s0062g00630	VIT_13s0019g05100	VIT_15s0046g02230
VIT_03s0017g01550	VIT_02s0154g00320	VIT_04s0023g01960	VIT_09s0002g03250	VIT_05s0062g00640	VIT_13s0064g00810	VIT_15s0046g02410
VIT_03s0017g01740	VIT_02s0154g00480	VIT_04s0023g02150	VIT_09s0002g03260	VIT_05s0062g00720	VIT_13s0064g01290	VIT_15s0048g00370
VIT_03s0017g01760	VIT_02s0154g00490	VIT_04s0023g02490	VIT_09s0002g03440	VIT_05s0062g00780	VIT_13s0064g01320	VIT_15s0048g00690
VIT_03s0038g00150	VIT_02s0154g00600	VIT_04s0023g02570	VIT_09s0002g03450	VIT_05s0062g00820	VIT_13s0064g01430	VIT_15s0048g01420
VIT_03s0038g00310	VIT_02s0154g00610	VIT_04s0023g02650	VIT_09s0002g03620	VIT_05s0062g00850	VIT_13s0067g00250	VIT_15s0048g01750
VIT_03s0038g00470	VIT_02s0236g00130	VIT_04s0023g02690	VIT_09s0002g03710	VIT_05s0062g01160	VIT_13s0067g00370	VIT_15s0048g02410
VIT_03s0038g00950	VIT_02s0241g00080	VIT_04s0023g02870	VIT_09s0002g03750	VIT_05s0062g01430	VIT_13s0067g00420	VIT_15s0048g02420
VIT_03s0038g01110	VIT_02s0241g00090	VIT_04s0023g02980	VIT_09s0002g04470	VIT_05s0077g00030	VIT_13s0067g00440	VIT_15s0048g02510
VIT_03s0038g01270	VIT_02s0241g00110	VIT_04s0023g03010	VIT_09s0002g04480	VIT_05s0077g00280	VIT_13s0067g02120	VIT_15s0048g02600
VIT_03s0038g01410	VIT_02s0241g00120	VIT_04s0023g03030	VIT_09s0002g04690	VIT_05s0077g00310	VIT_13s0067g02560	VIT_15s0048g02880
VIT_03s0038g01480	VIT_03s0017g00380	VIT_04s0023g03040	VIT_09s0002g05270	VIT_05s0077g00430	VIT_13s0067g02870	VIT_15s0107g00550
VIT_03s0038g01520	VIT_03s0017g00690	VIT_04s0023g03290	VIT_09s0002g05700	VIT_05s0077g00480	VIT_13s0067g03180	VIT_16s0013g00320
VIT_03s0038g01620	VIT_03s0017g01040	VIT_04s0023g03370	VIT_09s0002g05810	VIT_05s0077g00490	VIT_13s0067g03730	VIT_16s0013g00380
VIT_03s0038g01740	VIT_03s0017g01070	VIT_04s0023g03540	VIT_09s0002g05930	VIT_05s0077g00510	VIT_13s0067g03820	VIT_16s0022g00540
VIT_03s0038g01760	VIT_03s0017g01140	VIT_04s0023g03550	VIT_09s0002g06160	VIT_05s0077g00520	VIT_13s0073g00550	VIT_16s0022g00870
VIT_03s0038g01830	VIT_03s0017g01300	VIT_04s0023g03680	VIT_09s0002g06520	VIT_05s0077g00550	VIT_13s0074g00090	VIT_16s0022g02170
VIT_03s0038g01960	VIT_03s0017g01440	VIT_04s0023g03760	VIT_09s0002g06810	VIT_05s0077g00590	VIT_13s0074g00500	VIT_16s0039g00230
VIT_03s0038g01990	VIT_03s0017g01490	VIT_04s0043g00290	VIT_09s0002g06970	VIT_05s0077g01140	VIT_13s0074g00770	VIT_16s0039g00490
VIT_03s0038g02000	VIT_03s0017g01760	VIT_04s0043g00370	VIT_09s0002g07130	VIT_05s0077g01190	VIT_13s0084g00310	VIT_16s0039g00700
VIT_03s0038g02020	VIT_03s0017g01950	VIT_04s0043g00560	VIT_09s0002g07500	VIT_05s0077g01280	VIT_13s0084g00820	VIT_16s0039g01770
VIT_03s0038g02140	VIT_03s0017g02210	VIT_04s0044g00020	VIT_09s0002g07710	VIT_05s0077g01310	VIT_13s0106g00040	VIT_16s0039g01910
VIT_03s0038g02170	VIT_03s0017g02240	VIT_04s0044g00130	VIT_09s0002g09090	VIT_05s0077g01340	VIT_13s0106g00080	VIT_16s0039g02820
VIT_03s0038g02180	VIT_03s0017g02330	VIT_04s0044g00310	VIT_09s0018g01630	VIT_05s0077g01450	VIT_13s0106g00200	VIT_16s0050g00140
VIT_03s0038g02300	VIT_03s0038g00150	VIT_04s0044g00530	VIT_09s0018g01670	VIT_05s0077g01460	VIT_13s0147g00230	VIT_16s0050g00170
VIT_03s0038g02490	VIT_03s0038g00250	VIT_04s0044g00890	VIT_09s0018g01900	VIT_05s0077g01670	VIT_13s0156g00090	VIT_16s0050g00390
VIT_03s0038g02520	VIT_03s0038g00340	VIT_04s0044g00920	VIT_09s0018g01950	VIT_05s0077g02100	VIT_14s0006g00140	VIT_16s0050g00570
VIT_03s0038g02610	VIT_03s0038g00350	VIT_04s0044g00970	VIT_09s0054g00410	VIT_05s0077g02330	VIT_14s0006g00250	VIT_16s0050g00830
VIT_03s0038g02800	VIT_03s0038g00360	VIT_04s0044g01410	VIT_09s0054g00430	VIT_05s0094g00330	VIT_14s0006g01340	VIT_16s0050g01330
VIT_03s0038g02850	VIT_03s0038g00400	VIT_04s0044g01490	VIT_09s0054g00790	VIT_05s0094g00470	VIT_14s0006g01790	VIT_16s0050g01610
VIT_03s0038g02970	VIT_03s0038g00410	VIT_04s0044g01500	VIT_09s0054g01410	VIT_05s0094g00750	VIT_14s0006g02750	VIT_16s0050g02220
VIT_03s0038g02990	VIT_03s0038g00430	VIT_04s0044g01550	VIT_09s0054g01620	VIT_05s0094g00880	VIT_14s0006g03100	VIT_16s0050g02480
VIT_03s0038g03150	VIT_03s0038g00450	VIT_04s0044g01740	VIT_09s0054g01750	VIT_05s0094g00990	VIT_14s0030g01790	VIT_16s0050g02540
VIT_03s0038g03180	VIT_03s0038g00470	VIT_04s0044g01850	VIT_09s0054g01770	VIT_05s0094g01030	VIT_14s0030g01870	VIT_16s0050g02660
VIT_03s0038g03190	VIT_03s0038g00630	VIT_04s0069g00300	VIT_09s0070g00080	VIT_05s0094g01130	VIT_14s0036g00520	VIT_16s0098g00360
VIT_03s0038g03210	VIT_03s0038g00660	VIT_04s0069g00610	VIT_09s0070g00210	VIT_05s0094g01200	VIT_14s0060g02330	VIT_16s0098g00600
VIT_03s0038g03400	VIT_03s0038g00690	VIT_04s0069g00620	VIT_09s0070g00410	VIT_05s0094g01210	VIT_14s0066g00100	VIT_16s0098g00750
VIT_03s0038g03950	VIT_03s0038g00950	VIT_04s0069g00720	VIT_09s0070g00480	VIT_05s0094g01250	VIT_14s0066g00240	VIT_16s0098g00940
VIT_03s0038g04040	VIT_03s0038g01110	VIT_04s0069g00780	VIT_10s0003g00050	VIT_05s0094g01260	VIT_14s0066g00630	VIT_16s0098g00950
VIT_03s0038g04220	VIT_03s0038g01130	VIT_04s0069g00950	VIT_10s0003g00330	VIT_05s0094g01460	VIT_14s0066g00810	VIT_16s0098g01160
VIT_03s0038g04330	VIT_03s0038g01230	VIT_04s0069g00990	VIT_10s0003g00480	VIT_05s0094g01590	VIT_14s0066g01240	VIT_16s0100g00270
VIT_03s0038g04410	VIT_03s0038g01270	VIT_04s0069g01120	VIT_10s0003g00600	VIT_05s0102g00050	VIT_14s0066g01270	VIT_16s0100g00640
VIT_03s0038g04510	VIT_03s0038g01300	VIT_04s0079g00410	VIT_10s0003g00620	VIT_05s0102g00070	VIT_14s0066g01390	VIT_16s0115g00340
VIT_03s0038g04570	VIT_03s0038g01380	VIT_04s0079g00540	VIT_10s0003g01010	VIT_05s0102g00430	VIT_14s0066g01560	VIT_17s0000g00370
VIT_03s0038g04700	VIT_03s0038g01410	VIT_04s0079g00680	VIT_10s0003g01160	VIT_05s0102g00460	VIT_14s0066g02410	VIT_17s0000g00830
VIT_03s0038g04710	VIT_03s0038g01510	VIT_04s0079g00790	VIT_10s0003g01410	VIT_05s0102g00620	VIT_14s0066g02600	VIT_17s0000g01050
VIT_03s0063g00010	VIT_03s0038g01780	VIT_04s0210g00050	VIT_10s0003g01550	VIT_05s0124g00460	VIT_14s0068g00110	VIT_17s0000g01210
VIT_03s0063g00210	VIT_03s0038g01830	VIT_05s0020g00330	VIT_10s0003g01760	VIT_05s0124g00720	VIT_14s0068g00920	VIT_17s0000g02230
VIT_03s0063g00550	VIT_03s0038g01850	VIT_05s0020g00420	VIT_10s0003g01960	VIT_05s0136g00140	VIT_14s0068g01300	VIT_17s0000g02430
VIT_03s0063g00740	VIT_03s0038g02140	VIT_05s0020g00470	VIT_10s0003g01980	VIT_05s0136g00260	VIT_14s0068g01500	VIT_17s0000g02470
VIT_03s0063g00770	VIT_03s0038g02160	VIT_05s0020g00760	VIT_10s0003g02150	VIT_05s0165g00010	VIT_14s0068g01790	VIT_17s0000g02660
VIT_03s0063g00780	VIT_03s0038g02170	VIT_05s0020g00880	VIT_10s0003g02170	VIT_05s0165g00170	VIT_14s0068g02000	VIT_17s0000g03700
VIT_03s0063g00800	VIT_03s0038g02180	VIT_05s0020g00920	VIT_10s0003g02190	VIT_05s0165g00260	VIT_14s0068g02010	VIT_17s0000g03720
VIT_03s0063g00850	VIT_03s0038g02250	VIT_05s0020g00950	VIT_10s0003g02260	VIT_05s0165g00290	VIT_14s0081g00280	VIT_17s0000g04150
VIT_03s0063g00860	VIT_03s0038g02290	VIT_05s0020g01090	VIT_10s0003g02750	VIT_06s0004g00070	VIT_14s0081g00360	VIT_17s0000g04710
VIT_03s0063g01100	VIT_03s0038g02390	VIT_05s0020g01270	VIT_10s0003g02900	VIT_06s0004g00120	VIT_14s0083g00320	VIT_17s0000g04760
VIT_03s0063g01110	VIT_03s0038g02400	VIT_05s0020g01460	VIT_10s0003g03040	VIT_06s0004g00170	VIT_14s0083g00850	VIT_17s0000g05360
VIT_03s0063g01120	VIT_03s0038g02430	VIT_05s0020g01690	VIT_10s0003g03250	VIT_06s0004g00210	VIT_14s0083g00940	VIT_17s0000g05550
VIT_03s0063g01140	VIT_03s0038g02440	VIT_05s0020g01750	VIT_10s0003g03270	VIT_06s0004g00260	VIT_14s0083g00980	VIT_17s0000g05570
VIT_03s0063g01180	VIT_03s0038g02520	VIT_05s0020g01820	VIT_10s0003g03360	VIT_06s0004g00590	VIT_14s0108g00440	VIT_17s0000g05640
VIT_03s0063g01230	VIT_03s0038g02550	VIT_05s0020g01980	VIT_10s0003g03410	VIT_06s0004g00610	VIT_14s0108g00980	VIT_17s0000g06050
VIT_03s0063g01260	VIT_03s0038g02790	VIT_05s0020g02200	VIT_10s0003g03430	VIT_06s0004g00720	VIT_14s0108g01320	VIT_17s0000g06480
VIT_03s0063g01370	VIT_03s0038g02800	VIT_05s0020g02230	VIT_10s0003g03490	VIT_06s0004g00940	VIT_14s0171g00310	VIT_17s0000g06730
VIT_03s0063g01560	VIT_03s0038g02910	VIT_05s0020g02280	VIT_10s0003g03520	VIT_06s0004g01140	VIT_14s0171g00360	VIT_17s0000g07770
VIT_03s0063g01580	VIT_03s0038g02920	VIT_05s0020g02530	VIT_10s0003g03690	VIT_06s0004g01220	VIT_14s0171g00400	VIT_17s0000g08580
VIT_03s0063g01590	VIT_03s0038g02950	VIT_05s0020g02580	VIT_10s0003g04240	VIT_06s0004g01250	VIT_15s0021g00330	VIT_17s0000g08900
VIT_03s0063g01600	VIT_03s0038g03030	VIT_05s0020g02650	VIT_10s0003g05130	VIT_06s0004g01300	VIT_15s0021g01040	VIT_17s0000g09000
VIT_03s0063g01690	VIT_03s0038g03090	VIT_05s0020g02770	VIT_10s0003g05160	VIT_06s0004g01510	VIT_15s0021g01880	VIT_17s0000g09170
VIT_03s0063g01720	VIT_03s0038g03180	VIT_05s0020g02810	VIT_10s0003g05480	VIT_06s0004g01550	VIT_15s0046g00170	VIT_17s0000g09490
VIT_03s0063g01790	VIT_03s0038g03190	VIT_05s0020g02830	VIT_10s0071g00250	VIT_06s0004g01580	VIT_15s0046g00480	VIT_17s0000g09570
VIT_03s0063g02040	VIT_03s0038g03220	VIT_05s0020g02880	VIT_10s0071g00840	VIT_06s0004g01730	VIT_15s0046g00490	VIT_17s0000g09610
VIT_03s0063g02340	VIT_03s0038g03400	VIT_05s0020g02890	VIT_10s0071g01100	VIT_06s0004g02100	VIT_15s0046g00660	VIT_17s0000g09900
VIT_03s0063g02370	VIT_03s0038g03420	VIT_05s0020g02920	VIT_10s0092g00370	VIT_06s0004g02120	VIT_15s0046g01070	VIT_18s0001g00210
VIT_03s0063g02510	VIT_03s0038g03600	VIT_05s0020g03050	VIT_10s0092g00570	VIT_06s0004g02140	VIT_15s0046g01210	VIT_18s0001g00370
VIT_03s0063g02530	VIT_03s0038g03620	VIT_05s0020g03140	VIT_10s0116g00150	VIT_06s0004g02680	VIT_15s0046g01230	VIT_18s0001g00720
VIT_03s0063g02650	VIT_03s0038g03760	VIT_05s0020g03190	VIT_10s0116g00530	VIT_06s0004g02710	VIT_15s0046g01410	VIT_18s0001g00840
VIT_03s0088g00060	VIT_03s0038g03850	VIT_05s0020g03340	VIT_10s0116g00760	VIT_06s0004g03290	VIT_15s0046g01470	VIT_18s0001g01110
VIT_03s0088g00140	VIT_03s0038g03860	VIT_05s0020g03380	VIT_10s0116g01580	VIT_06s0004g03340	VIT_15s0046g02000	VIT_18s0001g01510
VIT_03s0088g00180	VIT_03s0038g03940	VIT_05s0020g03570	VIT_10s0116g01610	VIT_06s0004g03400	VIT_15s0046g02230	VIT_18s0001g01730
VIT_03s0088g00190	VIT_03s0038g03950	VIT_05s0020g03630	VIT_10s0116g01760	VIT_06s0004g03530	VIT_15s0046g02410	VIT_18s0001g02060
VIT_03s0088g00200	VIT_03s0038g03980	VIT_05s0020g03750	VIT_11s0016g00290	VIT_06s0004g03840	VIT_15s0048g00370	VIT_18s0001g02350
VIT_03s0088g00210	VIT_03s0038g04000	VIT_05s0020g03850	VIT_11s0016g00330	VIT_06s0004g04370	VIT_15s0048g00690	VIT_18s0001g02400
VIT_03s0088g00230	VIT_03s0038g04160	VIT_05s0020g03880	VIT_11s0016g00390	VIT_06s0004g04470	VIT_15s0048g01420	VIT_18s0001g02540
VIT_03s0088g00260	VIT_03s0038g04210	VIT_05s0020g03930	VIT_11s0016g00540	VIT_06s0004g04640	VIT_15s0048g01750	VIT_18s0001g02700
VIT_03s0088g00290	VIT_03s0038g04250	VIT_05s0020g03970	VIT_11s0016g00580	VIT_06s0004g04700	VIT_15s0048g02410	VIT_18s0001g03430
VIT_03s0088g00300	VIT_03s0038g04450	VIT_05s0020g03980	VIT_11s0016g00590	VIT_06s0004g05020	VIT_15s0048g02420	VIT_18s0001g03860
VIT_03s0088g00320	VIT_03s0038g04570	VIT_05s0020g04040	VIT_11s0016g00880	VIT_06s0004g05040	VIT_15s0048g02510	VIT_18s0001g03910
VIT_03s0088g00410	VIT_03s0038g04720	VIT_05s0020g04200	VIT_11s0016g00890	VIT_06s0004g05050	VIT_15s0048g02600	VIT_18s0001g04660
VIT_03s0088g00890	VIT_03s0038g04730	VIT_05s0020g04210	VIT_11s0016g01160	VIT_06s0004g05120	VIT_15s0048g02880	VIT_18s0001g04910
VIT_03s0088g01050	VIT_03s0038g04760	VIT_05s0020g04400	VIT_11s0016g01290	VIT_06s0004g05180	VIT_15s0107g00550	VIT_18s0001g05020
VIT_03s0088g01060	VIT_03s0063g00010	VIT_05s0020g04510	VIT_11s0016g01300	VIT_06s0004g05460	VIT_16s0013g00320	VIT_18s0001g05030
VIT_03s0091g00070	VIT_03s0063g00030	VIT_05s0020g04620	VIT_11s0016g01320	VIT_06s0004g05770	VIT_16s0013g00380	VIT_18s0001g05060
VIT_03s0091g00200	VIT_03s0063g00120	VIT_05s0020g04630	VIT_11s0016g01410	VIT_06s0004g05850	VIT_16s0022g00540	VIT_18s0001g05380
VIT_03s0091g00230	VIT_03s0063g00140	VIT_05s0020g04860	VIT_11s0016g01860	VIT_06s0004g05870	VIT_16s0022g00700	VIT_18s0001g05830
VIT_03s0091g00420	VIT_03s0063g00210	VIT_05s0020g05050	VIT_11s0016g02280	VIT_06s0004g05960	VIT_16s0022g00870	VIT_18s0001g05950
VIT_03s0091g00430	VIT_03s0063g00300	VIT_05s0029g00140	VIT_11s0016g02700	VIT_06s0004g06010	VIT_16s0022g00890	VIT_18s0001g06590
VIT_03s0091g00730	VIT_03s0063g00310	VIT_05s0029g00240	VIT_11s0016g02860	VIT_06s0004g06020	VIT_16s0022g02170	VIT_18s0001g06690
VIT_03s0091g00750	VIT_03s0063g00340	VIT_05s0029g00490	VIT_11s0016g03170	VIT_06s0004g06080	VIT_16s0039g00230	VIT_18s0001g06790
VIT_03s0091g00860	VIT_03s0063g00350	VIT_05s0029g00510	VIT_11s0016g03190	VIT_06s0004g06090	VIT_16s0039g00490	VIT_18s0001g07410
VIT_03s0091g00880	VIT_03s0063g00370	VIT_05s0029g01130	VIT_11s0016g03400	VIT_06s0004g06130	VIT_16s0039g00700	VIT_18s0001g08550
VIT_03s0091g01050	VIT_03s0063g00380	VIT_05s0029g01410	VIT_11s0016g03710	VIT_06s0004g06220	VIT_16s0039g01770	VIT_18s0001g09130
VIT_03s0091g01080	VIT_03s0063g00390	VIT_05s0029g01570	VIT_11s0016g04080	VIT_06s0004g06290	VIT_16s0039g01910	VIT_18s0001g09400
VIT_03s0091g01170	VIT_03s0063g00550	VIT_05s0049g00010	VIT_11s0016g04330	VIT_06s0004g06370	VIT_16s0039g02530	VIT_18s0001g09830
VIT_03s0091g01200	VIT_03s0063g00670	VIT_05s0049g00450	VIT_11s0016g04540	VIT_06s0004g06380	VIT_16s0039g02540	VIT_18s0001g10930
VIT_03s0091g01290	VIT_03s0063g00770	VIT_05s0049g00520	VIT_11s0016g04630	VIT_06s0004g06390	VIT_16s0039g02820	VIT_18s0001g11470
VIT_03s0097g00080	VIT_03s0063g00810	VIT_05s0049g00550	VIT_11s0016g04640	VIT_06s0004g06400	VIT_16s0050g00140	VIT_18s0001g11600
VIT_03s0097g00610	VIT_03s0063g00830	VIT_05s0049g00750	VIT_11s0016g04960	VIT_06s0004g06480	VIT_16s0050g00170	VIT_18s0001g11730
VIT_03s0110g00020	VIT_03s0063g00860	VIT_05s0049g00950	VIT_11s0016g05110	VIT_06s0004g06530	VIT_16s0050g00200	VIT_18s0001g12040
VIT_03s0110g00080	VIT_03s0063g01370	VIT_05s0049g01450	VIT_11s0016g05170	VIT_06s0004g06640	VIT_16s0050g00390	VIT_18s0001g12100
VIT_03s0110g00110	VIT_03s0063g01460	VIT_05s0049g01520	VIT_11s0016g05320	VIT_06s0004g06680	VIT_16s0050g00570	VIT_18s0001g12610
VIT_03s0110g00170	VIT_03s0063g01580	VIT_05s0049g01750	VIT_11s0016g05330	VIT_06s0004g06730	VIT_16s0050g00830	VIT_18s0001g12800
VIT_03s0110g00560	VIT_03s0063g01770	VIT_05s0049g01760	VIT_11s0016g05430	VIT_06s0004g06790	VIT_16s0050g01330	VIT_18s0001g12930
VIT_03s0132g00360	VIT_03s0063g01790	VIT_05s0049g02090	VIT_11s0016g05830	VIT_06s0004g06820	VIT_16s0050g01610	VIT_18s0001g13340
VIT_03s0132g00450	VIT_03s0063g01870	VIT_05s0049g02300	VIT_11s0016g05840	VIT_06s0004g06910	VIT_16s0050g02220	VIT_18s0001g14310
VIT_03s0167g00050	VIT_03s0063g01880	VIT_05s0051g00010	VIT_11s0037g00320	VIT_06s0004g07180	VIT_16s0050g02480	VIT_18s0001g14660
VIT_03s0167g00190	VIT_03s0063g01910	VIT_05s0051g00050	VIT_11s0037g00440	VIT_06s0004g07210	VIT_16s0050g02540	VIT_18s0001g14910
VIT_03s0180g00090	VIT_03s0063g01970	VIT_05s0051g00480	VIT_11s0037g00820	VIT_06s0004g07220	VIT_16s0050g02660	VIT_18s0001g14990
VIT_03s0180g00150	VIT_03s0063g02020	VIT_05s0051g00590	VIT_11s0037g00830	VIT_06s0004g07230	VIT_16s0098g00360	VIT_18s0001g15330
VIT_03s0180g00200	VIT_03s0063g02030	VIT_05s0051g00670	VIT_11s0037g00950	VIT_06s0004g07280	VIT_16s0098g00600	VIT_18s0041g00350
VIT_03s0180g00280	VIT_03s0063g02040	VIT_05s0062g00630	VIT_11s0037g00980	VIT_06s0004g07660	VIT_16s0098g00750	VIT_18s0041g00510
VIT_03s0180g00320	VIT_03s0063g02460	VIT_05s0062g00640	VIT_11s0037g01350	VIT_06s0004g07770	VIT_16s0098g00940	VIT_18s0041g00550
VIT_04s0008g00140	VIT_03s0063g02490	VIT_05s0062g00720	VIT_11s0037g01370	VIT_06s0004g07930	VIT_16s0098g00950	VIT_18s0041g00710
VIT_04s0008g00210	VIT_03s0063g02610	VIT_05s0062g00780	VIT_11s0052g00620	VIT_06s0004g08070	VIT_16s0098g01160	VIT_18s0089g00400
VIT_04s0008g00220	VIT_03s0063g02620	VIT_05s0062g00820	VIT_11s0052g00750	VIT_06s0004g08080	VIT_16s0100g00270	VIT_18s0089g00410
VIT_04s0008g00310	VIT_03s0063g02670	VIT_05s0062g00850	VIT_11s0052g01650	VIT_06s0004g08150	VIT_16s0100g00640	VIT_18s0089g01330
VIT_04s0008g00350	VIT_03s0063g02680	VIT_05s0062g01030	VIT_11s0052g01710	VIT_06s0004g08190	VIT_16s0100g01210	VIT_18s0122g00250
VIT_04s0008g00400	VIT_03s0088g00260	VIT_05s0062g01150	VIT_11s0065g00720	VIT_06s0009g00980	VIT_16s0115g00340	VIT_18s0122g00550
VIT_04s0008g00470	VIT_03s0088g00290	VIT_05s0062g01160	VIT_11s0065g01070	VIT_06s0009g01090	VIT_17s0000g00370	VIT_18s0122g00980
VIT_04s0008g00530	VIT_03s0088g00300	VIT_05s0062g01430	VIT_11s0103g00010	VIT_06s0009g01110	VIT_17s0000g00830	VIT_18s0157g00210
VIT_04s0008g00670	VIT_03s0088g00320	VIT_05s0077g00030	VIT_11s0103g00210	VIT_06s0009g01420	VIT_17s0000g01050	VIT_18s0166g00080
VIT_04s0008g00790	VIT_03s0088g00400	VIT_05s0077g00280	VIT_11s0118g00310	VIT_06s0009g01640	VIT_17s0000g01210	VIT_19s0014g00080
VIT_04s0008g00900	VIT_03s0088g00410	VIT_05s0077g00310	VIT_11s0118g00420	VIT_06s0009g01730	VIT_17s0000g02230	VIT_19s0014g00160
VIT_04s0008g01080	VIT_03s0088g00650	VIT_05s0077g00380	VIT_11s0118g00480	VIT_06s0009g02060	VIT_17s0000g02410	VIT_19s0014g00300
VIT_04s0008g01110	VIT_03s0088g01130	VIT_05s0077g00430	VIT_11s0118g00540	VIT_06s0009g02110	VIT_17s0000g02430	VIT_19s0014g00460
VIT_04s0008g01560	VIT_03s0088g01150	VIT_05s0077g00480	VIT_11s0118g00550	VIT_06s0009g02140	VIT_17s0000g02470	VIT_19s0014g01630
VIT_04s0008g01740	VIT_03s0088g01200	VIT_05s0077g00490	VIT_11s0149g00040	VIT_06s0009g02640	VIT_17s0000g02660	VIT_19s0014g01930
VIT_04s0008g01810	VIT_03s0091g00040	VIT_05s0077g00510	VIT_11s0206g00120	VIT_06s0009g02700	VIT_17s0000g02680	VIT_19s0014g02320
VIT_04s0008g01900	VIT_03s0091g00230	VIT_05s0077g00520	VIT_12s0028g00590	VIT_06s0009g02810	VIT_17s0000g03700	VIT_19s0014g02970
VIT_04s0008g01970	VIT_03s0091g00240	VIT_05s0077g00550	VIT_12s0028g00930	VIT_06s0009g02840	VIT_17s0000g03720	VIT_19s0014g03490
VIT_04s0008g02240	VIT_03s0091g00410	VIT_05s0077g00590	VIT_12s0028g01150	VIT_06s0009g02880	VIT_17s0000g04150	VIT_19s0014g03840
VIT_04s0008g02580	VIT_03s0091g00420	VIT_05s0077g00850	VIT_12s0028g01160	VIT_06s0009g03350	VIT_17s0000g04710	VIT_19s0014g03960
VIT_04s0008g02640	VIT_03s0091g00550	VIT_05s0077g01140	VIT_12s0028g01370	VIT_06s0061g00070	VIT_17s0000g04760	VIT_19s0014g04240
VIT_04s0008g02670	VIT_03s0091g00660	VIT_05s0077g01190	VIT_12s0028g01390	VIT_06s0061g00180	VIT_17s0000g05110	VIT_19s0014g04410
VIT_04s0008g02880	VIT_03s0091g00670	VIT_05s0077g01280	VIT_12s0028g01880	VIT_06s0061g00280	VIT_17s0000g05360	VIT_19s0014g04900
VIT_04s0008g02920	VIT_03s0091g00680	VIT_05s0077g01310	VIT_12s0028g02200	VIT_06s0061g00730	VIT_17s0000g05550	VIT_19s0014g05010
VIT_04s0008g03200	VIT_03s0091g00880	VIT_05s0077g01340	VIT_12s0028g02240	VIT_06s0061g00760	VIT_17s0000g05570	VIT_19s0015g00510
VIT_04s0008g03210	VIT_03s0091g01060	VIT_05s0077g01450	VIT_12s0028g02420	VIT_06s0061g00850	VIT_17s0000g05640	VIT_19s0015g00530
VIT_04s0008g03400	VIT_03s0091g01080	VIT_05s0077g01460	VIT_12s0028g02610	VIT_06s0061g01110	VIT_17s0000g06050	VIT_19s0015g00620
VIT_04s0008g03540	VIT_03s0091g01090	VIT_05s0077g01670	VIT_12s0028g02810	VIT_06s0061g01140	VIT_17s0000g06480	VIT_19s0015g00710
VIT_04s0008g03580	VIT_03s0091g01200	VIT_05s0077g02030	VIT_12s0028g02830	VIT_06s0061g01230	VIT_17s0000g06730	VIT_19s0027g01170
VIT_04s0008g03590	VIT_03s0091g01290	VIT_05s0077g02080	VIT_12s0028g03190	VIT_06s0080g00260	VIT_17s0000g07350	VIT_19s0027g01330
VIT_04s0008g03630	VIT_03s0097g00510	VIT_05s0077g02100	VIT_12s0028g03300	VIT_06s0080g00310	VIT_17s0000g07770	VIT_19s0027g01790
VIT_04s0008g03830	VIT_03s0097g00530	VIT_05s0077g02320	VIT_12s0028g03650	VIT_06s0080g00330	VIT_17s0000g08580	VIT_19s0027g01870
VIT_04s0008g03990	VIT_03s0097g00600	VIT_05s0077g02330	VIT_12s0028g03700	VIT_06s0080g01160	VIT_17s0000g08900	VIT_19s0090g00330
VIT_04s0008g04000	VIT_03s0097g00700	VIT_05s0094g00130	VIT_12s0028g03990	VIT_07s0005g00060	VIT_17s0000g09000	VIT_19s0090g00830
VIT_04s0008g04020	VIT_03s0110g00370	VIT_05s0094g00330	VIT_12s0028g04000	VIT_07s0005g00410	VIT_17s0000g09170	VIT_19s0090g01050
VIT_04s0008g04150	VIT_03s0110g00430	VIT_05s0094g00340	VIT_12s0034g01980	VIT_07s0005g00510	VIT_17s0000g09490	VIT_19s0090g01340
VIT_04s0008g04160	VIT_03s0180g00040	VIT_05s0094g00350	VIT_12s0034g02000	VIT_07s0005g00730	VIT_17s0000g09570	VIT_19s0090g01350
VIT_04s0008g04180	VIT_03s0180g00090	VIT_05s0094g00410	VIT_12s0035g01050	VIT_07s0005g00750	VIT_17s0000g09610	VIT_19s0090g01730
VIT_04s0008g04200	VIT_03s0180g00150	VIT_05s0094g00470	VIT_12s0055g00810	VIT_07s0005g01030	VIT_17s0000g09900	VIT_19s0090g01770
VIT_04s0008g04250	VIT_03s0180g00200	VIT_05s0094g00750	VIT_12s0055g00930	VIT_07s0005g01070	VIT_18s0001g00210	VIT_19s0177g00140
VIT_04s0008g04260	VIT_03s0180g00320	VIT_05s0094g00880	VIT_12s0055g00970	VIT_07s0005g01080	VIT_18s0001g00370
VIT_04s0008g04510	VIT_04s0008g00130	VIT_05s0094g00990	VIT_12s0057g00010	VIT_07s0005g01180	VIT_18s0001g00720
VIT_04s0008g04610	VIT_04s0008g00140	VIT_05s0094g01030	VIT_12s0057g00200	VIT_07s0005g01350	VIT_18s0001g00840
VIT_04s0008g04620	VIT_04s0008g00210	VIT_05s0094g01130	VIT_12s0057g00210	VIT_07s0005g01520	VIT_18s0001g01110
VIT_04s0008g04710	VIT_04s0008g00370	VIT_05s0094g01200	VIT_12s0057g00930	VIT_07s0005g01680	VIT_18s0001g01510
VIT_04s0008g04770	VIT_04s0008g00470	VIT_05s0094g01210	VIT_12s0057g01030	VIT_07s0005g01790	VIT_18s0001g01730
VIT_04s0008g04940	VIT_04s0008g00480	VIT_05s0094g01250	VIT_12s0057g01060	VIT_07s0005g01830	VIT_18s0001g02060
VIT_04s0008g05110	VIT_04s0008g00530	VIT_05s0094g01260	VIT_12s0059g00190	VIT_07s0005g01890	VIT_18s0001g02350
VIT_04s0008g05120	VIT_04s0008g00540	VIT_05s0094g01460	VIT_12s0059g00200	VIT_07s0005g02220	VIT_18s0001g02400
VIT_04s0008g05350	VIT_04s0008g00740	VIT_05s0094g01590	VIT_12s0059g00290	VIT_07s0005g02470	VIT_18s0001g02540
VIT_04s0008g05620	VIT_04s0008g00960	VIT_05s0102g00050	VIT_12s0059g00440	VIT_07s0005g02490	VIT_18s0001g02700
VIT_04s0008g05700	VIT_04s0008g01080	VIT_05s0102g00070	VIT_12s0059g00600	VIT_07s0005g02600	VIT_18s0001g03430
VIT_04s0008g05740	VIT_04s0008g01100	VIT_05s0102g00310	VIT_12s0059g00750	VIT_07s0005g02710	VIT_18s0001g03860
VIT_04s0008g05750	VIT_04s0008g01110	VIT_05s0102g00430	VIT_12s0059g00760	VIT_07s0005g03360	VIT_18s0001g03910
VIT_04s0008g05830	VIT_04s0008g01320	VIT_05s0102g00460	VIT_12s0059g00770	VIT_07s0005g03390	VIT_18s0001g04660
VIT_04s0008g06090	VIT_04s0008g01490	VIT_05s0102g00600	VIT_12s0059g01060	VIT_07s0005g03610	VIT_18s0001g04910
VIT_04s0008g06620	VIT_04s0008g01590	VIT_05s0102g00620	VIT_12s0059g01160	VIT_07s0005g04110	VIT_18s0001g05020
VIT_04s0008g06980	VIT_04s0008g01640	VIT_05s0124g00460	VIT_12s0059g01320	VIT_07s0005g04130	VIT_18s0001g05030
VIT_04s0008g07050	VIT_04s0008g01810	VIT_05s0124g00720	VIT_12s0059g01400	VIT_07s0005g04480	VIT_18s0001g05060
VIT_04s0023g00130	VIT_04s0008g01830	VIT_05s0136g00140	VIT_12s0059g01640	VIT_07s0005g05520	VIT_18s0001g05380
VIT_04s0023g00220	VIT_04s0008g01910	VIT_05s0136g00260	VIT_12s0059g01750	VIT_07s0005g05720	VIT_18s0001g05830
VIT_04s0023g00790	VIT_04s0008g01970	VIT_05s0165g00010	VIT_12s0059g01900	VIT_07s0005g05850	VIT_18s0001g05950
VIT_04s0023g01110	VIT_04s0008g01980	VIT_05s0165g00160	VIT_12s0059g02010	VIT_07s0005g06060	VIT_18s0001g06590
VIT_04s0023g01150	VIT_04s0008g02030	VIT_05s0165g00170	VIT_12s0059g02150	VIT_07s0005g06420	VIT_18s0001g06690
VIT_04s0023g01220	VIT_04s0008g02070	VIT_05s0165g00220	VIT_12s0059g02510	VIT_07s0031g00020	VIT_18s0001g06790
VIT_04s0023g01720	VIT_04s0008g02250	VIT_05s0165g00260	VIT_12s0134g00020	VIT_07s0031g00110	VIT_18s0001g07410
VIT_04s0023g01780	VIT_04s0008g02670	VIT_05s0165g00290	VIT_12s0134g00400	VIT_07s0031g00120	VIT_18s0001g08550
VIT_04s0023g01800	VIT_04s0008g02720	VIT_06s0004g00070	VIT_12s0134g00420	VIT_07s0031g00290	VIT_18s0001g09130
VIT_04s0023g01850	VIT_04s0008g02750	VIT_06s0004g00120	VIT_12s0134g00500	VIT_07s0031g00300	VIT_18s0001g09400
VIT_04s0023g01970	VIT_04s0008g02770	VIT_06s0004g00170	VIT_12s0134g00670	VIT_07s0031g00350	VIT_18s0001g09830
VIT_04s0023g02150	VIT_04s0008g02880	VIT_06s0004g00210	VIT_13s0019g00120	VIT_07s0031g00540	VIT_18s0001g10930
VIT_04s0023g02360	VIT_04s0008g02950	VIT_06s0004g00260	VIT_13s0019g00660	VIT_07s0031g00590	VIT_18s0001g11470
VIT_04s0023g02610	VIT_04s0008g03250	VIT_06s0004g00590	VIT_13s0019g00740	VIT_07s0031g00610	VIT_18s0001g11600
VIT_04s0023g02810	VIT_04s0008g03400	VIT_06s0004g00610	VIT_13s0019g00780	VIT_07s0031g00920	VIT_18s0001g11730
VIT_04s0023g02870	VIT_04s0008g03590	VIT_06s0004g00720	VIT_13s0019g00800	VIT_07s0031g01260	VIT_18s0001g12040
VIT_04s0023g02980	VIT_04s0008g03630	VIT_06s0004g00940	VIT_13s0019g02050	VIT_07s0031g01390	VIT_18s0001g12100
VIT_04s0023g03010	VIT_04s0008g03640	VIT_06s0004g01140	VIT_13s0019g02150	VIT_07s0031g01420	VIT_18s0001g12610
VIT_04s0023g03240	VIT_04s0008g03760	VIT_06s0004g01220	VIT_13s0019g02160	VIT_07s0031g01540	VIT_18s0001g12800
VIT_04s0023g03260	VIT_04s0008g03840	VIT_06s0004g01250	VIT_13s0019g02280	VIT_07s0031g01640	VIT_18s0001g12900
VIT_04s0023g03370	VIT_04s0008g03890	VIT_06s0004g01300	VIT_13s0019g02300	VIT_07s0031g01680	VIT_18s0001g12930
VIT_04s0023g03570	VIT_04s0008g03930	VIT_06s0004g01500	VIT_13s0019g02490	VIT_07s0031g01990	VIT_18s0001g13340
VIT_04s0023g03600	VIT_04s0008g03940	VIT_06s0004g01510	VIT_13s0019g02680	VIT_07s0031g02060	VIT_18s0001g14310
VIT_04s0023g03760	VIT_04s0008g03950	VIT_06s0004g01550	VIT_13s0019g02690	VIT_07s0031g02250	VIT_18s0001g14660
VIT_04s0023g03880	VIT_04s0008g03990	VIT_06s0004g01580	VIT_13s0019g02710	VIT_07s0031g02270	VIT_18s0001g14800
VIT_04s0043g00290	VIT_04s0008g04200	VIT_06s0004g01730	VIT_13s0019g02840	VIT_07s0031g02550	VIT_18s0001g14910
VIT_04s0043g00370	VIT_04s0008g04230	VIT_06s0004g02100	VIT_13s0019g02850	VIT_07s0031g02700	VIT_18s0001g14990
VIT_04s0043g00500	VIT_04s0008g04250	VIT_06s0004g02120	VIT_13s0019g03040	VIT_07s0031g02710	VIT_18s0001g15330
VIT_04s0043g00560	VIT_04s0008g04260	VIT_06s0004g02140	VIT_13s0019g05100	VIT_07s0031g02740	VIT_18s0041g00350
VIT_04s0043g00710	VIT_04s0008g04480	VIT_06s0004g02380	VIT_13s0019g05340	VIT_07s0031g02780	VIT_18s0041g00490
VIT_04s0043g00860	VIT_04s0008g04510	VIT_06s0004g02680	VIT_13s0047g00060	VIT_07s0031g02950	VIT_18s0041g00510
VIT_04s0044g00070	VIT_04s0008g04710	VIT_06s0004g02710	VIT_13s0064g00440	VIT_07s0095g00680	VIT_18s0041g00550
VIT_04s0044g00230	VIT_04s0008g04810	VIT_06s0004g03290	VIT_13s0064g00740	VIT_07s0104g00150	VIT_18s0041g00630
VIT_04s0044g00250	VIT_04s0008g05210	VIT_06s0004g03340	VIT_13s0064g00810	VIT_07s0104g00190	VIT_18s0041g00710
VIT_04s0044g00430	VIT_04s0008g05300	VIT_06s0004g03400	VIT_13s0064g01030	VIT_07s0104g00350	VIT_18s0089g00400
VIT_04s0044g00640	VIT_04s0008g05420	VIT_06s0004g03420	VIT_13s0064g01290	VIT_07s0104g00400	VIT_18s0089g00410
VIT_04s0044g00720	VIT_04s0008g05440	VIT_06s0004g03530	VIT_13s0064g01320	VIT_07s0104g00410	VIT_18s0089g01330
VIT_04s0044g00730	VIT_04s0008g05450	VIT_06s0004g03840	VIT_13s0064g01430	VIT_07s0104g00610	VIT_18s0122g00250
VIT_04s0044g00920	VIT_04s0008g05520	VIT_06s0004g04370	VIT_13s0067g00250	VIT_07s0104g00660	VIT_18s0122g00520
VIT_04s0044g01030	VIT_04s0008g05590	VIT_06s0004g04470	VIT_13s0067g00370	VIT_07s0104g00720	VIT_18s0122g00550
VIT_04s0044g01300	VIT_04s0008g05640	VIT_06s0004g04640	VIT_13s0067g00380	VIT_07s0104g00830	VIT_18s0122g00980
VIT_04s0044g01530	VIT_04s0008g05710	VIT_06s0004g04700	VIT_13s0067g00440	VIT_07s0104g00960	VIT_18s0157g00210
VIT_04s0044g01680	VIT_04s0008g05730	VIT_06s0004g05020	VIT_13s0067g01240	VIT_07s0104g01250	VIT_18s0166g00080
VIT_04s0044g01730	VIT_04s0008g05750	VIT_06s0004g05040	VIT_13s0067g01250	VIT_07s0104g01270	VIT_19s0014g00080
VIT_04s0044g01740	VIT_04s0008g05770	VIT_06s0004g05050	VIT_13s0067g01590	VIT_07s0104g01420	VIT_19s0014g00160
VIT_04s0044g01790	VIT_04s0008g05810	VIT_06s0004g05120	VIT_13s0067g01980	VIT_07s0104g01800	VIT_19s0014g00300
VIT_04s0044g01860	VIT_04s0008g05830	VIT_06s0004g05180	VIT_13s0067g02030	VIT_07s0129g00370	VIT_19s0014g00460
VIT_04s0044g01990	VIT_04s0008g05860	VIT_06s0004g05190	VIT_13s0067g02090	VIT_07s0129g00470	VIT_19s0014g01070
VIT_04s0069g00010	VIT_04s0008g05870	VIT_06s0004g05400	VIT_13s0067g02340	VIT_07s0129g00530	VIT_19s0014g01630
VIT_04s0069g00290	VIT_04s0008g05930	VIT_06s0004g05460	VIT_13s0067g02560	VIT_07s0129g00670	VIT_19s0014g01930
VIT_04s0069g00410	VIT_04s0008g06050	VIT_06s0004g05500	VIT_13s0067g02640	VIT_07s0129g00680	VIT_19s0014g02320
VIT_04s0069g00540	VIT_04s0008g06210	VIT_06s0004g05770	VIT_13s0067g02870	VIT_07s0129g00860	VIT_19s0014g02970
VIT_04s0069g00620	VIT_04s0008g06330	VIT_06s0004g05850	VIT_13s0067g03050	VIT_07s0129g01080	VIT_19s0014g03490
VIT_04s0069g00750	VIT_04s0008g06530	VIT_06s0004g05870	VIT_13s0067g03180	VIT_07s0129g01100	VIT_19s0014g03840
VIT_04s0069g00950	VIT_04s0008g06630	VIT_06s0004g05960	VIT_13s0067g03250	VIT_07s0130g00030	VIT_19s0014g03960
VIT_04s0069g01120	VIT_04s0008g06640	VIT_06s0004g06000	VIT_13s0067g03820	VIT_07s0130g00160	VIT_19s0014g04240
VIT_04s0079g00260	VIT_04s0008g06670	VIT_06s0004g06010	VIT_13s0074g00090	VIT_07s0141g00190	VIT_19s0014g04410
VIT_04s0079g00630	VIT_04s0008g06790	VIT_06s0004g06020	VIT_13s0074g00500	VIT_07s0141g00590	VIT_19s0014g04800
VIT_04s0210g00110	VIT_04s0008g06920	VIT_06s0004g06080	VIT_13s0084g00010	VIT_07s0151g00020	VIT_19s0014g04900
VIT_04s0210g00140	VIT_04s0008g07020	VIT_06s0004g06090	VIT_13s0084g00310	VIT_07s0151g00110	VIT_19s0014g05010
VIT_04s0210g00190	VIT_04s0008g07050	VIT_06s0004g06130	VIT_13s0084g00820	VIT_07s0151g00340	VIT_19s0014g05180
VIT_05s0020g00170	VIT_04s0008g07110	VIT_06s0004g06150	VIT_13s0106g00040	VIT_07s0151g00410	VIT_19s0014g05220
VIT_05s0020g00340	VIT_04s0008g07260	VIT_06s0004g06170	VIT_13s0106g00080	VIT_07s0151g01000	VIT_19s0015g00510
VIT_05s0020g00420	VIT_04s0023g00360	VIT_06s0004g06220	VIT_13s0106g00200	VIT_07s0151g01070	VIT_19s0015g00530
VIT_05s0020g00610	VIT_04s0023g00400	VIT_06s0004g06290	VIT_13s0147g00230	VIT_07s0151g01130	VIT_19s0015g00620
VIT_05s0020g00640	VIT_04s0023g00790	VIT_06s0004g06370	VIT_13s0156g00090	VIT_07s0185g00040	VIT_19s0015g00710
VIT_05s0020g00720	VIT_04s0023g00920	VIT_06s0004g06380	VIT_13s0156g00330	VIT_07s0191g00080	VIT_19s0027g00200
VIT_05s0020g00830	VIT_04s0023g01040	VIT_06s0004g06390	VIT_14s0006g00140	VIT_07s0197g00010	VIT_19s0027g01170
VIT_05s0020g00930	VIT_04s0023g01140	VIT_06s0004g06400	VIT_14s0006g00250	VIT_07s0197g00060	VIT_19s0027g01330
VIT_05s0020g01070	VIT_04s0023g01150	VIT_06s0004g06410	VIT_14s0006g01790	VIT_07s0197g00080	VIT_19s0027g01700
VIT_05s0020g01100	VIT_04s0023g01250	VIT_06s0004g06420	VIT_14s0006g02140	VIT_07s0205g00030	VIT_19s0027g01790
VIT_05s0020g01130	VIT_04s0023g01550	VIT_06s0004g06480	VIT_14s0006g02260	VIT_08s0007g00130	VIT_19s0027g01870
VIT_05s0020g01150	VIT_04s0023g01600	VIT_06s0004g06530	VIT_14s0006g02750	VIT_08s0007g00150	VIT_19s0085g00370
VIT_05s0020g01240	VIT_04s0023g01630	VIT_06s0004g06570	VIT_14s0006g03100	VIT_08s0007g00200	VIT_19s0090g00330
VIT_05s0020g01420	VIT_04s0023g01640	VIT_06s0004g06630	VIT_14s0030g01490	VIT_08s0007g00210	VIT_19s0090g00830
VIT_05s0020g01530	VIT_04s0023g01800	VIT_06s0004g06640	VIT_14s0030g01790	VIT_08s0007g00410	VIT_19s0090g01050
VIT_05s0020g01640	VIT_04s0023g01850	VIT_06s0004g06680	VIT_14s0030g01870	VIT_08s0007g00440	VIT_19s0090g01340
VIT_05s0020g01720	VIT_04s0023g01910	VIT_06s0004g06730	VIT_14s0030g01950	VIT_08s0007g00540	VIT_19s0090g01350
VIT_05s0020g01820	VIT_04s0023g01960	VIT_06s0004g06790	VIT_14s0036g00520	VIT_08s0007g00700	VIT_19s0090g01530
VIT_05s0020g02130	VIT_04s0023g02150	VIT_06s0004g06820	VIT_14s0060g00680	VIT_08s0007g00840	VIT_19s0090g01730
VIT_05s0020g02200	VIT_04s0023g02480	VIT_06s0004g06910	VIT_14s0060g01010	VIT_08s0007g00920	VIT_19s0090g01770
VIT_05s0020g02250	VIT_04s0023g02490	VIT_06s0004g07180	VIT_14s0060g02330	VIT_08s0007g00930	VIT_19s0177g00140
VIT_05s0020g02260	VIT_04s0023g02570	VIT_06s0004g07210	VIT_14s0060g02340	VIT_08s0007g01270
VIT_05s0020g02340	VIT_04s0023g02650	VIT_06s0004g07220	VIT_14s0066g00060	VIT_08s0007g01310
VIT_05s0020g02370	VIT_04s0023g02690	VIT_06s0004g07230	VIT_14s0066g00100	VIT_08s0007g01320
VIT_05s0020g02500	VIT_04s0023g02730	VIT_06s0004g07280	VIT_14s0066g00120	VIT_08s0007g01470
VIT_05s0020g02690	VIT_04s0023g02810	VIT_06s0004g07660	VIT_14s0066g00130	VIT_08s0007g01530
VIT_05s0020g02740	VIT_04s0023g02830	VIT_06s0004g07770	VIT_14s0066g00630	VIT_08s0007g01620
VIT_05s0020g02880	VIT_04s0023g02840	VIT_06s0004g07820	VIT_14s0066g00810	VIT_08s0007g01810
VIT_05s0020g03010	VIT_04s0023g02870	VIT_06s0004g07930	VIT_14s0066g01130	VIT_08s0007g01880
VIT_05s0020g03130	VIT_04s0023g02980	VIT_06s0004g08070	VIT_14s0066g01240	VIT_08s0007g01940
VIT_05s0020g03140	VIT_04s0023g03010	VIT_06s0004g08080	VIT_14s0066g01270	VIT_08s0007g02000
VIT_05s0020g03200	VIT_04s0023g03030	VIT_06s0004g08150	VIT_14s0066g01390	VIT_08s0007g02120
VIT_05s0020g03290	VIT_04s0023g03040	VIT_06s0004g08190	VIT_14s0066g01560	VIT_08s0007g02280
VIT_05s0020g03320	VIT_04s0023g03060	VIT_06s0004g08230	VIT_14s0066g01820	VIT_08s0007g02470
VIT_05s0020g03380	VIT_04s0023g03130	VIT_06s0009g00980	VIT_14s0066g01830	VIT_08s0007g02520
VIT_05s0020g03530	VIT_04s0023g03170	VIT_06s0009g01090	VIT_14s0066g02410	VIT_08s0007g02700
VIT_05s0020g03620	VIT_04s0023g03260	VIT_06s0009g01110	VIT_14s0066g02600	VIT_08s0007g02800
VIT_05s0020g03750	VIT_04s0023g03330	VIT_06s0009g01420	VIT_14s0068g00070	VIT_08s0007g02920
VIT_05s0020g03880	VIT_04s0023g03360	VIT_06s0009g01640	VIT_14s0068g00920	VIT_08s0007g03100
VIT_05s0020g03910	VIT_04s0023g03370	VIT_06s0009g01730	VIT_14s0068g00930	VIT_08s0007g03150
VIT_05s0020g03970	VIT_04s0023g03540	VIT_06s0009g02060	VIT_14s0068g01440	VIT_08s0007g03240
VIT_05s0020g04130	VIT_04s0023g03550	VIT_06s0009g02110	VIT_14s0068g01500	VIT_08s0007g03540
VIT_05s0020g04210	VIT_04s0023g03610	VIT_06s0009g02140	VIT_14s0068g01790	VIT_08s0007g03670
VIT_05s0020g04400	VIT_04s0023g03650	VIT_06s0009g02640	VIT_14s0068g02000	VIT_08s0007g03750
VIT_05s0020g04410	VIT_04s0023g03710	VIT_06s0009g02700	VIT_14s0068g02010	VIT_08s0007g03800
VIT_05s0020g04530	VIT_04s0023g03750	VIT_06s0009g02810	VIT_14s0081g00280	VIT_08s0007g03900
VIT_05s0020g04550	VIT_04s0023g03760	VIT_06s0009g02840	VIT_14s0083g00320	VIT_08s0007g03990
VIT_05s0020g04630	VIT_04s0023g03880	VIT_06s0009g02880	VIT_14s0083g00630	VIT_08s0007g04230
VIT_05s0020g04750	VIT_04s0043g00160	VIT_06s0009g03350	VIT_14s0083g00700	VIT_08s0007g04510
VIT_05s0020g04870	VIT_04s0043g00290	VIT_06s0061g00070	VIT_14s0083g00850	VIT_08s0007g04520
VIT_05s0020g04950	VIT_04s0043g00300	VIT_06s0061g00180	VIT_14s0083g00940	VIT_08s0007g04560
VIT_05s0020g05060	VIT_04s0043g00370	VIT_06s0061g00280	VIT_14s0083g00980	VIT_08s0007g04600
VIT_05s0029g00140	VIT_04s0043g00560	VIT_06s0061g00730	VIT_14s0083g01140	VIT_08s0007g04610
VIT_05s0029g00200	VIT_04s0043g00850	VIT_06s0061g00760	VIT_14s0108g00020	VIT_08s0007g04770
VIT_05s0029g00480	VIT_04s0044g00020	VIT_06s0061g00850	VIT_14s0108g00440	VIT_08s0007g04810
VIT_05s0029g00510	VIT_04s0044g00040	VIT_06s0061g01110	VIT_14s0108g00980	VIT_08s0007g04860
VIT_05s0029g00620	VIT_04s0044g00130	VIT_06s0061g01140	VIT_14s0108g01320	VIT_08s0007g05110
VIT_05s0029g00720	VIT_04s0044g00190	VIT_06s0061g01230	VIT_14s0128g00160	VIT_08s0007g05160
VIT_05s0029g00750	VIT_04s0044g00310	VIT_06s0080g00260	VIT_14s0128g00210	VIT_08s0007g05210
VIT_05s0029g00770	VIT_04s0044g00470	VIT_06s0080g00300	VIT_14s0171g00310	VIT_08s0007g05350
VIT_05s0029g00780	VIT_04s0044g00500	VIT_06s0080g00310	VIT_14s0171g00360	VIT_08s0007g05360
VIT_05s0029g00810	VIT_04s0044g00530	VIT_06s0080g00330	VIT_14s0171g00400	VIT_08s0007g05490
VIT_05s0029g00820	VIT_04s0044g00920	VIT_06s0080g01160	VIT_15s0021g00060	VIT_08s0007g05530
VIT_05s0029g00830	VIT_04s0044g00970	VIT_07s0005g00060	VIT_15s0021g00970	VIT_08s0007g05770
VIT_05s0029g00850	VIT_04s0044g00990	VIT_07s0005g00410	VIT_15s0021g01040	VIT_08s0007g05840
VIT_05s0029g00860	VIT_04s0044g01000	VIT_07s0005g00510	VIT_15s0021g01880	VIT_08s0007g05850
VIT_05s0029g00870	VIT_04s0044g01100	VIT_07s0005g00540	VIT_15s0021g02510	VIT_08s0007g05860
VIT_05s0029g00880	VIT_04s0044g01490	VIT_07s0005g00730	VIT_15s0046g00170	VIT_08s0007g06450
VIT_05s0029g00950	VIT_04s0044g01500	VIT_07s0005g00750	VIT_15s0046g00240	VIT_08s0007g06870
VIT_05s0029g01000	VIT_04s0044g01550	VIT_07s0005g01030	VIT_15s0046g00480	VIT_08s0007g07140
VIT_05s0029g01040	VIT_04s0044g01670	VIT_07s0005g01070	VIT_15s0046g00490	VIT_08s0007g07330
VIT_05s0029g01540	VIT_04s0044g01740	VIT_07s0005g01080	VIT_15s0046g00660	VIT_08s0007g07470
VIT_05s0029g01580	VIT_04s0069g00610	VIT_07s0005g01090	VIT_15s0046g01070	VIT_08s0007g07480
VIT_05s0049g00040	VIT_04s0069g00620	VIT_07s0005g01180	VIT_15s0046g01210	VIT_08s0007g07490
VIT_05s0049g00050	VIT_04s0069g00780	VIT_07s0005g01350	VIT_15s0046g01230	VIT_08s0007g07530
VIT_05s0049g00160	VIT_04s0069g00950	VIT_07s0005g01520	VIT_15s0046g01470	VIT_08s0007g07690
VIT_05s0049g00180	VIT_04s0069g00990	VIT_07s0005g01680	VIT_15s0046g01560	VIT_08s0007g07700
VIT_05s0049g00220	VIT_04s0069g01120	VIT_07s0005g01780	VIT_15s0046g02000	VIT_08s0007g07740
VIT_05s0049g00230	VIT_04s0079g00220	VIT_07s0005g01790	VIT_15s0046g02230	VIT_08s0007g08050
VIT_05s0049g00250	VIT_04s0079g00230	VIT_07s0005g01830	VIT_15s0046g02410	VIT_08s0007g08280
VIT_05s0049g00270	VIT_04s0079g00260	VIT_07s0005g01890	VIT_15s0046g03310	VIT_08s0007g08290
VIT_05s0049g00280	VIT_04s0079g00280	VIT_07s0005g02010	VIT_15s0046g03780	VIT_08s0007g08320
VIT_05s0049g00290	VIT_04s0079g00350	VIT_07s0005g02220	VIT_15s0048g00330	VIT_08s0032g00340
VIT_05s0049g00300	VIT_04s0079g00410	VIT_07s0005g02470	VIT_15s0048g00370	VIT_08s0032g00700
VIT_05s0049g00310	VIT_04s0079g00680	VIT_07s0005g02490	VIT_15s0048g00690	VIT_08s0032g00790
VIT_05s0049g00330	VIT_04s0079g00790	VIT_07s0005g02600	VIT_15s0048g00790	VIT_08s0032g00890
VIT_05s0049g00340	VIT_04s0210g00050	VIT_07s0005g02710	VIT_15s0048g00940	VIT_08s0032g00930
VIT_05s0049g00350	VIT_05s0020g00330	VIT_07s0005g02950	VIT_15s0048g01210	VIT_08s0032g01030
VIT_05s0049g00400	VIT_05s0020g00400	VIT_07s0005g03350	VIT_15s0048g01420	VIT_08s0040g00060
VIT_05s0049g00420	VIT_05s0020g00420	VIT_07s0005g03360	VIT_15s0048g01500	VIT_08s0040g00440
VIT_05s0049g00450	VIT_05s0020g00480	VIT_07s0005g03390	VIT_15s0048g01750	VIT_08s0040g00670
VIT_05s0049g00470	VIT_05s0020g00610	VIT_07s0005g03610	VIT_15s0048g02310	VIT_08s0040g00680
VIT_05s0049g00520	VIT_05s0020g00760	VIT_07s0005g03840	VIT_15s0048g02410	VIT_08s0040g00780
VIT_05s0049g00660	VIT_05s0020g00880	VIT_07s0005g04110	VIT_15s0048g02420	VIT_08s0040g00790
VIT_05s0049g00730	VIT_05s0020g00930	VIT_07s0005g04130	VIT_15s0048g02510	VIT_08s0040g00850
VIT_05s0049g00920	VIT_05s0020g00950	VIT_07s0005g04480	VIT_15s0048g02600	VIT_08s0040g00970
VIT_05s0049g00980	VIT_05s0020g01040	VIT_07s0005g05520	VIT_15s0048g02680	VIT_08s0040g00980
VIT_05s0049g01050	VIT_05s0020g01090	VIT_07s0005g05720	VIT_15s0048g02880	VIT_08s0040g01710
VIT_05s0049g01090	VIT_05s0020g01100	VIT_07s0005g05850	VIT_15s0107g00150	VIT_08s0040g01720
VIT_05s0049g01120	VIT_05s0020g01120	VIT_07s0005g06060	VIT_15s0107g00550	VIT_08s0040g01760
VIT_05s0049g01370	VIT_05s0020g01150	VIT_07s0005g06420	VIT_16s0013g00320	VIT_08s0040g01790
VIT_05s0049g01390	VIT_05s0020g01170	VIT_07s0031g00020	VIT_16s0013g00380	VIT_08s0040g02180
VIT_05s0049g01400	VIT_05s0020g01270	VIT_07s0031g00110	VIT_16s0022g00540	VIT_08s0040g02190
VIT_05s0049g01450	VIT_05s0020g01430	VIT_07s0031g00120	VIT_16s0022g00870	VIT_08s0040g02250
VIT_05s0049g01550	VIT_05s0020g01460	VIT_07s0031g00290	VIT_16s0022g01570	VIT_08s0040g02340
VIT_05s0049g01610	VIT_05s0020g01530	VIT_07s0031g00300	VIT_16s0022g01620	VIT_08s0040g02720
VIT_05s0049g01620	VIT_05s0020g01690	VIT_07s0031g00350	VIT_16s0022g01650	VIT_08s0040g02760
VIT_05s0049g01860	VIT_05s0020g01750	VIT_07s0031g00540	VIT_16s0022g01770	VIT_08s0040g02940
VIT_05s0049g01970	VIT_05s0020g01760	VIT_07s0031g00590	VIT_16s0022g01820	VIT_08s0040g02950
VIT_05s0049g02130	VIT_05s0020g01820	VIT_07s0031g00610	VIT_16s0022g01970	VIT_08s0040g02960
VIT_05s0049g02140	VIT_05s0020g01900	VIT_07s0031g00920	VIT_16s0022g02170	VIT_08s0040g02990
VIT_05s0049g02300	VIT_05s0020g01910	VIT_07s0031g01260	VIT_16s0022g02370	VIT_08s0040g03150
VIT_05s0049g02310	VIT_05s0020g01980	VIT_07s0031g01340	VIT_16s0039g00230	VIT_08s0040g03220
VIT_05s0049g02320	VIT_05s0020g02130	VIT_07s0031g01390	VIT_16s0039g00490	VIT_08s0040g03400
VIT_05s0049g02350	VIT_05s0020g02200	VIT_07s0031g01420	VIT_16s0039g00700	VIT_08s0056g00140
VIT_05s0051g00120	VIT_05s0020g02230	VIT_07s0031g01540	VIT_16s0039g01060	VIT_08s0056g00820
VIT_05s0051g00130	VIT_05s0020g02280	VIT_07s0031g01640	VIT_16s0039g01770	VIT_08s0056g01130
VIT_05s0051g00140	VIT_05s0020g02290	VIT_07s0031g01680	VIT_16s0039g01910	VIT_08s0056g01270
VIT_05s0051g00160	VIT_05s0020g02470	VIT_07s0031g01990	VIT_16s0039g02040	VIT_08s0056g01480
VIT_05s0051g00180	VIT_05s0020g02540	VIT_07s0031g02060	VIT_16s0039g02820	VIT_08s0056g01520
VIT_05s0051g00230	VIT_05s0020g02600	VIT_07s0031g02160	VIT_16s0050g00140	VIT_08s0056g01570
VIT_05s0051g00370	VIT_05s0020g02650	VIT_07s0031g02250	VIT_16s0050g00170	VIT_08s0056g01600
VIT_05s0051g00480	VIT_05s0020g02690	VIT_07s0031g02270	VIT_16s0050g00380	VIT_08s0058g00140
VIT_05s0051g00530	VIT_05s0020g02770	VIT_07s0031g02550	VIT_16s0050g00390	VIT_08s0058g00400
VIT_05s0051g00580	VIT_05s0020g02810	VIT_07s0031g02560	VIT_16s0050g00570	VIT_08s0058g00590
VIT_05s0051g00670	VIT_05s0020g02830	VIT_07s0031g02700	VIT_16s0050g00780	VIT_08s0058g01040
VIT_05s0051g00820	VIT_05s0020g02880	VIT_07s0031g02710	VIT_16s0050g00830	VIT_08s0058g01110
VIT_05s0062g00150	VIT_05s0020g02890	VIT_07s0031g02740	VIT_16s0050g00930	VIT_08s0058g01270
VIT_05s0062g00250	VIT_05s0020g02910	VIT_07s0031g02780	VIT_16s0050g01330	VIT_08s0058g01340
VIT_05s0062g00510	VIT_05s0020g02920	VIT_07s0031g02950	VIT_16s0050g01610	VIT_08s0105g00230
VIT_05s0062g00640	VIT_05s0020g03030	VIT_07s0095g00680	VIT_16s0050g01710	VIT_08s0105g00250
VIT_05s0062g00720	VIT_05s0020g03050	VIT_07s0104g00150	VIT_16s0050g01720	VIT_08s0105g00260
VIT_05s0062g00740	VIT_05s0020g03140	VIT_07s0104g00190	VIT_16s0050g02220	VIT_08s0105g00310
VIT_05s0062g00780	VIT_05s0020g03170	VIT_07s0104g00350	VIT_16s0050g02480	VIT_08s0105g00430
VIT_05s0062g00820	VIT_05s0020g03180	VIT_07s0104g00400	VIT_16s0050g02540	VIT_08s0217g00090
VIT_05s0062g00850	VIT_05s0020g03190	VIT_07s0104g00410	VIT_16s0050g02660	VIT_09s0002g00070
VIT_05s0062g00930	VIT_05s0020g03330	VIT_07s0104g00610	VIT_16s0098g00360	VIT_09s0002g00450
VIT_05s0062g00980	VIT_05s0020g03340	VIT_07s0104g00660	VIT_16s0098g00600	VIT_09s0002g00810
VIT_05s0062g00990	VIT_05s0020g03360	VIT_07s0104g00720	VIT_16s0098g00750	VIT_09s0002g01000
VIT_05s0062g01000	VIT_05s0020g03380	VIT_07s0104g00830	VIT_16s0098g00940	VIT_09s0002g01380
VIT_05s0062g01040	VIT_05s0020g03570	VIT_07s0104g00960	VIT_16s0098g00950	VIT_09s0002g01710
VIT_05s0062g01050	VIT_05s0020g03750	VIT_07s0104g01250	VIT_16s0098g01090	VIT_09s0002g02210
VIT_05s0062g01130	VIT_05s0020g03850	VIT_07s0104g01270	VIT_16s0098g01160	VIT_09s0002g02220
VIT_05s0062g01140	VIT_05s0020g03860	VIT_07s0104g01360	VIT_16s0100g00270	VIT_09s0002g02230
VIT_05s0062g01190	VIT_05s0020g03880	VIT_07s0104g01420	VIT_16s0100g00640	VIT_09s0002g02320
VIT_05s0077g00130	VIT_05s0020g03890	VIT_07s0104g01800	VIT_16s0115g00340	VIT_09s0002g02420
VIT_05s0077g00310	VIT_05s0020g03910	VIT_07s0129g00330	VIT_17s0000g00330	VIT_09s0002g02440
VIT_05s0077g00420	VIT_05s0020g03930	VIT_07s0129g00360	VIT_17s0000g00370	VIT_09s0002g02840
VIT_05s0077g00430	VIT_05s0020g03970	VIT_07s0129g00370	VIT_17s0000g00830	VIT_09s0002g02900
VIT_05s0077g00680	VIT_05s0020g03980	VIT_07s0129g00390	VIT_17s0000g00950	VIT_09s0002g02940
VIT_05s0077g00850	VIT_05s0020g04010	VIT_07s0129g00400	VIT_17s0000g01010	VIT_09s0002g02980
VIT_05s0077g00900	VIT_05s0020g04040	VIT_07s0129g00470	VIT_17s0000g01050	VIT_09s0002g03050
VIT_05s0077g00960	VIT_05s0020g04510	VIT_07s0129g00530	VIT_17s0000g01210	VIT_09s0002g03140
VIT_05s0077g01140	VIT_05s0020g04620	VIT_07s0129g00670	VIT_17s0000g01370	VIT_09s0002g03220
VIT_05s0077g01190	VIT_05s0020g04630	VIT_07s0129g00680	VIT_17s0000g02110	VIT_09s0002g03250
VIT_05s0077g01240	VIT_05s0020g04860	VIT_07s0129g00860	VIT_17s0000g02230	VIT_09s0002g03440
VIT_05s0077g01270	VIT_05s0020g04880	VIT_07s0129g01050	VIT_17s0000g02430	VIT_09s0002g03610
VIT_05s0077g01300	VIT_05s0020g05050	VIT_07s0129g01080	VIT_17s0000g02470	VIT_09s0002g03620
VIT_05s0077g01310	VIT_05s0029g00240	VIT_07s0129g01100	VIT_17s0000g02650	VIT_09s0002g03710
VIT_05s0077g01340	VIT_05s0029g00310	VIT_07s0130g00030	VIT_17s0000g02660	VIT_09s0002g03750
VIT_05s0077g01360	VIT_05s0029g00330	VIT_07s0130g00160	VIT_17s0000g03160	VIT_09s0002g03760
VIT_05s0077g01440	VIT_05s0029g00420	VIT_07s0130g00180	VIT_17s0000g03440	VIT_09s0002g04010
VIT_05s0077g01460	VIT_05s0029g00480	VIT_07s0141g00190	VIT_17s0000g03700	VIT_09s0002g04080
VIT_05s0077g01490	VIT_05s0029g00510	VIT_07s0141g00270	VIT_17s0000g03720	VIT_09s0002g04280
VIT_05s0077g01530	VIT_05s0029g01130	VIT_07s0141g00290	VIT_17s0000g03750	VIT_09s0002g04480
VIT_05s0077g01540	VIT_05s0029g01410	VIT_07s0141g00490	VIT_17s0000g04150	VIT_09s0002g04620
VIT_05s0077g01550	VIT_05s0029g01570	VIT_07s0141g00590	VIT_17s0000g04540	VIT_09s0002g04690
VIT_05s0077g01560	VIT_05s0049g00270	VIT_07s0141g00740	VIT_17s0000g04710	VIT_09s0002g04840
VIT_05s0077g01570	VIT_05s0049g00300	VIT_07s0151g00020	VIT_17s0000g04760	VIT_09s0002g05270
VIT_05s0077g01580	VIT_05s0049g00450	VIT_07s0151g00090	VIT_17s0000g05070	VIT_09s0002g05360
VIT_05s0077g01670	VIT_05s0049g00520	VIT_07s0151g00110	VIT_17s0000g05360	VIT_09s0002g05600
VIT_05s0077g01680	VIT_05s0049g00550	VIT_07s0151g00340	VIT_17s0000g05550	VIT_09s0002g05700
VIT_05s0077g01720	VIT_05s0049g00660	VIT_07s0151g00410	VIT_17s0000g05570	VIT_09s0002g05710
VIT_05s0077g01750	VIT_05s0049g00750	VIT_07s0151g00470	VIT_17s0000g05640	VIT_09s0002g05810
VIT_05s0077g01820	VIT_05s0049g00920	VIT_07s0151g01000	VIT_17s0000g05830	VIT_09s0002g05820
VIT_05s0077g01860	VIT_05s0049g00950	VIT_07s0151g01070	VIT_17s0000g06050	VIT_09s0002g05930
VIT_05s0077g01940	VIT_05s0049g01050	VIT_07s0151g01130	VIT_17s0000g06370	VIT_09s0002g06160
VIT_05s0077g01990	VIT_05s0049g01110	VIT_07s0185g00040	VIT_17s0000g06410	VIT_09s0002g06520
VIT_05s0077g02020	VIT_05s0049g01180	VIT_07s0191g00080	VIT_17s0000g06480	VIT_09s0002g06680
VIT_05s0077g02080	VIT_05s0049g01400	VIT_07s0191g00120	VIT_17s0000g06730	VIT_09s0002g06750
VIT_05s0077g02100	VIT_05s0049g01450	VIT_07s0197g00010	VIT_17s0000g06930	VIT_09s0002g06770
VIT_05s0077g02330	VIT_05s0049g01550	VIT_07s0197g00060	VIT_17s0000g07440	VIT_09s0002g06810
VIT_05s0094g00080	VIT_05s0049g01720	VIT_07s0197g00080	VIT_17s0000g07770	VIT_09s0002g06880
VIT_05s0094g00090	VIT_05s0049g01740	VIT_07s0205g00030	VIT_17s0000g08530	VIT_09s0002g06980
VIT_05s0094g00180	VIT_05s0049g01750	VIT_08s0007g00130	VIT_17s0000g08580	VIT_09s0002g06990
VIT_05s0094g00190	VIT_05s0049g01760	VIT_08s0007g00150	VIT_17s0000g08900	VIT_09s0002g08260
VIT_05s0094g00200	VIT_05s0049g01850	VIT_08s0007g00200	VIT_17s0000g09000	VIT_09s0002g08430
VIT_05s0094g00330	VIT_05s0049g01860	VIT_08s0007g00210	VIT_17s0000g09170	VIT_09s0002g08660
VIT_05s0094g00340	VIT_05s0049g01890	VIT_08s0007g00410	VIT_17s0000g09490	VIT_09s0018g01650
VIT_05s0094g00520	VIT_05s0049g01950	VIT_08s0007g00440	VIT_17s0000g09570	VIT_09s0018g01670
VIT_05s0094g00810	VIT_05s0049g02070	VIT_08s0007g00540	VIT_17s0000g09610	VIT_09s0018g01800
VIT_05s0094g00890	VIT_05s0049g02090	VIT_08s0007g00700	VIT_17s0000g09900	VIT_09s0018g01900
VIT_05s0094g00950	VIT_05s0049g02240	VIT_08s0007g00840	VIT_17s0000g10000	VIT_09s0018g02110
VIT_05s0094g00960	VIT_05s0051g00010	VIT_08s0007g00920	VIT_18s0001g00210	VIT_09s0054g00410
VIT_05s0094g01010	VIT_05s0051g00050	VIT_08s0007g00930	VIT_18s0001g00370	VIT_09s0054g00430
VIT_05s0094g01020	VIT_05s0051g00340	VIT_08s0007g01270	VIT_18s0001g00560	VIT_09s0054g00530
VIT_05s0094g01030	VIT_05s0051g00480	VIT_08s0007g01310	VIT_18s0001g00720	VIT_09s0054g00570
VIT_05s0094g01130	VIT_05s0051g00530	VIT_08s0007g01320	VIT_18s0001g00840	VIT_09s0054g00580
VIT_05s0094g01160	VIT_05s0051g00590	VIT_08s0007g01470	VIT_18s0001g01110	VIT_09s0054g00790
VIT_05s0094g01180	VIT_05s0051g00670	VIT_08s0007g01530	VIT_18s0001g01510	VIT_09s0054g01620
VIT_05s0094g01200	VIT_05s0051g00690	VIT_08s0007g01620	VIT_18s0001g01730	VIT_09s0054g01750
VIT_05s0094g01210	VIT_05s0051g00700	VIT_08s0007g01680	VIT_18s0001g02060	VIT_09s0054g01770
VIT_05s0094g01220	VIT_05s0062g00430	VIT_08s0007g01810	VIT_18s0001g02350	VIT_09s0070g00080
VIT_05s0094g01230	VIT_05s0062g00520	VIT_08s0007g01880	VIT_18s0001g02400	VIT_09s0070g00140
VIT_05s0094g01250	VIT_05s0062g00630	VIT_08s0007g01940	VIT_18s0001g02540	VIT_09s0070g00210
VIT_05s0094g01260	VIT_05s0062g00640	VIT_08s0007g02000	VIT_18s0001g02700	VIT_09s0070g00240
VIT_05s0094g01330	VIT_05s0062g00720	VIT_08s0007g02120	VIT_18s0001g03430	VIT_09s0070g00380
VIT_05s0094g01420	VIT_05s0062g00740	VIT_08s0007g02280	VIT_18s0001g03470	VIT_09s0070g00480
VIT_05s0094g01590	VIT_05s0062g00780	VIT_08s0007g02470	VIT_18s0001g03670	VIT_09s0096g00070
VIT_05s0094g01600	VIT_05s0062g00820	VIT_08s0007g02520	VIT_18s0001g03860	VIT_10s0003g00050
VIT_05s0102g00020	VIT_05s0062g00840	VIT_08s0007g02700	VIT_18s0001g03910	VIT_10s0003g00090
VIT_05s0102g00050	VIT_05s0062g00850	VIT_08s0007g02800	VIT_18s0001g04660	VIT_10s0003g00260
VIT_05s0102g00060	VIT_05s0062g00960	VIT_08s0007g02920	VIT_18s0001g04910	VIT_10s0003g00380
VIT_05s0102g00200	VIT_05s0062g01010	VIT_08s0007g03100	VIT_18s0001g04960	VIT_10s0003g00480
VIT_05s0102g00220	VIT_05s0062g01070	VIT_08s0007g03150	VIT_18s0001g05020	VIT_10s0003g00600
VIT_05s0102g00600	VIT_05s0062g01160	VIT_08s0007g03220	VIT_18s0001g05030	VIT_10s0003g00620
VIT_05s0102g00620	VIT_05s0062g01320	VIT_08s0007g03240	VIT_18s0001g05060	VIT_10s0003g00870
VIT_05s0102g00710	VIT_05s0062g01360	VIT_08s0007g03540	VIT_18s0001g05380	VIT_10s0003g01050
VIT_05s0102g01080	VIT_05s0062g01430	VIT_08s0007g03670	VIT_18s0001g05530	VIT_10s0003g01410
VIT_05s0102g01090	VIT_05s0077g00030	VIT_08s0007g03750	VIT_18s0001g05830	VIT_10s0003g01460
VIT_05s0102g01100	VIT_05s0077g00280	VIT_08s0007g03800	VIT_18s0001g05950	VIT_10s0003g01760
VIT_05s0124g00100	VIT_05s0077g00310	VIT_08s0007g03900	VIT_18s0001g06080	VIT_10s0003g02100
VIT_05s0124g00230	VIT_05s0077g00430	VIT_08s0007g03930	VIT_18s0001g06220	VIT_10s0003g02110
VIT_05s0124g00300	VIT_05s0077g00480	VIT_08s0007g03990	VIT_18s0001g06250	VIT_10s0003g02170
VIT_05s0124g00310	VIT_05s0077g00490	VIT_08s0007g04230	VIT_18s0001g06590	VIT_10s0003g02900
VIT_05s0124g00320	VIT_05s0077g00510	VIT_08s0007g04510	VIT_18s0001g06690	VIT_10s0003g03040
VIT_05s0124g00460	VIT_05s0077g00520	VIT_08s0007g04520	VIT_18s0001g06790	VIT_10s0003g03250
VIT_05s0124g00530	VIT_05s0077g00540	VIT_08s0007g04560	VIT_18s0001g06940	VIT_10s0003g03270
VIT_05s0124g00670	VIT_05s0077g00550	VIT_08s0007g04600	VIT_18s0001g07410	VIT_10s0003g03320
VIT_05s0136g00260	VIT_05s0077g00590	VIT_08s0007g04610	VIT_18s0001g07550	VIT_10s0003g03410
VIT_05s0165g00010	VIT_05s0077g00620	VIT_08s0007g04770	VIT_18s0001g07950	VIT_10s0003g03490
VIT_05s0165g00090	VIT_05s0077g01140	VIT_08s0007g04810	VIT_18s0001g08040	VIT_10s0003g03510
VIT_05s0165g00130	VIT_05s0077g01190	VIT_08s0007g04840	VIT_18s0001g08550	VIT_10s0003g03580
VIT_05s0165g00160	VIT_05s0077g01250	VIT_08s0007g04860	VIT_18s0001g08610	VIT_10s0003g03730
VIT_05s0165g00170	VIT_05s0077g01280	VIT_08s0007g04890	VIT_18s0001g08690	VIT_10s0003g03830
VIT_05s0165g00290	VIT_05s0077g01290	VIT_08s0007g05110	VIT_18s0001g09130	VIT_10s0003g04050
VIT_06s0004g00050	VIT_05s0077g01310	VIT_08s0007g05160	VIT_18s0001g09160	VIT_10s0003g04100
VIT_06s0004g00170	VIT_05s0077g01340	VIT_08s0007g05210	VIT_18s0001g09400	VIT_10s0003g04540
VIT_06s0004g00210	VIT_05s0077g01450	VIT_08s0007g05350	VIT_18s0001g09830	VIT_10s0003g04560
VIT_06s0004g00300	VIT_05s0077g01460	VIT_08s0007g05360	VIT_18s0001g09900	VIT_10s0003g05150
VIT_06s0004g00590	VIT_05s0077g01670	VIT_08s0007g05490	VIT_18s0001g10070	VIT_10s0003g05380
VIT_06s0004g00630	VIT_05s0077g01680	VIT_08s0007g05530	VIT_18s0001g10380	VIT_10s0003g05480
VIT_06s0004g00940	VIT_05s0077g01700	VIT_08s0007g05720	VIT_18s0001g10420	VIT_10s0003g05770
VIT_06s0004g00960	VIT_05s0077g01820	VIT_08s0007g05770	VIT_18s0001g10610	VIT_10s0042g00570
VIT_06s0004g01220	VIT_05s0077g01910	VIT_08s0007g05840	VIT_18s0001g10640	VIT_10s0042g00960
VIT_06s0004g01300	VIT_05s0077g01960	VIT_08s0007g05850	VIT_18s0001g10830	VIT_10s0042g01230
VIT_06s0004g01410	VIT_05s0077g01980	VIT_08s0007g05860	VIT_18s0001g10930	VIT_10s0071g00420
VIT_06s0004g01500	VIT_05s0077g01990	VIT_08s0007g06200	VIT_18s0001g11470	VIT_10s0071g00840
VIT_06s0004g01510	VIT_05s0077g02100	VIT_08s0007g06450	VIT_18s0001g11590	VIT_10s0071g00860
VIT_06s0004g01540	VIT_05s0077g02190	VIT_08s0007g06870	VIT_18s0001g11600	VIT_10s0092g00150
VIT_06s0004g01580	VIT_05s0077g02330	VIT_08s0007g07140	VIT_18s0001g11730	VIT_10s0092g00370
VIT_06s0004g01620	VIT_05s0094g00330	VIT_08s0007g07330	VIT_18s0001g11760	VIT_10s0092g00780
VIT_06s0004g01660	VIT_05s0094g00470	VIT_08s0007g07470	VIT_18s0001g11770	VIT_10s0116g00150
VIT_06s0004g01750	VIT_05s0094g00750	VIT_08s0007g07480	VIT_18s0001g11860	VIT_10s0116g00240
VIT_06s0004g01770	VIT_05s0094g00880	VIT_08s0007g07490	VIT_18s0001g12040	VIT_10s0116g00520
VIT_06s0004g01850	VIT_05s0094g00990	VIT_08s0007g07530	VIT_18s0001g12100	VIT_10s0116g00530
VIT_06s0004g01910	VIT_05s0094g01030	VIT_08s0007g07690	VIT_18s0001g12610	VIT_10s0116g00540
VIT_06s0004g02050	VIT_05s0094g01130	VIT_08s0007g07700	VIT_18s0001g12800	VIT_10s0116g00560
VIT_06s0004g02120	VIT_05s0094g01190	VIT_08s0007g07740	VIT_18s0001g12880	VIT_10s0116g00900
VIT_06s0004g02170	VIT_05s0094g01200	VIT_08s0007g08050	VIT_18s0001g12930	VIT_10s0116g00910
VIT_06s0004g02180	VIT_05s0094g01210	VIT_08s0007g08280	VIT_18s0001g13210	VIT_10s0116g01580
VIT_06s0004g02360	VIT_05s0094g01220	VIT_08s0007g08290	VIT_18s0001g13240	VIT_10s0116g01630
VIT_06s0004g02380	VIT_05s0094g01250	VIT_08s0007g08320	VIT_18s0001g13340	VIT_10s0116g01660
VIT_06s0004g02390	VIT_05s0094g01260	VIT_08s0032g00340	VIT_18s0001g13510	VIT_10s0116g01670
VIT_06s0004g02500	VIT_05s0094g01460	VIT_08s0032g00700	VIT_18s0001g14310	VIT_10s0116g01720
VIT_06s0004g02520	VIT_05s0094g01520	VIT_08s0032g00790	VIT_18s0001g14360	VIT_10s0116g01760
VIT_06s0004g02530	VIT_05s0094g01590	VIT_08s0032g00890	VIT_18s0001g14390	VIT_10s0116g01810
VIT_06s0004g02540	VIT_05s0102g00050	VIT_08s0032g00930	VIT_18s0001g14610	VIT_10s0116g01820
VIT_06s0004g02550	VIT_05s0102g00060	VIT_08s0032g01030	VIT_18s0001g14660	VIT_10s0116g01880
VIT_06s0004g02620	VIT_05s0102g00070	VIT_08s0040g00060	VIT_18s0001g14910	VIT_10s0116g01910
VIT_06s0004g02650	VIT_05s0102g00120	VIT_08s0040g00440	VIT_18s0001g14980	VIT_10s0405g00030
VIT_06s0004g02690	VIT_05s0102g00430	VIT_08s0040g00670	VIT_18s0001g14990	VIT_11s0016g00040
VIT_06s0004g02950	VIT_05s0102g00460	VIT_08s0040g00680	VIT_18s0001g15330	VIT_11s0016g00220
VIT_06s0004g03090	VIT_05s0102g00620	VIT_08s0040g00780	VIT_18s0001g15650	VIT_11s0016g00290
VIT_06s0004g03110	VIT_05s0102g00710	VIT_08s0040g00790	VIT_18s0041g00350	VIT_11s0016g00390
VIT_06s0004g03140	VIT_05s0124g00100	VIT_08s0040g00850	VIT_18s0041g00510	VIT_11s0016g00540
VIT_06s0004g03200	VIT_05s0124g00460	VIT_08s0040g00970	VIT_18s0041g00550	VIT_11s0016g00580
VIT_06s0004g03290	VIT_05s0124g00720	VIT_08s0040g00980	VIT_18s0041g00680	VIT_11s0016g00590
VIT_06s0004g03370	VIT_05s0136g00140	VIT_08s0040g01470	VIT_18s0041g00710	VIT_11s0016g00900
VIT_06s0004g03390	VIT_05s0136g00260	VIT_08s0040g01710	VIT_18s0041g02160	VIT_11s0016g01120
VIT_06s0004g03420	VIT_05s0165g00010	VIT_08s0040g01720	VIT_18s0072g00390	VIT_11s0016g01160
VIT_06s0004g03510	VIT_05s0165g00170	VIT_08s0040g01760	VIT_18s0075g00250	VIT_11s0016g01220
VIT_06s0004g03530	VIT_05s0165g00260	VIT_08s0040g01790	VIT_18s0086g00400	VIT_11s0016g01300
VIT_06s0004g03700	VIT_05s0165g00290	VIT_08s0040g02180	VIT_18s0089g00400	VIT_11s0016g01320
VIT_06s0004g03870	VIT_06s0004g00070	VIT_08s0040g02190	VIT_18s0089g00410	VIT_11s0016g01350
VIT_06s0004g03910	VIT_06s0004g00120	VIT_08s0040g02250	VIT_18s0089g01270	VIT_11s0016g01370
VIT_06s0004g03930	VIT_06s0004g00170	VIT_08s0040g02340	VIT_18s0089g01330	VIT_11s0016g01860
VIT_06s0004g04030	VIT_06s0004g00210	VIT_08s0040g02610	VIT_18s0122g00250	VIT_11s0016g02000
VIT_06s0004g04210	VIT_06s0004g00260	VIT_08s0040g02620	VIT_18s0122g00350	VIT_11s0016g02010
VIT_06s0004g04310	VIT_06s0004g00410	VIT_08s0040g02720	VIT_18s0122g00550	VIT_11s0016g02460
VIT_06s0004g04320	VIT_06s0004g00430	VIT_08s0040g02760	VIT_18s0122g00610	VIT_11s0016g02700
VIT_06s0004g04380	VIT_06s0004g00440	VIT_08s0040g02940	VIT_18s0122g00980	VIT_11s0016g02760
VIT_06s0004g04440	VIT_06s0004g00570	VIT_08s0040g02950	VIT_18s0157g00070	VIT_11s0016g02790
VIT_06s0004g04640	VIT_06s0004g00590	VIT_08s0040g02960	VIT_18s0157g00210	VIT_11s0016g02860
VIT_06s0004g04700	VIT_06s0004g00610	VIT_08s0040g02990	VIT_18s0164g00030	VIT_11s0016g02900
VIT_06s0004g04720	VIT_06s0004g00720	VIT_08s0040g03150	VIT_18s0166g00080	VIT_11s0016g02940
VIT_06s0004g04860	VIT_06s0004g00790	VIT_08s0040g03220	VIT_18s0166g00250	VIT_11s0016g03010
VIT_06s0004g05050	VIT_06s0004g00910	VIT_08s0040g03400	VIT_19s0014g00080	VIT_11s0016g03050
VIT_06s0004g05080	VIT_06s0004g00940	VIT_08s0056g00140	VIT_19s0014g00160	VIT_11s0016g03180
VIT_06s0004g05190	VIT_06s0004g01140	VIT_08s0056g00290	VIT_19s0014g00230	VIT_11s0016g03190
VIT_06s0004g05340	VIT_06s0004g01220	VIT_08s0056g00640	VIT_19s0014g00300	VIT_11s0016g03250
VIT_06s0004g05650	VIT_06s0004g01230	VIT_08s0056g00820	VIT_19s0014g00460	VIT_11s0016g03270
VIT_06s0004g05670	VIT_06s0004g01250	VIT_08s0056g01130	VIT_19s0014g01630	VIT_11s0016g03400
VIT_06s0004g05790	VIT_06s0004g01300	VIT_08s0056g01270	VIT_19s0014g01700	VIT_11s0016g03710
VIT_06s0004g05860	VIT_06s0004g01310	VIT_08s0056g01440	VIT_19s0014g01930	VIT_11s0016g03830
VIT_06s0004g05870	VIT_06s0004g01430	VIT_08s0056g01480	VIT_19s0014g01960	VIT_11s0016g03840
VIT_06s0004g05960	VIT_06s0004g01470	VIT_08s0056g01520	VIT_19s0014g02020	VIT_11s0016g03940
VIT_06s0004g06000	VIT_06s0004g01510	VIT_08s0056g01570	VIT_19s0014g02320	VIT_11s0016g04080
VIT_06s0004g06030	VIT_06s0004g01550	VIT_08s0056g01600	VIT_19s0014g02960	VIT_11s0016g04140
VIT_06s0004g06110	VIT_06s0004g01580	VIT_08s0058g00090	VIT_19s0014g02970	VIT_11s0016g04190
VIT_06s0004g06130	VIT_06s0004g01730	VIT_08s0058g00140	VIT_19s0014g03490	VIT_11s0016g04270
VIT_06s0004g06250	VIT_06s0004g01770	VIT_08s0058g00400	VIT_19s0014g03840	VIT_11s0016g04330
VIT_06s0004g06480	VIT_06s0004g01910	VIT_08s0058g00590	VIT_19s0014g03960	VIT_11s0016g04540
VIT_06s0004g06650	VIT_06s0004g02100	VIT_08s0058g00980	VIT_19s0014g04240	VIT_11s0016g04640
VIT_06s0004g06680	VIT_06s0004g02120	VIT_08s0058g01040	VIT_19s0014g04410	VIT_11s0016g04660
VIT_06s0004g06730	VIT_06s0004g02140	VIT_08s0058g01080	VIT_19s0014g04900	VIT_11s0016g04960
VIT_06s0004g06790	VIT_06s0004g02360	VIT_08s0058g01110	VIT_19s0014g05010	VIT_11s0016g05110
VIT_06s0004g06910	VIT_06s0004g02510	VIT_08s0058g01270	VIT_19s0014g05340	VIT_11s0016g05150
VIT_06s0004g07030	VIT_06s0004g02620	VIT_08s0058g01320	VIT_19s0015g00510	VIT_11s0016g05170
VIT_06s0004g07040	VIT_06s0004g02630	VIT_08s0058g01340	VIT_19s0015g00530	VIT_11s0016g05320
VIT_06s0004g07160	VIT_06s0004g02650	VIT_08s0105g00230	VIT_19s0015g00620	VIT_11s0016g05330
VIT_06s0004g07230	VIT_06s0004g02680	VIT_08s0105g00250	VIT_19s0015g00710	VIT_11s0016g05380
VIT_06s0004g07240	VIT_06s0004g02710	VIT_08s0105g00260	VIT_19s0015g01420	VIT_11s0016g05430
VIT_06s0004g07310	VIT_06s0004g02880	VIT_08s0105g00310	VIT_19s0015g01480	VIT_11s0016g05710
VIT_06s0004g07390	VIT_06s0004g02960	VIT_08s0105g00430	VIT_19s0027g01170	VIT_11s0016g05830
VIT_06s0004g07520	VIT_06s0004g03050	VIT_08s0217g00090	VIT_19s0027g01330	VIT_11s0016g05840
VIT_06s0004g07560	VIT_06s0004g03110	VIT_09s0002g00070	VIT_19s0027g01790	VIT_11s0037g00070
VIT_06s0004g07660	VIT_06s0004g03140	VIT_09s0002g00420	VIT_19s0027g01870	VIT_11s0037g00320
VIT_06s0004g07700	VIT_06s0004g03290	VIT_09s0002g00450	VIT_19s0027g01880	VIT_11s0037g00440
VIT_06s0004g07800	VIT_06s0004g03330	VIT_09s0002g00810	VIT_19s0090g00330	VIT_11s0037g00510
VIT_06s0004g07830	VIT_06s0004g03340	VIT_09s0002g01000	VIT_19s0090g00360	VIT_11s0037g00570
[truncated: 2,652 more rows]

## Sheet: table S4
Supplementary Table S4. GO terms associated to DEGs identified by Multifactor Analysis in roots. v1 12X ID, GO terms, GO descriptions, macro-category identifier and genes best identity description are provided. Each macro-category is identified by a letter: 'A' for plant hormone, 'B' for antioxidant responses, 'C' for sugars, 'D' for cell wall, 'E' for secondary metabolism and 'F' for TFs.
[truncated: 1,149 more rows]

[truncated: 2 more sheets: Table S5, Table S6]
